# Supplementary material for: Gene activity in primary T cells infected with HIV89.6: intron retention and induction of genomic repeats
Source: Retrovirology. 2015 Sep 17;12:79. doi: 10.1186/s12977-015-0205-1 (PMC4574318; doi:10.1186/s12977-015-0205-1)
Supplement: Supplementary file 1 — 10.1186/s12977-015-0205-1 Analysis of genes differentially expressed during HIV 89.6 infection of primary CD4 + T cells. Output from CuffLinks analysis of the RNA-Seq data is organized in a csv file with columns UCSC gene ID(s), gene symbol(s), status of test, FPKM in uninfected and infected samples, the \documentclass[12pt]{minimal} \usepackage{amsmath} \usepackage{wasysym} \usepackage{amsfonts} \usepackage{amssymb} \usepackage{amsbsy} \usepackage{mathrsfs} \usepackage{upgreek} \setlength{\oddsidemargin}{-69pt} \begin{document}$$\log _2$$\end{document}log2 fold change, test statistic and false discovery rate adjusted p-value. [file 12977_2015_205_MOESM1_ESM.csv]

gene	geneSymbol	locus	status	FPKM_control	FPKM_HIV	log2.fold_change.	test_stat	q_value
uc010oro.2,uc010orp.2,uc010orq.2	IFI44L	chr1:79086087-79111830	OK	1.12226	27.195	4.59886	23.2675	0.000305467
uc002qyp.1	RSAD2	chr2:7017795-7038363	OK	3.46304	41.7593	3.59198	19.3949	0.000305467
uc003ant.2	HMOX1	chr22:35777059-35790207	OK	4.49093	58.5264	3.704	18.8404	0.000305467
uc002yzh.3,uc002yzi.3,uc010goq.3	MX1	chr21:42792519-42831141	OK	13.0056	117.023	3.16959	17.969	0.000305467
uc002zny.3	USP18	chr22:18632757-18660162	OK	2.72794	31.0473	3.50859	17.3398	0.000305467
uc003hfn.4,uc010ihz.3	IGJ	chr4:71521257-71532348	OK	16.1405	120.283	2.89768	16.1039	0.000305467
uc001tub.3,uc001tuc.3,uc001tud.3,uc009zwf.3,uc010syn.2,uc010syo.2	OAS1	chr12:113344738-113369990	OK	15.5518	102.373	2.71869	15.0701	0.000305467
uc002qyn.2,uc002qyo.4,uc010ewv.4,uc010yis.2,uc031rno.1	CMPK2	chr2:6980683-7006766	OK	4.87222	33.3737	2.77606	14.8819	0.000305467
uc001hxe.4,uc001hxh.4,uc009xfz.3	GNG4	chr1:235710984-235814054	OK	11.618	1.64031	-2.82433	-14.6159	0.000305467
uc003iro.3,uc003irp.3	DDX60	chr4:169137441-169239958	OK	1.47526	9.94474	2.75297	14.3628	0.000305467
uc001dip.4,uc010orr.1,uc010ors.1	IFI44	chr1:79115476-79129763	OK	3.99554	28.3671	2.82776	14.3079	0.000305467
uc001bon.1,uc001boo.1,uc001bop.1	IFI6	chr1:27992571-27998724	OK	35.7447	201.392	2.49421	13.9665	0.000305467
uc001stw.1	IFNG	chr12:68548549-68553521	OK	9.57891	58.5677	2.61217	13.8438	0.000305467
uc002hkv.3	CCL3	chr17:34415602-34417506	OK	34.5781	191.509	2.46949	13.7447	0.000305467
uc003flh.4	LAMP3	chr3:182840002-182880667	OK	3.33245	19.7044	2.56386	13.6635	0.000305467
uc001mae.1	HBB	chr11:5246695-5248301	OK	11.8685	73.823	2.63693	13.056	0.000305467
uc004cvc.3	TLR7	chrX:12885201-12908480	OK	1.45699	7.87002	2.43338	12.4007	0.000305467
uc003aqa.4,uc003aqc.4	CSF2RB	chr22:37309674-37336479	OK	2.11555	10.6941	2.33771	12.2989	0.000305467
uc001tue.3,uc001tuf.3,uc001tug.3	OAS3	chr12:113376248-113411054	OK	19.292	95.2805	2.30418	11.6472	0.000305467
uc003aow.3,uc003aox.3,uc003aoy.4,uc010gww.4	APOL4	chr22:36585175-36600879	OK	1.02084	6.22854	2.60914	11.5939	0.000305467
uc001lqf.3,uc001lqg.3,uc001lqh.3,uc001lqi.3,uc009ycb.3,uc010qwf.2,uc010qwg.2,uc010qwh.2,uc031pxz.1	IRF7	chr11:612554-615999	OK	8.29539	36.0432	2.11935	11.5892	0.000305467
uc003cph.1,uc021wwy.1	CCR1	chr3:46205095-46308197	OK	5.05002	26.6403	2.39925	11.5489	0.000305467
uc031rom.1	abParts	chr2:89890561-90471176	OK	4.27245	17.9793	2.0732	11.4506	0.000305467
uc002hle.2,uc002hlf.2	CCL3L3|CCL3L1	chr17:34522267-34524156	OK	2.74418	20.0576	2.8697	11.3208	0.000305467
uc001acj.4	ISG15	chr1:948846-949919	OK	97.4563	377.835	1.95493	11.2123	0.000305467
uc002hkw.1,uc002hkx.1	CCL4	chr17:34431219-34433014	OK	48.213	197.827	2.03675	11.1473	0.000305467
uc021sii.2,uc031qrg.1	GOLGA8O	chr15:32734114-32747835	OK	5.02277	21.3192	2.08559	11.1189	0.000305467
uc002yfl.1,uc002yfm.2,uc002yfn.2	HELZ2	chr20:62189438-62205592	OK	2.44645	9.77194	1.99795	10.8143	0.000305467
uc002gdm.1,uc002gdn.3,uc002gdo.3,uc002gdp.4,uc002gdq.4,uc002gdr.4,uc010clr.1	XAF1	chr17:6658793-6678964	OK	34.7846	127.621	1.87535	10.6665	0.000305467
uc003hhe.3	IL8	chr4:74606222-74609433	OK	0.793051	6.11862	2.94772	10.5993	0.000305467
uc011ahp.1,uc011ahq.1	USP41	chr22:20695276-20731542	OK	1.1302	10.8157	3.25847	10.4819	0.000305467
uc002sti.2,uc002stj.1,uc031rol.1	AK128525|Ig kappa|abParts	chr2:89156675-89630175	OK	146.557	646.987	2.14228	10.2742	0.000305467
uc001wps.2,uc010ama.2,uc010amb.2	GZMB	chr14:25100160-25103432	OK	119.773	414.71	1.79179	10.2584	0.000305467
uc001gea.1	GPA33	chr1:167022081-167059868	OK	14.4898	3.72857	-1.95834	-10.1906	0.000305467
uc021sfv.2	GOLGA8S	chr15:23599894-23613471	OK	1.01684	4.3015	2.08075	10.1468	0.000305467
uc001fez.2,uc001ffa.2,uc021paf.1	IL6R	chr1:154377668-154441926	OK	26.7713	7.76546	-1.78554	-10.0941	0.000305467
uc001gpl.4,uc010pnv.1	RGS16	chr1:182567757-182573548	OK	2.71033	11.0459	2.02697	10.0127	0.000305467
uc001maf.1	HBD	chr11:5254058-5255858	OK	16.0813	60.2625	1.90588	9.95655	0.000305467
uc001yff.4	C14orf132	chr14:96505660-96560226	OK	3.33178	0.837098	-1.99282	-9.88675	0.000305467
uc002cfx.1	HBA1	chr16:226678-227520	OK	3.17274	20.5774	2.69726	9.8534	0.000305467
uc003cjm.2,uc010hhr.2,uc021wwe.1	CCR8	chr3:39371196-39375171	OK	7.87635	1.3333	-2.56253	-9.82404	0.000305467
uc021xrw.1	SLC7A11	chr4:138948576-139163503	OK	0.287604	1.38357	2.26624	9.81671	0.000305467
uc010azm.1,uc021sha.1	GOLGA8T	chr15:30427989-30439395	OK	2.12424	8.39474	1.98254	9.77608	0.000305467
uc003lfi.3,uc010jfj.3	HBEGF	chr5:139712427-139726188	OK	2.06388	8.94079	2.11504	9.76455	0.000305467
uc002ymf.3	ADAMTS1	chr21:28208605-28217728	OK	0.241671	1.70236	2.81642	9.7483	0.000305467
uc002hlh.1,uc002hli.1,uc002hlj.2,uc010cuj.3,uc010cuk.1	CCL4L2	chr17:34538467-34540280	OK	19.986	81.5867	2.02934	9.70881	0.000305467
uc002cfv.4	HBA2	chr16:222845-223709	OK	2.1317	15.8236	2.892	9.60843	0.000305467
uc001ezg.3,uc001ezh.3,uc010pdo.2,uc010pdp.2	RORC	chr1:151778546-151804348	OK	7.65742	2.00249	-1.93507	-9.49575	0.000305467
uc001hjf.3,uc001hjh.3,uc001hji.3,uc001hjj.3,uc021pit.1,uc021piu.1,uc021piv.1	ATF3	chr1:212738675-212794119	OK	3.64916	13.705	1.90906	9.49323	0.000305467
uc004fco.3,uc004fcp.3,uc004fcq.3,uc004fcr.3,uc004fcs.3,uc011mxb.2,uc011mxc.2	AFF2	chrX:147582138-148082193	OK	1.59545	0.397851	-2.00366	-9.41551	0.000305467
uc001rdf.3,uc001rdg.4,uc001rdh.3,uc001rdi.3,uc009zih.2,uc031qgj.1,uc031qgk.1,uc031qgl.1,uc031qgm.1,uc031qgn.1	MGST1	chr12:16500075-16530123	OK	5.40484	22.6473	2.06701	9.36496	0.000305467
uc003agz.3,uc011aks.2	LIF	chr22:30636435-30642982	OK	3.3096	11.3391	1.77658	9.31542	0.000305467
uc003cpm.4,uc003cpn.4,uc021wxa.1	CCR2	chr3:46395234-46402413	OK	25.1354	7.74591	-1.69822	-9.27912	0.000305467
uc001qys.2	STYK1	chr12:10771537-10826891	OK	1.28014	5.17359	2.01487	9.19579	0.000305467
uc002qgx.3,uc002qgz.1,uc002qha.2,uc002qhb.1,uc002qhf.4,uc002qhg.4,uc002qhh.4,uc002qhi.4,uc002qhj.4,uc002qhk.4,uc002qhl.4,uc002qhm.1,uc002qhn.1,uc002qho.4,uc010erw.1,uc010erz.1,uc010esd.4,uc010ese.3,uc010esf.3,uc010esg.1,uc010esh.3,uc010yfj.2,uc010yfk.1,uc010yfl.2,uc021vbm.1,uc021vbn.2,uc021vbo.1	KIR2DL3|KIR2DL1|LOC100287534|KIR3DL1|KIR2DS4|KIR3DL2|KIR2DL4	chr19:55249973-55378670	OK	11.1135	36.4951	1.71539	9.18427	0.000305467
uc003hrp.1,uc011cdi.2,uc011cdj.2,uc011cdk.2,uc011cdl.3	HERC6	chr4:89299890-89364249	OK	4.23834	13.5787	1.67978	9.12863	0.000305467
uc003kdn.3	GCNT4	chr5:74323288-74326724	OK	7.38032	2.09252	-1.81844	-9.09551	0.000305467
uc001lpa.2,uc031pxy.1	IFITM3	chr11:318652-325631	OK	21.0285	79.6971	1.92218	9.01807	0.000305467
uc002lic.2,uc002lid.2	PMAIP1	chr18:57567191-57571538	OK	14.684	44.7298	1.60699	9.00915	0.000305467
uc001zxt.3,uc001zxu.3,uc001zxv.1,uc010ber.3,uc010ufd.2,uc010ufe.2	ATP8B4	chr15:50150434-50411419	OK	3.01842	10.4654	1.79376	9.00445	0.000305467
uc002jyp.1	NPTX1	chr17:78440632-78450404	OK	1.20821	4.24234	1.81199	8.96935	0.000305467
uc003nui.4,uc003nuj.3	TNF	chr6:31543343-31546112	OK	27.3536	82.3911	1.59076	8.95088	0.000305467
uc002tuv.1	LOC100507600	chr2:136545414-136594750	OK	5.36915	1.03049	-2.38137	-8.94486	0.000305467
uc003fju.4,uc003fjv.4	GNB4	chr3:179113875-179169371	OK	3.47196	10.6099	1.6116	8.88417	0.000305467
uc002qts.2,uc002qtt.2,uc002qtv.3,uc002qty.3,uc002quc.5,uc002qud.4,uc002que.4,uc002quf.4,uc002qug.4,uc002quh.4,uc002qui.2,uc002qul.2,uc002qum.3,uc002qun.2,uc002quo.2,uc010evd.3,uc010eve.3,uc010evf.3,uc010evg.1,uc010evh.1,uc010evk.1,uc010evl.1,uc010yic.2,uc010yie.2,uc021vdb.1,uc021vdc.1,uc021vdd.1	KIR2DL2|KIR2DS5|KIR2DL4|KIR2DS1|LOC100287534|KIR3DS1|KIR2DS2	chr19_gl000209_random:21910-145745	OK	16.1129	52.0223	1.69091	8.84206	0.000305467
uc003nmo.3,uc003nmp.4,uc003nms.4,uc003nmt.4,uc003nmu.4,uc011dlr.2,uc011dls.1	UBD|GABBR1	chr6:29523388-29600962	OK	3.55423	15.6126	2.1351	8.75586	0.000305467
uc001ivi.2,uc001ivj.2,uc009xlf.2	MAP3K8	chr10:30722949-30750762	OK	3.77943	12.18	1.68828	8.74643	0.000305467
uc003ekm.3,uc003ekn.3,uc003eko.2	GATA2	chr3:128198264-128212030	OK	0.949293	3.73192	1.97499	8.72389	0.000305467
uc001xzw.3,uc001xzx.4,uc010aud.3,uc010aue.3	FBLN5	chr14:92335754-92414046	OK	11.9186	3.5851	-1.73313	-8.69345	0.000305467
uc001wkt.4,uc001wku.4,uc010aku.1,uc010akv.3	DHRS2	chr14:24099323-24114848	OK	0.0597062	10.9808	7.52288	8.6831	0.000305467
uc010fab.2,uc010fac.3,uc010fad.2,uc010yng.2,uc010ynh.2	EIF2AK2	chr2:37332283-37384190	OK	3.68603	11.3121	1.61773	8.66979	0.000305467
uc004aph.3,uc004api.3,uc004apk.4,uc004apl.4,uc010mqh.3	CTSL1	chr9:90340973-90346384	OK	6.14634	20.2478	1.71997	8.6064	0.000305467
uc003ngm.3,uc003ngo.3	HIST1H2AC	chr6:26124372-26139332	OK	61.627	21.1767	-1.54108	-8.58019	0.000305467
uc001pno.3,uc001pnp.3,uc001pnq.3,uc001pnr.3,uc001pns.3,uc001pnt.3,uc021qqo.1,uc021qqp.1	NCAM1	chr11:112830002-113149158	OK	2.15679	6.9494	1.688	8.57508	0.000305467
uc002cth.3,uc002cti.1	MMP25	chr16:3096681-3110724	OK	5.24802	16.0405	1.61188	8.53974	0.000305467
uc003omm.4,uc003omn.3,uc011dtq.2,uc021yzb.1,uc021yzc.1	CDKN1A	chr6:36644236-36655116	OK	30.081	83.4403	1.47189	8.45663	0.000305467
uc003kwf.4	CSF2	chr5:131409484-131411863	OK	2.52169	11.7906	2.22518	8.41851	0.000305467
uc001gfn.4	XCL2	chr1:168510002-168513235	OK	10.3906	36.3758	1.8077	8.40886	0.000305467
uc001fyz.1,uc001fza.1	FCER1G	chr1:161185086-161189038	OK	17.5546	55.0159	1.648	8.36973	0.000305467
uc001fwq.3,uc001fwr.3,uc001fws.3,uc010pjn.2,uc010pjo.2,uc010pjp.2,uc010pjq.2,uc010pjr.2	SLAMF7	chr1:160709076-160724601	OK	25.4553	70.2759	1.46507	8.33904	0.000305467
uc001tzj.2,uc001tzk.2,uc031qjs.1	OASL	chr12:121458094-121477045	OK	11.836	34.1015	1.52666	8.32278	0.000305467
uc002ucx.3,uc002ucy.3,uc002ucz.3,uc002uda.1,uc002udb.1,uc010zcy.2	SCN3A	chr2:165944029-166060577	OK	1.75977	5.74461	1.70682	8.30323	0.000305467
uc001qup.1,uc001quq.1,uc001qur.2,uc009zgd.1	AICDA	chr12:8754761-8765442	OK	7.78502	22.0486	1.50191	8.19935	0.000305467
uc003hjl.4	CXCL10	chr4:76932332-77033955	OK	14.6841	43.1137	1.55389	8.18874	0.000305467
uc003cfg.1,uc021wuw.1	CCR4	chr3:32993065-32996403	OK	104.338	38.5014	-1.43829	-8.18611	0.000305467
uc002gqr.1,uc002gqs.1,uc002gqt.1,uc010vws.1,uc010vwt.1	FLJ00050|TNFRSF13B	chr17:16826228-16875402	OK	6.14693	19.9407	1.69778	8.13607	0.000305467
uc002zhu.1,uc002zhv.1	COL6A1	chr21:47401662-47424963	OK	2.78553	0.554852	-2.32778	-8.13309	0.000305467
uc002elz.1,uc002ema.1,uc002emb.2,uc002emc.2,uc002emd.2,uc002eme.2,uc002emf.2,uc002emg.3,uc010vhs.1,uc010vht.1,uc010vhu.1	GPR56	chr16:57653649-57698944	OK	5.29541	1.64539	-1.68631	-8.12646	0.000305467
uc001mle.3	SPON1	chr11:13984183-14289679	OK	5.59524	1.86212	-1.58725	-8.10746	0.000305467
uc021txx.1	IFI35	chr17:41158741-41166476	OK	15.9448	44.5399	1.48201	8.10567	0.000305467
uc001xrn.3,uc010asi.3,uc010tva.2	FOS	chr14:75745480-75748937	OK	10.6818	29.4316	1.46221	8.05529	0.000305467
uc001atq.3,uc001atr.3,uc001ats.3,uc010obc.2	TNFRSF8	chr1:12123433-12204264	OK	8.01057	22.5263	1.49163	8.03471	0.000305467
uc002pwj.3,uc002pwk.3	NKG7	chr19:51874873-51875960	OK	73.3454	193.879	1.40238	8.01464	0.000305467
uc002iup.2	NOG	chr17:54671059-54672951	OK	4.48829	1.07968	-2.05556	-7.98977	0.000305467
uc003nef.3,uc003neg.3	ALDH5A1	chr6:24495196-24537435	OK	11.6735	4.2947	-1.4426	-7.97837	0.000305467
uc003juy.2	CD180	chr5:66478103-66492617	OK	11.0291	29.4894	1.41888	7.97577	0.000305467
uc001uvr.4,uc001uvs.4,uc010abp.3,uc010abq.3,uc010abr.3,uc010teo.2	CCNA1	chr13:37005656-37017019	OK	0.647373	3.22535	2.31679	7.96277	0.000305467
uc003ldb.1	EGR1	chr5:137801180-137805004	OK	31.8305	81.9209	1.36382	7.90013	0.000305467
uc004ftz.1	CD24	chrY:21094584-21239302	OK	1.98763	6.55468	1.72147	7.87142	0.000305467
uc003geu.1,uc003gev.1,uc021xko.1,uc021xkp.1	MXD4|AK026392|MIR4800	chr4:2249158-2263739	OK	35.8279	12.5206	-1.51678	-7.86641	0.000305467
uc001cze.3	JUN	chr1:59246462-59249785	OK	8.33897	22.0562	1.40324	7.85479	0.000305467
uc001gfo.2	XCL1	chr1:168545710-168551315	OK	2.88178	9.6476	1.74321	7.81922	0.000305467
uc003umh.1,uc003umi.1,uc003umj.1,uc003umk.1,uc010lfb.1,uc010lfc.1,uc010lfd.1,uc022ahh.1	SAMD9L	chr7:92759367-92777680	OK	29.2647	75.3848	1.36511	7.79204	0.000305467
uc001ljk.2,uc001ljl.4,uc001ljm.3,uc001ljn.3,uc010qul.1	ADAM12	chr10:127702901-128077127	OK	0.945302	0.173345	-2.44712	-7.77565	0.000305467
uc002yan.3	ZNF831	chr20:57766074-57834167	OK	11.819	4.59807	-1.36201	-7.75468	0.000305467
uc001hjl.2	BATF3	chr1:212859758-212873327	OK	12.7533	35.4052	1.47309	7.69899	0.000305467
uc003hrt.4,uc011cdm.3	HERC5	chr4:89378267-89427319	OK	5.38557	14.891	1.46727	7.69759	0.000305467
uc002sen.4,uc010fde.3	PLEK	chr2:68592321-68624585	OK	30.0381	75.4362	1.32846	7.68889	0.000305467
uc001aso.3	FBXO6	chr1:11724149-11734409	OK	13.0888	34.5145	1.39887	7.66785	0.000305467
uc002nfa.3	F2RL3	chr19:16999825-17002830	OK	1.56372	4.95678	1.66442	7.66077	0.000305467
uc003lei.3,uc003lej.3,uc010jfd.3,uc010jfe.3	MZB1	chr5:138723256-138725605	OK	5.92569	19.5395	1.72134	7.58728	0.000305467
uc002exp.3,uc002exq.3,uc002exr.3,uc010vll.2	NQO1	chr16:69743303-69760533	OK	13.1671	33.5121	1.34775	7.57267	0.000305467
uc003gph.1,uc010ieg.3	LAP3	chr4:17578926-17609590	OK	18.41	46.5622	1.33867	7.5442	0.000305467
uc002pxf.4	SIGLEC14	chr19:52145805-52150132	OK	1.09948	3.98562	1.85799	7.54234	0.000305467
uc003gvo.3,uc003gvp.3	UCHL1	chr4:41258897-41270446	OK	1.00933	4.9922	2.30628	7.53868	0.000305467
uc001qwk.3,uc010sgu.2,uc010sgv.1	CD69	chr12:9905081-9913497	OK	70.8035	180.77	1.35226	7.48921	0.000305467
uc001ran.2,uc001rao.2	DUSP16	chr12:12626215-12715448	OK	61.8101	25.3522	-1.28573	-7.46371	0.000305467
uc001qyl.3,uc001qym.3,uc001qyn.3,uc001qyo.3,uc009zhm.2	KLRC1	chr12:10594862-10607215	OK	5.5704	15.7158	1.49636	7.46299	0.000305467
uc003xsk.4,uc003xsl.4	LYN	chr8:56792385-56925006	OK	10.5451	26.0631	1.30544	7.44818	0.000305467
uc001xkk.3,uc001xkl.3,uc001xkm.3,uc001xkn.3,uc001xko.1,uc010ttb.2,uc010ttc.2,uc010ttd.1	ACTN1	chr14:69340839-69446083	OK	29.7659	11.9428	-1.31751	-7.44653	0.000305467
uc002oru.3,uc002orv.3	CD79A	chr19:42381189-42385439	OK	33.6739	83.5606	1.31119	7.44241	0.000305467
uc004anu.2,uc010mpz.3,uc010mqb.3,uc011lsy.2	SLC28A3	chr9:86890764-86983413	OK	1.16404	0.227989	-2.35211	-7.41962	0.000305467
uc003jpm.3	GZMA	chr5:54398473-54406080	OK	64.9826	159.438	1.29487	7.41079	0.000305467
uc002xwf.1,uc002xwg.1,uc010gih.1	ATP9A	chr20:50213313-50384908	OK	2.16824	0.704638	-1.62157	-7.38913	0.000305467
uc001owe.2,uc001owf.2	ARRB1	chr11:74971165-75062875	OK	17.6378	7.23368	-1.28587	-7.38187	0.000305467
uc001odz.3,uc010roh.3	BC010924|MALAT1	chr11:65265232-65273939	OK	10.8645	27.0656	1.31684	7.3811	0.000305467
uc002hid.1	CCL1	chr17:32687398-32690252	OK	2.63214	12.4463	2.24142	7.37083	0.000305467
uc002wfm.1,uc002wfn.1,uc002wfo.1	SIRPG	chr20:1609797-1638425	OK	122.977	48.2926	-1.34851	-7.35817	0.000305467
uc003eet.3,uc003eeu.3,uc011bjo.2,uc011bjp.2,uc021xcz.1	CD86	chr3:121774208-121839988	OK	6.4058	16.3575	1.3525	7.30953	0.000305467
uc002kog.2	RAB31	chr18:9708227-9862553	OK	4.23779	10.7715	1.34584	7.29382	0.000305467
uc001zxy.3,uc001zxz.3,uc010bet.2,uc010beu.2,uc010uff.2	HDC	chr15:50534145-50558162	OK	1.11621	3.99329	1.83897	7.26236	0.000305467
uc003klr.4	ELL2	chr5:95220801-95297775	OK	7.98847	19.2461	1.26858	7.24665	0.000305467
uc001yat.3,uc001yau.3,uc001yav.3,uc001yaw.3	LGMN	chr14:93170151-93215047	OK	11.9547	4.27171	-1.48469	-7.21114	0.000305467
uc003xvi.3	BHLHE22	chr8:65486865-65496191	OK	0.301222	1.39241	2.20868	7.17124	0.000305467
uc001kgf.3,uc001kgg.3	IFIT3	chr10:90973325-91180759	OK	3.86567	60.4613	3.96722	7.17022	0.000305467
uc003kbw.4,uc010iyw.1,uc010iyx.1,uc010iyy.1	MAP1B	chr5:71403117-71505397	OK	0.101854	0.442304	2.11853	7.16493	0.000305467
uc001mah.1,uc001mai.1,uc001maj.1,uc001mak.1,uc001mal.1,uc001mam.1,uc001map.1,uc001maq.2,uc021qcv.1	HBG1|HBG2|HBE1|OR51B5	chr11:5269501-5667011	OK	14.3004	71.2785	2.31741	7.16365	0.000305467
uc002rqo.2	CYP1B1	chr2:38294745-38303323	OK	17.3168	40.9302	1.24099	7.15953	0.000305467
uc001jfb.3,uc009xnp.3,uc009xnq.2	GDF10	chr10:48425787-48439138	OK	1.20599	0.131237	-3.19998	-7.15791	0.000305467
uc002dft.3,uc002dfu.4	ITPRIPL2	chr16:19125253-19132952	OK	0.675804	1.93233	1.51566	7.1517	0.000305467
uc004aqz.3,uc004ara.3,uc004arb.3,uc004arc.3,uc011ltr.2,uc011lts.2,uc011ltt.2	SYK	chr9:93564011-93660842	OK	13.9297	32.772	1.2343	7.14413	0.000305467
uc003evx.4,uc003evz.4,uc003ewa.2,uc011bnn.2	PLSCR1	chr3:146232966-146262628	OK	8.40023	21.0735	1.32693	7.13906	0.000305467
uc002fjh.3,uc002fji.3	IRF8	chr16:85932773-85956211	OK	26.5403	63.5836	1.26047	7.1347	0.000305467
uc001gbz.1,uc001gca.1	SH2D1B	chr1:162365055-162381928	OK	7.37404	18.3055	1.31175	7.12611	0.000305467
uc003ahb.3	OSM	chr22:30658818-30662829	OK	10.661	26.424	1.30951	7.11219	0.000305467
uc001qod.3	CD27	chr12:6548166-6560884	OK	190.722	63.4888	-1.58689	-7.09397	0.000305467
uc002xwo.3,uc021wex.1	TSHZ2	chr20:51588945-52120860	OK	4.43823	1.81959	-1.28637	-7.08183	0.000305467
uc004enf.3,uc004eng.3,uc004enh.3,uc004eni.3,uc004enj.3	TSC22D3	chrX:106956451-107019202	OK	56.8966	23.9091	-1.25078	-7.07718	0.000305467
uc002ckz.3,uc010uux.2	TPSAB1	chr16:1290677-1292555	OK	2.44977	8.11373	1.72772	7.06355	0.000305467
uc003how.4,uc003hox.4,uc003hoy.4	AGPAT9	chr4:84457066-84527027	OK	1.28911	3.92654	1.60688	7.05902	0.000305467
uc002wxh.3,uc002wxi.3,uc010gdy.3,uc021wbv.1	HCK	chr20:30639990-30689657	OK	0.583489	2.40929	2.04583	7.05789	0.000305467
uc003awk.3	NPTXR	chr22:39214455-39240017	OK	4.55411	1.77698	-1.35774	-7.04622	0.000305467
uc003kjq.3,uc011cuc.2	POLR3G	chr5:89770680-89810369	OK	1.51965	4.29042	1.49738	7.04086	0.000305467
uc010ioj.3	TBC1D9	chr4:141541935-141677471	OK	0.331147	1.17965	1.83281	7.02949	0.000305467
uc003ayc.3,uc003ayd.3,uc003aye.3,uc003ayf.3	CACNA1I	chr22:39966757-40085740	OK	2.10187	0.800006	-1.39359	-7.02654	0.000305467
uc002zam.3,uc002zan.3,uc002zao.3,uc002zap.3,uc002zaq.3,uc002zar.3,uc010gpb.2,uc011aev.2	ABCG1	chr21:43619798-43717354	OK	9.53505	3.70101	-1.36532	-7.01498	0.000305467
uc002fkm.3	SLC7A5	chr16:87863628-87903100	OK	28.1055	65.1415	1.21272	7.01344	0.000305467
uc001gsb.3,uc009wyo.3	PTGS2	chr1:186640943-186649559	OK	0.136063	0.79383	2.54455	7.00717	0.000305467
uc002fgt.3,uc010chg.1	PLCG2	chr16:81812898-81991899	OK	4.58003	11.055	1.27127	6.98749	0.000305467
uc001qqv.2,uc009zez.2,uc009zfa.2,uc009zfb.2,uc009zfc.2,uc010sfj.2,uc010sfk.2,uc010sfl.2,uc010sfm.1	CD4	chr12:6898637-6929976	OK	270.71	115.859	-1.22437	-6.98691	0.000305467
uc001gis.3,uc001git.3	FASLG	chr1:172628184-172636012	OK	8.56843	20.9296	1.28844	6.97325	0.000305467
uc002ksb.3,uc002kse.3,uc002ksf.3,uc002ksg.2,uc002ksh.1,uc002ksi.1,uc031rhm.1,uc031rhn.1,uc031rhp.1	LDLRAD4	chr18:13218728-13652753	OK	20.6529	8.92099	-1.21107	-6.96981	0.000305467
uc001vik.3,uc001vil.3,uc001vin.3,uc010aei.3,uc010thl.2	PCDH9	chr13:66876965-67804468	OK	1.4099	3.93087	1.47925	6.9687	0.000305467
uc002omh.3	CLC	chr19:40221892-40228669	OK	3.74968	13.1592	1.81123	6.96788	0.000305467
uc002teq.4,uc010fjn.3,uc010yws.2	EDAR	chr2:109510926-109605828	OK	1.5488	0.442812	-1.80639	-6.967	0.000305467
uc001fwt.4,uc001fwu.4,uc001fwv.4,uc001fww.4,uc001fwy.1,uc001fwz.3,uc010pjs.2	LY9	chr1:160765863-160798045	OK	34.2958	13.2912	-1.36756	-6.96698	0.000305467
uc001lid.4,uc001lie.4,uc001lif.4,uc001lih.4,uc009yak.3,uc009yal.3	CTBP2	chr10:126676417-126849624	OK	2.51099	6.48475	1.36879	6.96538	0.000305467
uc002jlc.2,uc002jld.2,uc002jlk.3,uc010dfu.3,uc010wrb.2,uc010wrc.2,uc010wre.2	RAB37	chr17:72667255-72743474	OK	95.1664	41.2213	-1.20706	-6.95261	0.000305467
uc001fxa.3,uc009wtp.3,uc009wtq.3,uc009wtr.3,uc010pjt.2	CD244	chr1:160799949-160832692	OK	6.90734	16.9379	1.29405	6.94909	0.000305467
uc003gon.3,uc021xmm.1	FGFBP2	chr4:15961862-15964859	OK	61.8793	25.1958	-1.29627	-6.90539	0.000305467
uc001fsz.1	MNDA	chr1:158801167-158819270	OK	0.436417	2.30157	2.39884	6.90402	0.000305467
uc001wry.3,uc001wsa.4	EGLN3	chr14:34393420-34420284	OK	4.7173	1.61553	-1.54595	-6.89512	0.000305467
uc003onf.3,uc003ong.2,uc003oni.1,uc003onj.1,uc010jwp.1,uc011dtu.1,uc011dtv.1	FGD2	chr6:36973422-36996845	OK	2.53436	7.29469	1.52523	6.88722	0.000305467
uc004exe.2,uc010nrn.2,uc010nro.2,uc010nrp.2,uc011mvh.2	GPC3	chrX:132669775-133119673	OK	1.74985	0.302944	-2.53011	-6.88229	0.000305467
uc010vzx.2	C17orf103	chr17:21142183-21156578	OK	12.1098	5.13066	-1.23896	-6.8788	0.000305467
uc002zuq.4	RIMBP3C	chr22:21737662-21743455	OK	2.26958	0.820464	-1.46792	-6.87079	0.000305467
uc001dxx.4,uc021org.1	AMIGO1	chr1:110049445-110052336	OK	6.03678	2.04988	-1.55824	-6.85912	0.000305467
uc002zsd.4	RIMBP3	chr22:20455993-20461786	OK	2.29587	0.831716	-1.46488	-6.85685	0.000305467
uc004coq.4	DQ582201	chrM:235-368	OK	331.598	1126.86	1.7648	6.84752	0.000305467
uc003gvc.2,uc003gvd.2,uc003gve.2,uc003gvg.1,uc011bys.1	RBM47	chr4:40425271-40632640	OK	0.46245	1.58877	1.78054	6.8391	0.000305467
uc001boi.3,uc001boj.3,uc001bok.3,uc001bol.3,uc001bom.3,uc021ojx.1	FGR	chr1:27938800-27961727	OK	14.182	34.5739	1.28562	6.78058	0.000305467
uc002rdv.3	RHOB	chr2:20646834-20649201	OK	1.39301	4.10834	1.56035	6.77763	0.000305467
uc003olz.2,uc003oma.2,uc003omb.3,uc003omc.3,uc010jwh.3,uc010jwi.3,uc010jwj.3,uc011dtl.2	ETV7	chr6:36321997-36355577	OK	2.51282	7.35381	1.54919	6.7419	0.000305467
uc003akl.3,uc003akm.3,uc003ako.2,uc011alo.2,uc021woa.1	PIK3IP1	chr22:31677578-31688520	OK	150.692	66.9118	-1.17127	-6.74133	0.000305467
uc002dbv.3,uc010buy.3,uc010buz.3	TNFRSF17	chr16:12058963-12061925	OK	5.49764	15.5245	1.49767	6.73965	0.000305467
uc002xut.3,uc010zyi.2	PTGIS	chr20:48120410-48184707	OK	0.322028	1.09481	1.76543	6.73321	0.000305467
uc002mvo.3	KLF1	chr19:12995236-12998017	OK	1.13049	3.89947	1.78633	6.73054	0.000305467
uc001rtc.1,uc001rtd.1,uc009zlc.1	RHEBL1	chr12:49458467-49463775	OK	3.72028	10.5602	1.50515	6.71395	0.000305467
uc003kvv.2,uc003kvw.2,uc003kvx.2,uc003kvy.2,uc003kvz.2,uc003kwa.2,uc003kwb.3,uc003kwc.1,uc003kwd.1,uc010jdn.2,uc010jdo.2,uc010jdp.1,uc021ydh.1,uc031skz.1	ACSL6|LOC728637	chr5:131142683-131347870	OK	8.48928	3.52445	-1.26824	-6.70827	0.000305467
uc001zkh.3,uc010bbi.3	THBS1	chr15:39873279-39889668	OK	0.68063	1.99052	1.5482	6.6764	0.000305467
uc002pwy.3,uc002pwz.3,uc002pxa.3,uc010eoz.2,uc010epa.2,uc010epb.2,uc010ydb.2,uc010ydc.2	SIGLEC6	chr19:52022783-52035110	OK	0.446094	2.19536	2.29904	6.67368	0.000305467
uc001vyl.1,uc010aif.2,uc021ror.1,uc021ros.1	RNASE2|ECRP	chr14:21387499-21424594	OK	1.27937	6.34952	2.31122	6.65984	0.000305467
uc001aot.3	TNFRSF9	chr1:7975930-8003225	OK	3.71586	8.55181	1.20253	6.65467	0.000305467
uc003stq.3	TSPAN13	chr7:16793350-16824161	OK	4.81936	11.9277	1.30741	6.64747	0.000305467
uc002zwm.3,uc010gto.3,uc010gtu.3,uc011aip.2,uc011aiq.1,uc011ais.3,uc011aiw.2,uc021wmm.1,uc021wmq.1,uc021wmr.1,uc031rxg.1	BCR|LOC96610|IGLL5|LOC648691|DKFZp667J0810|DQ575049|abParts	chr22:22345495-23265082	OK	67.9143	241.875	1.83247	6.64469	0.000305467
uc002rqg.3	QPCT	chr2:37571752-37600465	OK	0.472736	2.23725	2.24262	6.62856	0.000305467
uc003nix.2,uc021yoy.1	HIST1H2BK	chr6:27106071-27114637	OK	158.593	66.6531	-1.25059	-6.60158	0.000305467
uc002ydz.4,uc002yea.4,uc011aap.1	SLC17A9	chr20:61583998-61599949	OK	1.86342	4.92624	1.40254	6.57534	0.000305467
uc002hyv.3,uc002hyw.3,uc010wgf.1	DHX58	chr17:40253421-40264751	OK	4.32545	10.4549	1.27325	6.5722	0.000305467
uc003axb.3,uc003axc.3	CBX7	chr22:39526778-39548538	OK	21.2215	9.46912	-1.16423	-6.5661	0.000305467
uc003jqt.3,uc003jqu.3	ANKRD55	chr5:55395506-55529186	OK	12.4693	4.99132	-1.32088	-6.5608	0.000305467
uc003uag.3,uc003uah.3,uc003uai.3,uc010lbo.3	LAT2	chr7:73624086-73644164	OK	21.7675	48.301	1.14988	6.55717	0.000305467
uc003axv.4,uc010gxy.3	MGAT3	chr22:39853324-39888199	OK	4.90309	11.0369	1.17057	6.5354	0.000305467
uc002pxe.4	SIGLEC5	chr19:52114755-52133727	OK	0.604167	2.10839	1.80312	6.53183	0.000305467
uc002vag.1,uc002vah.4,uc002vaj.4,uc010ftx.3,uc010zio.2	CD28	chr2:204571197-204603636	OK	165.474	75.7269	-1.12773	-6.51005	0.000305467
uc002axv.3,uc010ulk.2,uc010ull.2	SEMA7A	chr15:74701629-74726299	OK	5.61264	12.8249	1.1922	6.50298	0.000305467
uc001jso.2,uc001jsp.3,uc010qjs.2,uc010qjt.2	SPOCK2	chr10:73621146-73995618	OK	356.997	144.952	-1.30033	-6.50064	0.000305467
uc001jrf.4,uc009xqg.3	PRF1	chr10:72357103-72362531	OK	92.7902	201.465	1.11848	6.49344	0.000305467
uc003uhc.3,uc003uhd.4,uc003uhe.4,uc003uhf.4,uc003uhg.4,uc003uhh.4,uc011kgv.2,uc022agu.1,uc022agv.1	CD36	chr7:79998890-80308593	OK	0.400156	1.64696	2.04117	6.48731	0.000305467
uc001kid.3	HHEX	chr10:94449680-94455408	OK	15.9179	35.5224	1.15808	6.46352	0.000305467
uc004cwt.2,uc004cwu.3,uc004cwv.3,uc022bth.1	FIGF|PIR|PIR-FIGF	chrX:15363712-15574652	OK	0.825546	3.11109	1.914	6.45756	0.000305467
uc001sfq.4,uc001sfr.5,uc009znk.4,uc009znl.4	NFE2	chr12:54685890-54694821	OK	1.44967	4.40677	1.604	6.45096	0.000305467
uc002ylm.4,uc021why.1	MIR155HG|MIR155	chr21:26934456-26947480	OK	3.60208	10.8479	1.59051	6.44988	0.000305467
uc001uyw.2,uc001uyx.2	EPSTI1	chr13:43460523-43566407	OK	17.6429	38.2633	1.11687	6.43067	0.000305467
uc001kai.3,uc001kaj.3	PPIF	chr10:81107219-81115089	OK	61.2903	132.33	1.11041	6.42519	0.000305467
uc021pod.2	LOC100130992	chr10:22541000-22547477	OK	1.70459	0.643079	-1.40636	-6.42403	0.000305467
uc002cja.3,uc002cjb.3,uc021taa.1	FBXL16	chr16:742499-755825	OK	10.7846	4.61417	-1.22483	-6.40922	0.000305467
uc001usu.3	LINC00426	chr13:30914406-30948036	OK	14.3885	6.00079	-1.26169	-6.40658	0.000305467
uc002zhy.1,uc002zhz.1,uc002zia.1,uc010gqe.3	COL6A2|DKFZp586E1322	chr21:47518032-47552763	OK	8.50205	3.65932	-1.21624	-6.39112	0.000305467
uc001gbd.3,uc001gbe.3,uc001gbf.3,uc001gbg.3,uc009wuo.3,uc009wup.3,uc009wuq.3,uc031prb.1	FCRLA	chr1:161676761-161684142	OK	16.0632	36.4199	1.18097	6.3731	0.000305467
uc001yfb.4,uc001yfc.4,uc031qqd.1	TCL1A	chr14:96176303-96180533	OK	73.9308	158.706	1.10211	6.36905	0.000305467
uc001nnu.4	MPEG1	chr11:58938902-58980494	OK	0.881441	2.53157	1.5221	6.35793	0.000305467
uc001mvc.3,uc001mvd.3,uc001mve.3,uc010rel.2,uc010rem.2	LMO2	chr11:33880122-33913836	OK	5.09759	12.4523	1.28852	6.3475	0.000305467
uc001bhh.4	ID3	chr1:23884420-23886285	OK	53.8665	24.5406	-1.13422	-6.34152	0.000305467
uc002lfw.4,uc002lfx.2,uc002lfy.2,uc002lfz.2,uc002lga.3,uc002lgc.4,uc010dph.1,uc010dpi.3,uc010xdu.1,uc010xdv.1,uc010xdw.1,uc010xdx.1,uc010xdy.1,uc021ukg.1,uc021ukh.1,uc021uki.1,uc021ukj.1,uc021ukk.1,uc021ukl.1,uc021ukm.1,uc021uko.2,uc021ukp.1,uc031rik.1	TCF4	chr18:52889561-53303188	OK	2.38091	5.52619	1.21477	6.32876	0.000305467
uc002ayp.4,uc002ayq.4,uc010bju.3,uc010bjv.3,uc010bjw.3,uc010bjx.3,uc010bjy.3,uc010bjz.1,uc021sqk.1	CYP1A1	chr15:75011882-75017877	OK	1.07854	3.37965	1.64779	6.3262	0.000305467
uc004cyb.3,uc004cyc.3,uc004cyd.3,uc004cye.3	SCML1	chrX:17755591-17773105	OK	0.746167	2.32846	1.6418	6.31473	0.000305467
uc004bzi.2,uc010myz.1	NCS1	chr9:132934856-132999583	OK	0.560506	1.58297	1.49783	6.29472	0.000305467
uc002omp.4	FCGBP	chr19:40353962-40440533	OK	1.07487	0.446595	-1.26713	-6.29448	0.000305467
uc004awc.3,uc010msd.3,uc010msf.3	SLC35D2	chr9:99075725-99145992	OK	22.8271	9.9172	-1.20274	-6.28231	0.000305467
uc001pyj.3,uc001pyk.3	CRTAM	chr11:122709254-122743347	OK	4.51262	10.7342	1.25018	6.26853	0.000305467
uc001qyt.3,uc001qyu.3	YBX3	chr12:10851675-10875953	OK	9.50288	21.2588	1.16162	6.2585	0.000305467
uc004dxv.3,uc004dxw.3	IGBP1	chrX:69353298-69386173	OK	108.048	50.9302	-1.08509	-6.25351	0.000305467
uc003yba.3,uc003ybb.3,uc010lzo.3	PKIA	chr8:79428335-79517502	OK	28.612	13.4351	-1.09061	-6.25332	0.000305467
uc002yfr.2,uc021wgd.2,uc031ruo.1	STMN3	chr20:62271057-62284963	OK	30.7077	14.2799	-1.10461	-6.2514	0.000305467
uc002eve.4,uc002evf.3,uc002evg.3,uc010cey.3	DPEP2	chr16:68021292-68034489	OK	9.93874	3.79038	-1.39072	-6.24658	0.000305467
uc001gay.2,uc001gaz.2,uc001gba.2,uc001gbb.2,uc009wum.2,uc009wun.2	FCGR2B	chr1:161632904-161648444	OK	3.47607	9.30359	1.42033	6.24635	0.000305467
uc001ont.3,uc009ysg.4	LRP5	chr11:68080107-68216743	OK	1.28697	3.10737	1.27171	6.2462	0.000305467
uc001kmo.3,uc001kmp.3,uc001kmq.3	PIK3AP1	chr10:98353068-98480279	OK	21.9201	46.168	1.07464	6.24483	0.000305467
uc001tuh.3,uc001tui.1,uc001tuj.3	OAS2	chr12:113416273-113449528	OK	99.209	213.041	1.10259	6.23035	0.000305467
uc002elx.4,uc002ely.3,uc010vhr.2	GPR114	chr16:57576566-57611100	OK	14.9239	31.7771	1.09037	6.20436	0.000305467
uc004ehe.2,uc004ehf.2,uc004ehg.2,uc004ehh.1,uc004ehi.3,uc010nnh.2,uc010nni.2,uc010nnj.2,uc010nnk.2,uc010nnl.2,uc010nnm.2,uc010nnn.2,uc010nno.2	BTK	chrX:100604434-100645770	OK	10.5791	28.5182	1.43066	6.19208	0.000305467
uc003vow.3,uc011koy.2,uc011koz.2	STRIP2	chr7:129074273-129128239	OK	1.43391	3.60159	1.32868	6.18874	0.000305467
uc002jky.2	CD300C	chr17:72537204-72542310	OK	0.335455	1.79968	2.42355	6.18349	0.000305467
uc003csh.1,uc003csi.1,uc021wxk.1,uc031rzi.1	CDC25A	chr3:48198667-48229801	OK	7.6203	16.3396	1.10045	6.18328	0.000305467
uc010ugs.2,uc010ugt.1	LINC00926	chr15:57592562-57599967	OK	1.03104	2.90971	1.49677	6.18047	0.000305467
uc003eep.2,uc011bjn.1	SLC15A2	chr3:121613170-121663034	OK	0.273349	0.895583	1.71208	6.17622	0.000305467
uc001rfo.4,uc009zix.3	ST8SIA1	chr12:22346324-22487648	OK	0.616673	0.208033	-1.56769	-6.16352	0.000305467
uc004ezl.2,uc004ezm.2,uc004ezn.2,uc004ezo.3,uc004ezp.2,uc004ezq.2,uc004ezr.2,uc010nrz.2,uc011mvy.1,uc011mwa.1,uc011mwb.1,uc022ceu.1	FHL1	chrX:135228860-135293518	OK	16.258	7.20809	-1.17346	-6.15224	0.000305467
uc003hpy.3,uc003hpz.3,uc003hqa.3,uc003hqb.3,uc003hqc.1	PTPN13	chr4:87515467-87736328	OK	0.883773	0.290949	-1.60291	-6.14637	0.000305467
uc001dia.3,uc001dib.4,uc001dic.4,uc001did.1,uc001dif.1,uc001dig.4,uc009wcb.1	NEXN	chr1:78354199-78409578	OK	0.476497	1.7752	1.89745	6.13028	0.000305467
uc003yvw.1,uc003yvx.3,uc003yvy.3,uc003yvz.1,uc003ywa.1,uc003ywb.3,uc010mep.3	DENND3	chr8:142138719-142205906	OK	4.30037	10.4339	1.27874	6.12999	0.000305467
uc004bjg.3,uc004bjh.3	TNFSF15	chr9:117546914-117568408	OK	0.155853	0.582064	1.90099	6.12184	0.000305467
uc003hzz.3,uc003iaa.3	ELOVL6	chr4:110970228-111119820	OK	5.40681	11.786	1.12423	6.11687	0.000305467
uc004dek.1	LOC286442	chrX:39164209-39186616	OK	3.24622	1.05179	-1.62591	-6.11214	0.000305467
uc003tfp.4,uc003tfq.3,uc010kxh.3	EPDR1	chr7:37960162-37991542	OK	2.11381	5.35972	1.34231	6.11021	0.000305467
uc001yhg.2,uc001yhh.1,uc001yhi.1,uc001yhk.1,uc001yhl.1,uc010twz.1	WARS	chr14:100800124-100842680	OK	100.903	210.708	1.06228	6.10598	0.000305467
uc001pfj.4,uc001pfl.3,uc010rug.2	SESN3	chr11:94898676-94965705	OK	59.3492	28.1677	-1.07519	-6.10443	0.000305467
uc001slb.3,uc001slc.3,uc001sld.3,uc010sqn.2	STAT2	chr12:56735381-56754037	OK	37.6088	78.0522	1.05337	6.10094	0.000305467
uc001yfw.2,uc001yfx.2,uc001yfy.2,uc010avq.2	C14orf64	chr14:98391946-98444461	OK	10.565	4.42521	-1.25548	-6.09176	0.000305467
uc003jfx.4,uc021xws.1,uc031siz.1	BASP1	chr5:17130136-17276954	OK	15.4022	32.7104	1.08662	6.05691	0.000305467
uc002tyx.4,uc002tyz.4,uc010zcf.2,uc010zcg.1,uc021vri.1	NR4A2	chr2:157180943-157189287	OK	1.14334	3.28396	1.52219	6.05378	0.000305467
uc002psd.3,uc002pse.3,uc010ycc.2,uc021uyc.1	SPIB	chr19:50922194-50934309	OK	17.3768	36.0463	1.05269	6.03819	0.000305467
uc002uvn.4,uc002uvo.4,uc002uvp.4,uc002uvq.4,uc002uvr.4,uc010fst.3,uc010zhc.2	SPATS2L	chr2:201170603-201346986	OK	3.02837	6.55093	1.11316	6.024	0.000305467
uc002jyy.2	BAIAP2-AS1	chr17:79002932-79008519	OK	1.64314	0.600241	-1.45284	-6.01924	0.000305467
uc003eem.3,uc003een.3,uc003eeo.3	EAF2	chr3:121554033-121605373	OK	8.21638	19.4702	1.24469	5.99494	0.000305467
uc001tay.3,uc001taz.3	DUSP6	chr12:89741836-89746296	OK	12.2545	25.925	1.08104	5.99372	0.000305467
uc001cmf.2	C1orf228	chr1:45140393-45191263	OK	5.68559	2.21408	-1.3606	-5.98673	0.000305467
uc003pjf.3,uc003pjg.3,uc003pjh.1	FAM46A	chr6:82455446-82462428	OK	0.59048	1.65612	1.48785	5.98356	0.000305467
uc004ddr.2,uc011mke.1,uc011mkf.1,uc011mkg.1	CYBB	chrX:37639269-37672714	OK	5.96705	12.6651	1.08576	5.98181	0.000305467
uc003lrl.3,uc003lrm.3,uc003lrn.1,uc003lro.3,uc010jhc.3,uc010jhd.3,uc011dcd.2,uc011dce.1,uc011dcf.2,uc011dcg.1	CSF1R|PDGF|PDGFRB	chr5:149432853-149535422	OK	0.476034	1.58714	1.73729	5.9762	0.000305467
uc003ngr.3,uc003ngs.3	HIST1H2BD	chr6:26158348-26171576	OK	35.065	14.3241	-1.29159	-5.95313	0.000305467
uc003hvx.4,uc003hvy.4,uc003hvz.4,uc010ill.3	BANK1	chr4:102341117-102995969	OK	5.06929	10.9264	1.10796	5.95152	0.000305467
uc002nia.2,uc002nib.2,uc002nic.1,uc010ebi.2	PIK3R2|IFI30	chr19:18263987-18288927	OK	35.3987	82.6306	1.22298	5.95062	0.000305467
uc003ewm.3	CPA3	chr3:148583042-148614872	OK	0.633267	2.28468	1.85111	5.94948	0.000305467
uc003clf.2,uc003clg.2,uc011azl.1,uc011azm.1,uc011azn.2,uc021wwl.1	VIPR1	chr3:42530790-42579065	OK	15.4749	7.02227	-1.13992	-5.94327	0.000305467
uc002qgj.3,uc002qgk.3,uc002qgl.3,uc002qgm.3,uc010erp.1,uc010erq.3,uc010err.3	LILRB1	chr19:55128628-55149004	OK	1.84343	4.51409	1.29204	5.93639	0.000305467
uc002gkp.4	LINC00324	chr17:8123947-8127361	OK	13.1654	6.00293	-1.13301	-5.92401	0.000305467
uc001nkp.1,uc001nkr.1,uc001nks.1,uc010rju.1,uc010rjv.1	SERPING1	chr11:57365026-57382326	OK	0.240815	1.70032	2.81981	5.91812	0.000305467
uc002pln.1,uc002plo.3,uc021uxd.1	FTL|DQ591443	chr19:49468565-49470136	OK	950.61	2054.97	1.11219	5.91376	0.000305467
uc001vbe.4,uc001vbf.4,uc001vbh.4,uc001vbi.4,uc010acl.3,uc010acm.3,uc010acn.3,uc010aco.1,uc010tfy.2,uc010tfz.2	KIAA0226L	chr13:46916136-47012325	OK	2.22042	5.11776	1.20468	5.91212	0.000305467
uc009wuj.2,uc009wuk.2,uc021pdh.1,uc021pdi.2	FCGR2C	chr1:161551128-161571010	OK	4.36075	11.3479	1.37977	5.89755	0.000305467
uc003beu.1,uc021wrd.1	LDOC1L	chr22:44888449-44894005	OK	11.8394	5.71233	-1.05145	-5.89143	0.000305467
uc002bpv.3,uc002bpx.3,uc002bpy.3,uc010bny.3,uc010uqj.2,uc010uqk.2	FES	chr15:91427664-91439006	OK	2.41099	5.68958	1.2387	5.88403	0.000305467
uc002fxw.1	AX748345	chr17:4337218-4391499	OK	13.6085	5.74034	-1.2453	-5.8774	0.000305467
uc002qup.1	KIR3DL2	chr19_gl000209_random:149188-153112	OK	2.87558	8.0929	1.4928	5.86961	0.000305467
uc002ucn.3,uc002uco.3,uc002ucp.3,uc002ucq.3,uc002ucs.1,uc002uct.3,uc010zcw.2,uc010zcx.2	COBLL1	chr2:165541257-165698678	OK	0.991806	2.44634	1.3025	5.86228	0.000305467
uc003hhc.2,uc003hhd.2,uc010iik.2,uc010iil.2	RASSF6	chr4:74437266-74486348	OK	0.0540297	0.387336	2.84176	5.85813	0.000305467
uc001gaq.3	HSPA6	chr1:161494035-161496687	OK	0.812342	2.28693	1.49325	5.85047	0.000305467
uc002ngl.3	BST2	chr19:17513754-17516384	OK	65.2636	132.441	1.021	5.84503	0.000305467
uc004ajd.3,uc011lsg.2,uc011lsh.2	ALDH1A1	chr9:75515577-75695358	OK	0.572293	2.23844	1.96767	5.84086	0.000305467
uc002uce.4,uc002ucf.4	IFIH1	chr2:163123588-163175218	OK	9.53467	20.9017	1.13237	5.83076	0.000305467
uc004dwq.3,uc004dwr.3,uc004dws.3,uc004dwt.2,uc011mpb.2,uc011mpc.2,uc022byh.1	EDA2R	chrX:65815481-65859140	OK	0.654048	1.91149	1.54723	5.82723	0.000305467
uc002utw.3,uc002utx.3,uc002uty.1,uc010fsi.3,uc010fsj.2,uc010zgv.1	PGAP1	chr2:197697727-197792519	OK	1.73563	3.87011	1.15692	5.81273	0.000305467
uc001gar.3,uc001gas.3,uc001gat.4,uc009wuh.3,uc009wui.3	FCGR3A	chr1:161511550-161520413	OK	11.4878	23.8941	1.05655	5.81194	0.000305467
uc001kkh.4	PDLIM1	chr10:96997324-97050905	OK	29.5754	59.9649	1.01972	5.81067	0.000305467
uc009ynk.3	CD5	chr11:60869929-60895323	OK	206.194	102.526	-1.00801	-5.80842	0.000305467
uc001hey.3,uc010prz.2,uc010psa.2,uc021pif.1	FAIM3	chr1:207070787-207095378	OK	226.334	111.704	-1.01877	-5.80424	0.000305467
uc003vop.2,uc003voq.2	TSPAN33	chr7:128784711-128809534	OK	26.3385	52.8129	1.00371	5.79798	0.000305467
uc001tix.3,uc010svv.2	DRAM1	chr12:102271104-102317401	OK	2.39637	5.37669	1.16587	5.79505	0.000305467
uc003pvy.4	MARCKS	chr6:114178526-114184652	OK	1.0733	2.56135	1.25485	5.79344	0.000305467
uc001ycm.1,uc001ycn.1,uc021sba.1	IFI27	chr14:94577078-94583033	OK	0.580992	8.03466	3.78965	5.78288	0.000305467
uc003nbs.3	GMPR	chr6:16238810-16295780	OK	0.777765	2.63595	1.76091	5.77376	0.000305467
uc001fqw.3,uc010phy.2	FCRL4	chr1:157543538-157567870	OK	0.146576	0.750781	2.35674	5.73519	0.000305467
uc021yys.1	DQ591995	chr6:34252326-34253796	OK	10.2258	4.48764	-1.18818	-5.73377	0.000305467
uc002jjt.4,uc002jjv.1,uc010dfm.3,uc010dfn.2	SDK2|AX747206	chr17:71330522-71640227	OK	1.41643	0.564743	-1.32659	-5.73349	0.000305467
uc002xxp.2,uc002xxq.4,uc002xxr.2,uc010gio.2,uc010zze.1	CASS4	chr20:54987167-55034396	OK	6.03142	2.63666	-1.19379	-5.72198	0.000305467
uc001cvh.2,uc001cvi.2,uc001cvj.2,uc001cvk.2,uc001cvl.2,uc001cvm.1	LRP8	chr1:53692563-53793821	OK	2.43986	5.87962	1.26893	5.71881	0.000305467
uc001ogg.1,uc010ros.1	FOSL1	chr11:65659691-65667997	OK	0.544768	2.23963	2.03955	5.71024	0.000305467
uc001pxx.3,uc010rzp.1,uc010rzq.1	SORL1	chr11:121318039-121504471	OK	61.572	30.7521	-1.00159	-5.70996	0.000305467
uc002tnq.4,uc002tnr.4,uc010flv.4	GYPC	chr2:127413510-127454251	OK	233.814	118.286	-0.983083	-5.68118	0.000305467
uc004ccg.3,uc010mzy.3	GFI1B	chr9:135853893-135867084	OK	0.328183	1.43796	2.13145	5.68057	0.000305467
uc004eno.3,uc011msk.2	VSIG1	chrX:107288199-107322414	OK	5.24433	2.34252	-1.16269	-5.68023	0.000305467
uc001bif.3,uc021oij.1	CNR2	chr1:24200459-24239817	OK	4.30679	9.60312	1.15689	5.67957	0.000305467
uc001zrc.2,uc001zrd.2,uc001zre.2	TGM5	chr15:43524792-43559055	OK	0.351132	1.36314	1.95684	5.67883	0.000305467
uc001onr.4	C11orf24	chr11:68028802-68039469	OK	8.57457	17.7253	1.04767	5.67541	0.000305467
uc001nog.3,uc009ymt.1,uc010rkx.2,uc010rky.2	STX3	chr11:59522531-59573355	OK	3.06833	6.33686	1.04632	5.6721	0.000305467
uc001sui.4,uc001sun.5,uc001suo.4,uc009zqx.4,uc009zqy.1,uc009zra.4,uc009zrb.1,uc009zrc.4,uc009zrd.4,uc009zre.4,uc009zrf.4,uc009zrg.4,uc009zrh.4,uc021rad.2,uc021rae.1,uc021raf.2,uc021rag.2,uc021rah.2,uc021rai.2,uc021raj.2,uc031qie.1	MDM2	chr12:69201970-69239320	OK	29.0862	57.4093	0.980951	5.66911	0.000305467
uc002dag.2,uc002dah.2,uc002dai.4,uc002daj.4,uc002dak.4,uc010bup.1	CIITA	chr16:10971054-11018840	OK	4.63256	9.64187	1.0575	5.64776	0.000305467
uc003sus.4,uc010kug.3	MACC1	chr7:20174278-20257013	OK	0.289498	0.746369	1.36634	5.64234	0.000305467
uc001iwr.4,uc001iws.4,uc001iwt.4	ITGB1	chr10:33189245-33247293	OK	80.9428	41.3125	-0.970326	-5.64137	0.000305467
uc001kyy.3,uc001kyz.3,uc001kza.3,uc009xxv.3,uc010qrc.2	MXI1	chr10:111967362-112047123	OK	10.5921	5.08655	-1.05823	-5.64101	0.000305467
uc003xfu.4,uc003xfv.4,uc010lut.2,uc010luw.4,uc011lam.1,uc031tap.1	EPHX2	chr8:27348518-27402439	OK	7.8608	3.55309	-1.1456	-5.64044	0.000305467
uc003lyb.1,uc003lyc.1,uc011dee.1,uc011def.1	CCNJL	chr5:159678670-159766599	OK	0.386387	1.28223	1.73053	5.62999	0.000305467
uc002tbx.3,uc010fiz.3	IL18RAP	chr2:103035253-103069024	OK	1.74234	4.17863	1.262	5.6236	0.000305467
uc001znh.2,uc010uct.1	CHAC1	chr15:41245635-41248717	OK	1.4138	3.89128	1.46066	5.6227	0.000305467
uc003xnm.3	IDO1	chr8:39771327-39786309	OK	1.44849	3.71534	1.35894	5.61603	0.000305467
uc002hlw.3,uc002hlx.3,uc002hly.2,uc010cuo.1	CCL4L2	chr17:34581084-34808103	OK	18.9509	75.6969	1.99797	5.61492	0.000305467
uc011mvs.2	SMIM10	chrX:134124967-134126503	OK	1.69324	4.42128	1.38468	5.60933	0.000305467
uc001pkq.2,uc001pkr.4,uc009yxw.3,uc010rwc.2,uc010rwd.2	ZC3H12C	chr11:109963925-110042566	OK	0.258275	0.708974	1.45683	5.60027	0.000305467
uc004dvc.3	FAAH2	chrX:57313109-57515629	OK	4.77386	1.98667	-1.26481	-5.59991	0.000305467
uc002owl.1,uc002owm.3	LYPD3	chr19:43964945-43969831	OK	8.3169	3.70587	-1.16623	-5.59846	0.000305467
uc002hhq.3,uc002hhr.3	TMEM98	chr17:31254927-31268667	OK	0.240278	1.29154	2.42632	5.58951	0.000305467
uc001tll.3,uc001tlm.3,uc001tln.3,uc001tlo.1	TCP11L2	chr12:106696580-106740792	OK	6.93527	2.80331	-1.30682	-5.58767	0.000305467
uc002ocm.3,uc002ocn.3,uc021uta.1,uc021utb.1,uc021utc.1	TYROBP	chr19:36395302-36399211	OK	8.01097	19.6241	1.29258	5.58639	0.000305467
uc001cdr.3,uc010oix.2	HPCAL4	chr1:40144644-40157089	OK	3.72089	1.67682	-1.14992	-5.58588	0.000305467
uc001frf.3,uc001frg.3,uc001frh.3,uc001fri.3,uc001frj.3	FCRL1	chr1:157764193-157789940	OK	0.661834	1.99884	1.59462	5.57982	0.000305467
uc001fqu.3,uc001fqv.1,uc009wsm.3,uc010phv.1,uc010phw.1,uc010phx.2	FCRL5	chr1:157483166-157522310	OK	2.68563	5.75149	1.09868	5.57732	0.000305467
uc021ojk.1,uc021ojl.1	SEPN1	chr1:26126666-26144713	OK	21.9729	11.1629	-0.977006	-5.5716	0.000305467
uc003nar.3	AK127555	chr6:13358061-13361194	OK	0.999667	2.46591	1.3026	5.56413	0.000305467
uc001mtx.3	PRRG4	chr11:32851480-32879669	OK	0.423387	1.1057	1.38491	5.56267	0.000305467
uc003fpo.3,uc003fpp.3,uc003fpq.3,uc010hyi.3,uc010hyj.3,uc010hyk.3,uc010hyl.3	IGF2BP2	chr3:185361526-185542827	OK	0.679897	1.81293	1.41494	5.56104	0.000305467
uc002ffm.3,uc002ffn.3	MAF	chr16:79627744-79634622	OK	34.6996	17.6738	-0.973307	-5.54766	0.000305467
uc001kls.4,uc001klt.4,uc001klu.4,uc001klv.4,uc001klw.4,uc001klx.4,uc001kly.4,uc001klz.4,uc001kma.4,uc001kmb.4,uc001kmc.4,uc001kmd.4,uc001kme.4,uc009xvc.3,uc009xvd.3	BLNK	chr10:97951454-98031333	OK	4.92015	10.8886	1.14605	5.5446	0.000305467
uc001qyb.3,uc001qyc.3,uc001qyd.3,uc001qye.3,uc009zhj.3,uc009zhk.3	KLRK1|KLRC4-KLRK1|KLRC4	chr12:10516367-10562745	OK	18.5533	37.321	1.00831	5.53856	0.000305467
uc003wsu.2,uc022ars.2	LINC00599|AK091593	chr8:9757573-9760839	OK	0.113267	0.649657	2.51995	5.50923	0.000305467
uc001kgi.4,uc009xtt.4,uc031pwo.1,uc031pwp.1,uc031pwq.1,uc031pwr.1	IFIT1	chr10:90973325-91180759	OK	1.98001	65.0269	5.03746	5.50768	0.000305467
uc004bsw.1,uc004bsx.2,uc004bsy.1	FAM102A	chr9:130702860-130742812	OK	205.428	104.65	-0.973063	-5.50546	0.000305467
uc001oce.1,uc001ocf.1,uc021qlb.1	BATF2	chr11:64755416-64764517	OK	0.204951	1.09683	2.41998	5.50527	0.000305467
uc001ffr.3,uc001ffs.3,uc009woy.1,uc010pep.2	PBXIP1	chr1:154916558-154928567	OK	161.522	83.4776	-0.952268	-5.49892	0.000305467
uc003djj.2,uc003djk.2,uc003djl.2,uc003djm.2,uc010hne.2,uc010hnf.2,uc010hng.1	FLNB	chr3:57994126-58157982	OK	11.9019	6.1055	-0.963017	-5.49152	0.000305467
uc003kyt.3,uc003kyu.2,uc003kyv.3,uc003kyw.3,uc003kyx.3,uc003kyy.3,uc003kyz.3,uc003kza.3,uc003kzb.3,uc010jdu.3	TCF7	chr5:133450401-133483920	OK	557.564	282.619	-0.98028	-5.49093	0.000305467
uc003kji.2,uc003kjj.3,uc003kjk.3,uc003kjl.3,uc003kjm.3,uc021ybg.1,uc021ybh.1	MEF2C	chr5:88014057-88263096	OK	8.31517	16.258	0.967332	5.49088	0.000305467
uc002alx.3,uc002aly.3	RPS27L	chr15:63445538-63449741	OK	11.1108	23.2821	1.06725	5.4892	0.000305467
uc002avm.4,uc002avn.4,uc010ukx.2,uc010uky.2,uc010ukz.2	NEO1	chr15:73344824-73597547	OK	1.67226	0.747687	-1.1613	-5.48167	0.000305467
uc004ddq.3	XK	chrX:37545132-37591383	OK	0.122794	0.495944	2.01394	5.48046	0.000305467
uc003ffe.2,uc011bpe.1,uc011bpf.1,uc011bpg.1	GOLIM4	chr3:167727653-167813417	OK	1.77268	4.02922	1.18457	5.47894	0.000305467
uc002ilv.1	TBX21	chr17:45810609-45823485	OK	15.8055	30.8337	0.964085	5.47201	0.000305467
uc003fbd.1,uc003fbe.3,uc003fbf.3,uc003fbg.3,uc003fbi.1,uc011bor.2	CCNL1	chr3:156864296-156878482	OK	14.2034	28.192	0.989048	5.4706	0.000305467
uc001tlc.3,uc009zuo.3,uc009zup.3	ALDH1L2	chr12:105413561-105478341	OK	0.0654278	0.299012	2.19223	5.46368	0.000305467
uc001pfb.3,uc001pfc.3	AMOTL1	chr11:94501507-94609918	OK	0.472994	1.08533	1.19825	5.45906	0.000305467
uc003zsm.4,uc011lnv.2	CHMP5	chr9:33264876-33282067	OK	12.7924	25.3041	0.984087	5.45321	0.000305467
uc001oip.3	CTSF	chr11:66330934-66336047	OK	4.11585	1.71983	-1.25892	-5.45278	0.000305467
uc002pfq.3,uc002pfr.3,uc002pfs.3,uc010xyh.2	SLC1A5	chr19:47278139-47291842	OK	43.6314	86.1887	0.982132	5.45112	0.000305467
uc003vvl.1,uc010lnf.1	PARP12	chr7:139723548-139763521	OK	12.5448	24.2605	0.951521	5.44821	0.000305467
uc003hyt.2,uc003hyu.2,uc003hyv.2,uc003hyw.1,uc010imb.2,uc011cfj.1,uc011cfk.2	LEF1	chr4:108968700-109097586	OK	245.863	126.133	-0.962905	-5.4389	0.000305467
uc002oay.3,uc002oaz.3	ZBTB32	chr19:36203829-36207940	OK	5.8268	12.1865	1.06451	5.43129	0.000305467
uc001sup.3,uc001suq.3,uc001sur.3	CPM	chr12:69244955-69357020	OK	1.28119	0.54747	-1.22664	-5.42193	0.000305467
uc001bkl.4,uc009vrw.3,uc009vrx.3	LDLRAP1	chr1:25870075-25895377	OK	73.904	38.4533	-0.942544	-5.42142	0.000305467
uc002vwj.2,uc002vwl.2,uc002vwo.2,uc002vwp.1,uc002vwq.3,uc002vwr.3,uc010znj.1,uc010znk.1	COL6A3	chr2:238232654-238322850	OK	2.3752	1.02897	-1.20685	-5.39151	0.000305467
uc002fmk.2,uc002fml.2,uc002fmm.2,uc002fmn.2,uc010cif.1	CBFA2T3	chr16:88941262-89043504	OK	1.95004	4.84285	1.31235	5.38432	0.000305467
uc002fsu.3,uc002fsv.3,uc002fsw.3,uc002fsx.3,uc010vqo.1	SLC43A2	chr17:1477695-1532130	OK	2.5075	5.35876	1.09565	5.38306	0.000305467
uc001ffo.3,uc001ffp.3,uc009wox.1,uc021pah.1,uc031ppq.1	KCNN3	chr1:154669941-154842754	OK	0.183543	0.566588	1.62618	5.37717	0.000305467
uc010sgt.2	KLRB1	chr12:9747869-9760497	OK	14.8826	6.44295	-1.20783	-5.37448	0.000305467
uc001mbr.3,uc001mbs.1,uc001mbt.2,uc009yes.3,uc009yet.2,uc009yev.1,uc010qzm.2	TRIM22|OR56B1	chr11:5684424-5959849	OK	68.8078	140.19	1.02674	5.37216	0.000305467
uc001ugm.4,uc001ugn.4,uc001ugo.4,uc001ugp.3,uc010tbd.2,uc031qke.1	SCARB1	chr12:125262173-125365007	OK	4.06142	8.37661	1.04438	5.37084	0.000305467
uc001hmv.4	HLX	chr1:221052742-221058400	OK	0.255542	1.06402	2.05789	5.3671	0.000305467
uc001ido.3,uc001idp.1,uc010pzb.2	TRIM58|OR2W3	chr1:248020500-248060142	OK	2.11566	5.3844	1.34768	5.35913	0.000305467
uc001haa.3,uc001hab.3,uc010pql.2	LAX1	chr1:203734283-203745480	OK	22.2683	11.5133	-0.951697	-5.34706	0.000305467
uc002fih.3	AK057887	chr16:84696933-84700667	OK	16.2105	8.38885	-0.950383	-5.33095	0.000305467
uc002ytn.3	LINC00649	chr21:35303515-35343487	OK	5.81427	2.73417	-1.08849	-5.32301	0.000305467
uc002hok.4,uc010cve.1,uc010wdi.2,uc021tvu.1,uc021tvv.1,uc021tvw.1	HNF1B	chr17:36046433-36105096	OK	0.308591	1.31817	2.09477	5.31567	0.000305467
uc001dkm.3,uc001dkn.3	MCOLN2	chr1:85391265-85462796	OK	3.27937	6.77229	1.04622	5.30432	0.000305467
uc003vpe.3,uc003vpf.2,uc003vpg.2,uc022aln.1	AL832212|UBE2H	chr7:129470571-129592800	OK	43.9084	23.2956	-0.914442	-5.30353	0.000305467
uc001jwa.3,uc001jwb.3,uc001jwc.3,uc009xrq.1,uc010qkw.2,uc010qkx.2	PLAU	chr10:75669726-75682535	OK	0.242335	1.15247	2.24966	5.29643	0.000305467
uc001etc.3	HIST2H2BE	chr1:149856009-149858232	OK	10.4382	5.14781	-1.01984	-5.29128	0.000305467
uc002vmq.3,uc002vmr.2,uc010zlm.1	EPHA4	chr2:222282746-222437010	OK	4.96751	2.50989	-0.984902	-5.28613	0.000305467
uc001knc.1	FRAT1	chr10:99079021-99081672	OK	11.7615	5.93494	-0.986773	-5.28178	0.000305467
uc004dkq.4	GATA1	chrX:48644981-48652717	OK	0.593817	2.04252	1.78226	5.26919	0.000305467
uc003sua.1,uc003sub.4,uc003sud.2,uc003sue.3,uc003suf.2,uc003suh.3,uc003sui.3,uc003suj.3,uc003suk.3,uc010kue.1,uc011jya.2,uc011jyb.2,uc011jyc.2,uc011jyd.2,uc011jye.2,uc011jyf.2	HDAC9	chr7:18126571-19036992	OK	2.25686	4.70442	1.0597	5.26795	0.000305467
uc002eaf.2,uc002eag.2,uc002eah.2,uc010cac.2	HSD3B7	chr16:30996518-31000473	OK	1.07121	2.72354	1.34624	5.26339	0.000305467
uc003uew.3,uc010ldj.2	HSPB1	chr7:75931874-75933614	OK	68.9202	33.3282	-1.04818	-5.25942	0.000305467
uc001zih.3,uc001zii.3	GOLGA8A	chr15:34671269-34682001	OK	6.04027	11.696	0.953326	5.25923	0.000305467
uc001zxw.3,uc001zxx.3,uc010bes.3	SLC27A2	chr15:50474392-50528589	OK	11.1706	21.7131	0.958863	5.25456	0.000305467
uc003wwk.1,uc003wwl.1,uc003wwm.2,uc003wwn.3,uc011kxx.1,uc011kxy.2	DLC1	chr8:12940871-13372429	OK	0.254393	0.747818	1.55563	5.23441	0.000305467
uc001fst.1	SPTA1	chr1:158580495-158656506	OK	0.0323907	0.20271	2.64576	5.23415	0.000305467
uc002bwq.1,uc002bwr.3,uc002bws.3,uc010usb.2,uc010usc.2	LRRK1	chr15:101420008-101610317	OK	0.836802	2.09224	1.32209	5.2312	0.000305467
uc010zhw.2,uc010zhx.2	FAM117B	chr2:203499900-203634480	OK	12.9537	6.77341	-0.935407	-5.23054	0.000305467
uc001egv.1	PTGFRN	chr1:117452688-117532972	OK	1.0122	2.14206	1.0815	5.22188	0.000305467
uc001psg.2,uc001psh.2,uc001psi.2,uc001psk.2,uc001psl.1,uc009yzw.1,uc010rxw.1,uc010rxx.1	AMICA1	chr11:118064441-118095809	OK	62.6574	33.3032	-0.911823	-5.21926	0.000305467
uc003ilz.4,uc003ima.1,uc011cie.2,uc031shq.1	RPS3A|SNORD73A	chr4:152020724-152025804	OK	1534.57	806.087	-0.928823	-5.21746	0.000305467
uc002jwe.3,uc002jwf.3,uc010wty.2	TIMP2	chr17:76849058-76921472	OK	5.10033	2.49565	-1.03117	-5.21577	0.000305467
uc003irq.4,uc003irr.1,uc003irs.1,uc003irt.1,uc021xuh.1	DDX60L	chr4:169277885-169401638	OK	3.3852	6.64134	0.972231	5.21476	0.000305467
uc002mfh.2	TNFSF9	chr19:6531009-6535939	OK	1.23146	3.18083	1.36904	5.21223	0.000305467
uc010het.1,uc011awc.2,uc011awd.2,uc021wts.1	PLCL2|MIR3714	chr3:16844158-17132098	OK	41.4705	22.0925	-0.908528	-5.20384	0.000305467
uc001vye.4,uc021roo.1	RNASE6	chr14:21249209-21250626	OK	5.131	13.0641	1.34829	5.20301	0.000305467
uc003qgp.3,uc003qgr.3	PDE7B	chr6:136172833-136546762	OK	4.74462	2.22191	-1.09449	-5.20036	0.000305467
uc001npp.3,uc001npq.3,uc009ymy.1,uc009ymz.3,uc009yna.3,uc010rlc.2	MS4A1	chr11:60223281-60238225	OK	97.5853	183.423	0.910442	5.19109	0.000305467
uc004cee.3,uc004cef.3,uc004ceg.3,uc011mdj.1	SLC2A6	chr9:136336215-136344276	OK	1.80573	3.99729	1.14644	5.18782	0.000305467
uc010zlo.2,uc010zlp.2	SGPP2	chr2:223289321-223423617	OK	4.78546	1.88536	-1.34382	-5.18426	0.000305467
uc002nye.1	FXYD7	chr19:35634153-35645205	OK	6.56705	2.31761	-1.50261	-5.1758	0.000305467
uc002emh.3,uc010cdc.3,uc010cdd.3,uc010cde.3,uc010vhv.2	GPR97	chr16:57702156-57723290	OK	0.248627	1.23275	2.30983	5.17448	0.000305467
uc001mvl.2	ABTB2	chr11:34172533-34379555	OK	0.306824	0.838345	1.45014	5.17322	0.000305467
uc003xgq.3,uc003xgr.3,uc003xgs.3,uc003xgt.4,uc003xgu.4,uc003xgv.4	ZNF395|FBXO16	chr8:28203101-28347835	OK	19.2814	10.2651	-0.909459	-5.16485	0.000305467
uc002yow.1,uc002yox.1,uc011adk.1,uc011adl.1	TIAM1	chr21:32490735-32932601	OK	23.4787	12.6598	-0.891097	-5.15519	0.000305467
uc002wes.3,uc002wet.3	SNPH	chr20:1246959-1289971	OK	8.84301	4.62586	-0.934817	-5.14968	0.000305467
uc004csy.4,uc011mid.3	CLCN4	chrX:10124984-10205699	OK	0.365632	0.884981	1.27525	5.14468	0.000305467
uc003itu.3,uc003itv.3,uc010irq.3,uc011ckf.2,uc011ckg.2,uc011ckh.1	HPGD	chr4:175411327-175444049	OK	7.37144	14.1841	0.944253	5.14054	0.000305467
uc003syt.3,uc003syw.4,uc011jzm.2,uc022aar.1	HOXA9|HOXA10|HOXA10-HOXA9	chr7:27202056-27219880	OK	0.374175	1.29786	1.79435	5.14014	0.000305467
uc003pry.4,uc003prz.4,uc003psa.3,uc010kdf.3,uc011eam.1	SCML4	chr6:108023363-108145521	OK	17.942	9.45771	-0.923774	-5.13564	0.000305467
uc002kwm.3,uc002kwn.3	DSC1	chr18:28709213-28742819	OK	0.406524	0.0704611	-2.52844	-5.13201	0.000305467
uc001ogc.1	CTSW	chr11:65647283-65656010	OK	6.58566	20.0187	1.60395	5.131	0.000305467
uc002bjp.3,uc002bjq.3,uc002bjr.3,uc010bmq.3,uc010bmr.3	TM6SF1	chr15:83776323-83806111	OK	2.61959	5.93746	1.1805	5.12623	0.000305467
uc001fdt.2,uc001fdu.2,uc031ppk.1,uc031ppl.1	RAB13	chr1:153954092-153958853	OK	2.42081	5.24987	1.11679	5.11271	0.000305467
uc002vga.1	AX747067	chr2:217079049-217081397	OK	2.67348	1.12079	-1.25421	-5.10982	0.000305467
uc002bjs.2	HDGFRP3	chr15:83806803-83876770	OK	13.567	25.4799	0.909256	5.10828	0.000305467
uc003xdx.3,uc003xdy.3,uc010lua.3,uc011kzz.2,uc011laa.2	ADAM28	chr8:24151579-24212726	OK	0.16521	0.861412	2.3824	5.10663	0.000305467
uc002zau.3	AL355711	chr21:43719103-43720919	OK	2.81802	1.10912	-1.34527	-5.10598	0.000305467
uc003jls.3,uc003jlt.3,uc003jlu.3,uc011cpl.2	FYB	chr5:39105353-39270759	OK	161.523	87.2189	-0.889031	-5.10261	0.000305467
uc001oua.3,uc001oub.3,uc001ouc.3,uc001oud.3,uc009ytq.3,uc010rrh.1,uc031qco.1	PLEKHB1	chr11:73357222-73373864	OK	19.0747	9.9381	-0.940621	-5.10214	0.000305467
uc002jrf.1,uc002jrg.1,uc002jrh.2,uc002jri.2,uc002jrj.2,uc002jrk.3	SPHK1	chr17:74372741-74383941	OK	0.610957	1.82136	1.57588	5.09653	0.000305467
uc003yxm.2,uc003yxn.2,uc003yxo.2	LY6E	chr8:144099901-144103827	OK	211.757	388.492	0.875475	5.09379	0.000305467
uc002vjd.1	WNT10A	chr2:219745254-219758651	OK	1.30182	0.418782	-1.63626	-5.08742	0.000305467
uc001dxu.3,uc001dxw.3,uc009wfd.3,uc010ovl.2,uc010ovm.2,uc010ovn.2,uc010ovo.2,uc010ovp.2	CYB561D1	chr1:110036657-110043063	OK	16.0261	8.63243	-0.892587	-5.08552	0.000305467
uc002eqn.2,uc002eqo.2	RRAD	chr16:66955581-66959439	OK	0.201481	1.18691	2.5585	5.08527	0.000305467
uc003vfs.4,uc003vft.4,uc003vfu.4,uc022akc.1	LRRN3	chr7:110303105-111202573	OK	378.312	198.285	-0.931998	-5.08328	0.000305467
uc010rog.2	NEAT1	chr11:65190268-65212028	OK	11.2499	20.6885	0.878917	5.07905	0.000305467
uc002fpe.4,uc002fpf.2,uc002fph.2,uc002fpj.1,uc002fpk.1,uc010ciz.1,uc010cja.3	MC1R|TUBB3	chr16:89984286-90002505	OK	6.99139	16.7799	1.26308	5.07899	0.000305467
uc002uuv.4,uc010fsp.3	PLCL1	chr2:198669425-199014608	OK	4.33534	2.24177	-0.951504	-5.07618	0.000305467
uc002vbf.1,uc002vbg.1,uc002vbh.1	EEF1B2	chr2:207024317-207027653	OK	298.853	162.523	-0.87879	-5.07017	0.000305467
uc001une.3,uc001unf.3,uc001ung.3,uc010tcp.1	CRYL1	chr13:20977805-21100012	OK	10.1221	4.85131	-1.06106	-5.06922	0.000305467
uc001jqp.2,uc010qjg.2,uc021psi.1	AIFM2	chr10:71812356-71892690	OK	2.10624	4.91002	1.22106	5.06042	0.000305467
uc003lxl.5,uc010jip.3,uc011ddw.2,uc011ddx.3	EBF1	chr5:158122922-158526788	OK	0.502029	1.19037	1.24556	5.06008	0.000305467
uc003zsv.2,uc003zsx.3,uc010mju.3	AQP3	chr9:33441151-33447631	OK	255.78	133.805	-0.934773	-5.058	0.000305467
uc004bmf.2,uc004bmg.2,uc004bmh.2,uc010mwb.2,uc011lys.2,uc011lyt.2,uc031tey.1,uc031tez.1	PTGS1	chr9:125132808-125157982	OK	1.01258	2.15438	1.08924	5.03724	0.000305467
uc002dpd.3	SBK1	chr16:28303839-28335170	OK	6.91099	3.62768	-0.929847	-5.03382	0.000305467
uc001gam.3,uc001gan.3,uc021pcz.2,uc021pda.2	FCGR2A	chr1:161475204-161489360	OK	0.580662	1.58414	1.44793	5.03198	0.000305467
uc002rne.2,uc031rnx.1	LBH	chr2:30454396-30482899	OK	348.176	188.636	-0.884216	-5.03041	0.000305467
uc002pab.3	APOE	chr19:45409038-45412650	OK	0.177725	1.36648	2.94275	5.02392	0.000305467
uc003xmp.3,uc003xmr.3,uc010lwr.3,uc011lcf.2,uc011lcg.2	ADAM9	chr8:38854504-38962779	OK	1.04708	2.29417	1.1316	5.02367	0.000305467
uc002ini.1,uc002inj.1,uc010dbd.1,uc010dbe.1	SKAP1	chr17:46210801-46507594	OK	60.2859	32.8356	-0.876563	-5.01353	0.000305467
uc002meo.2	ALKBH7	chr19:6372443-6375261	OK	19.2142	9.89429	-0.957508	-5.01038	0.000305467
uc002awa.2,uc002awb.2,uc021spy.1,uc021spz.1,uc021sqa.1	LOXL1-AS1	chr15:74209808-74244478	OK	3.11051	1.31212	-1.24525	-5.00747	0.000305467
uc003nky.3,uc003nkz.3	PGBD1	chr6:28249313-28270326	OK	1.10123	2.45028	1.15383	5.00569	0.000305467
uc004eyv.4	LINC00086	chrX:134555867-134560225	OK	1.03573	0.371708	-1.4784	-5.00441	0.000305467
uc001dej.4,uc001dek.4,uc001del.4,uc001dem.4	DEPDC1	chr1:68939834-69004310	OK	6.55152	12.2134	0.898559	4.99916	0.000305467
uc002ngt.1,uc002ngu.1,uc002ngv.1,uc010xpp.1	SLC27A1	chr19:17581299-17616977	OK	3.69057	1.77457	-1.05637	-4.99478	0.000305467
uc001hsy.3	HIST3H2A	chr1:228645064-228645560	OK	25.752	11.9337	-1.10964	-4.99233	0.000305467
uc001rxb.3,uc010smv.1	METTL7A	chr12:51318533-51326300	OK	5.68149	10.7395	0.918591	4.98827	0.000305467
uc003iiw.4,uc003iix.4,uc003iiz.3,uc011chm.2,uc011chn.1,uc011cho.1,uc011chp.1	INPP4B	chr4:142949181-143767604	OK	8.64547	4.54075	-0.929014	-4.9878	0.000305467
uc002lxg.3	S1PR4	chr19:3178735-3180330	OK	202.825	111.788	-0.859471	-4.98746	0.000305467
uc002gbh.3,uc002gbi.3,uc010clb.2	SCIMP	chr17:5095378-5138931	OK	5.77468	11.1499	0.949219	4.98459	0.000305467
uc001zuy.3,uc010uen.2,uc010ueo.2,uc010ues.1,uc010uet.1,uc010ueu.2	SHF	chr15:45459411-45493373	OK	7.23613	3.45337	-1.06721	-4.97889	0.000305467
uc003mhh.4,uc003mhi.4,uc003mhj.4,uc003mhk.3	DOK3	chr5:176928905-176937427	OK	7.14255	13.7781	0.947862	4.97883	0.000305467
uc002asq.3,uc002asr.3,uc010bin.1,uc010uke.2	UACA	chr15:70946892-71055850	OK	0.230407	0.688672	1.57963	4.95988	0.000305467
uc001zip.3,uc001ziq.3,uc010ucf.2	GOLGA8B	chr15:34817483-34828222	OK	6.67768	12.363	0.888612	4.9508	0.000305467
uc001nsu.3	FTH1	chr11:61717355-61735132	OK	439.033	800.261	0.866142	4.95069	0.000305467
uc001tmj.3,uc001tmk.1,uc001tml.1,uc001tmm.1,uc009zut.1	BTBD11	chr12:107712196-108053419	OK	39.3297	21.1167	-0.897236	-4.94992	0.000305467
uc009xts.3	IFIT2	chr10:90973325-91180759	OK	4.35289	22.7866	2.38814	4.94169	0.000305467
uc010pkp.1	HSPA7	chr1:161575848-161578341	OK	0.305285	1.01184	1.72876	4.9388	0.000305467
uc003vog.3,uc003voh.3,uc003voi.3,uc003voj.4,uc003vok.2,uc010llr.1,uc010lls.1,uc010llt.3,uc010llu.1,uc010llv.1,uc010llw.1,uc011kot.1,uc011kou.1	IRF5	chr7:128577768-128590088	OK	9.2602	17.4518	0.914265	4.93709	0.000305467
uc003obh.3,uc003obi.3	HLA-DRA	chr6:32407618-32412826	OK	283.615	512.736	0.854285	4.93468	0.000305467
uc001jog.3,uc001joh.3,uc031pvh.1	DNA2	chr10:70173820-70231878	OK	2.37145	4.61618	0.960931	4.92495	0.000305467
uc003jfr.3,uc003jfs.3	FAM134B	chr5:16473146-16617167	OK	25.4666	13.9602	-0.867287	-4.91995	0.000305467
uc010myt.1	IER5L	chr9:131937830-131940540	OK	1.96644	0.823887	-1.25507	-4.90919	0.000305467
uc021sib.1	LOC283710	chr15:31514970-31523050	OK	0.384259	1.7901	2.21989	4.90758	0.000305467
uc001qxs.3,uc001qxt.3,uc010shb.1	GABARAPL1	chr12:10365488-10375724	OK	16.4058	30.2353	0.882022	4.90736	0.000305467
uc004enk.3,uc004enl.3,uc022ccf.1	MID2|BC070370	chrX:107069083-107174868	OK	3.14932	1.51479	-1.05592	-4.90552	0.000305467
uc002sgn.4,uc010fdo.3,uc010yqu.2	PCYOX1	chr2:70484841-70508317	OK	13.8656	7.58962	-0.869407	-4.90546	0.000305467
uc002vnn.3,uc002vno.3,uc010fww.3,uc010fwx.2	AP1S3	chr2:224620046-224702319	OK	1.09874	2.39364	1.12335	4.90245	0.000305467
uc001rmg.4,uc001rmh.1,uc001rmi.3,uc009zjw.3	LRRK2	chr12:40618812-40763086	OK	0.815581	1.70176	1.06113	4.89596	0.000305467
uc001pxl.2,uc009zat.3,uc009zau.1,uc010rzn.1,uc021qrm.1	ARHGEF12	chr11:120207617-120360645	OK	3.05367	5.59307	0.873099	4.88493	0.000305467
uc002zco.3	HERV-Fb1	chr21:44336912-44345728	OK	3.3651	1.58812	-1.08333	-4.88368	0.000305467
uc002jfo.1,uc002jfp.1	PRKCA	chr17:64298925-64806862	OK	21.3446	11.8984	-0.8431	-4.87933	0.000305467
uc002xrf.1,uc002xrg.1,uc002xrh.1,uc002xrj.1,uc002xrk.1	CD40	chr20:44746905-44758384	OK	8.36047	15.9404	0.931033	4.8768	0.000305467
uc001fwf.4,uc001fwg.4,uc001fwh.4,uc001fwi.4,uc001fwj.3,uc001fwk.3,uc009wtn.3	CD84	chr1:160510883-160549306	OK	17.9607	9.50401	-0.918232	-4.87473	0.000305467
uc001plg.4	POU2AF1	chr11:111222980-111250157	OK	24.2261	43.5068	0.844676	4.8696	0.000305467
uc002uep.3,uc002ueq.3,uc002uer.1,uc010zdc.2,uc010zdd.2,uc010zde.2	DHRS9	chr2:169921298-169952677	OK	0.926448	2.56272	1.46789	4.8659	0.000305467
uc001vjf.3,uc001vjg.3,uc010aeq.3,uc031qme.1	KLF12	chr13:74260148-74708394	OK	12.952	7.11479	-0.864277	-4.85591	0.000305467
uc003yht.1,uc003yhu.1	PTDSS1	chr8:97274166-97346774	OK	120.958	67.8486	-0.83411	-4.85557	0.000305467
uc003evn.3,uc011bnk.2	SLC9A9	chr3:142984063-143567373	OK	11.6761	6.33439	-0.882286	-4.85288	0.000305467
uc003qjq.4,uc003qjr.4,uc010khh.3,uc010khi.3	PHACTR2	chr6:143929316-144152322	OK	14.0725	7.88519	-0.835658	-4.84876	0.000305467
uc003yqp.2,uc003yqr.3,uc010mdk.3	FBXO32	chr8:124510126-124553493	OK	8.42461	4.63487	-0.862081	-4.84284	0.000305467
uc002cmc.3,uc002cmd.3	TMEM204	chr16:1543351-1662109	OK	45.6091	21.4701	-1.08699	-4.8426	0.000305467
uc003iov.3,uc003iow.3,uc003iox.3,uc003ioy.3,uc003ioz.3,uc003ipa.3,uc003ipb.3,uc010iqc.3,uc010iqd.3,uc010iqe.3	GUCY1A3	chr4:156587861-156658214	OK	0.565274	1.40294	1.31143	4.8411	0.000305467
uc003vdx.3	PRKAR2B	chr7:106685177-106802256	OK	1.39412	2.86973	1.04156	4.84016	0.000305467
uc003geq.2	NAT8L	chr4:2061238-2070816	OK	0.448802	0.147684	-1.60357	-4.8338	0.000305467
uc001inz.1,uc001ioa.1,uc010qbz.1	NMT2	chr10:15147770-15210695	OK	14.5931	8.06823	-0.854964	-4.82616	0.000305467
uc003ubb.3,uc010lbs.1,uc011kfh.1	NCF1	chr7:74188308-74203659	OK	10.4696	20.2643	0.952731	4.82566	0.000305467
uc001iua.1,uc001iub.1,uc009xkz.1,uc009xla.2,uc010qdv.1	MPP7	chr10:28339922-28591995	OK	6.37665	3.41889	-0.899271	-4.82201	0.000305467
uc002rva.3	RHOQ	chr2:46769866-46844251	OK	5.4288	10.6914	0.977746	4.8218	0.000305467
uc002fjc.4	C16orf74	chr16:85741123-85784689	OK	7.42099	3.22558	-1.20205	-4.81909	0.000305467
uc001bzi.3,uc009vux.3	CLSPN	chr1:36197712-36235551	OK	5.00954	9.01705	0.847978	4.81427	0.000305467
uc002ckx.3,uc002cky.3,uc010brk.1	TPSB2	chr16:1277271-1280185	OK	0.943732	2.78243	1.55989	4.81344	0.000305467
uc001nnl.3,uc001nnm.3,uc010rko.2,uc021qjn.1	FAM111B	chr11:58874657-58894888	OK	42.7097	75.6739	0.825232	4.80841	0.000305467
uc001sqm.3,uc009zqf.3,uc009zqg.3,uc010ssg.2	CTDSP2	chr12:58213709-58240747	OK	158.976	88.8788	-0.838901	-4.80311	0.000305467
uc001ixx.3,uc001ixy.3,uc001ixz.3,uc001iya.3,uc001iyb.3,uc001iyc.3,uc001iyd.3,uc001iye.3,uc001iyf.3,uc001iyg.3,uc001iyh.3,uc001iyi.3,uc001iyj.3,uc001iyk.3,uc001iyl.3,uc001iym.3,uc001iyn.3,uc001iyo.3,uc001iyp.3,uc001iyq.3,uc001iyr.3,uc001iys.3,uc001iyt.3,uc031ptu.1,uc031ptv.1,uc031ptw.1,uc031ptx.1,uc031pty.1,uc031ptz.1,uc031pua.1,uc031pub.1,uc031puc.1,uc031pud.1	CREM	chr10:35415768-35501886	OK	33.0409	60.4068	0.87046	4.80187	0.000305467
uc003cji.3,uc003cjj.3,uc003cjk.2,uc021wvz.1	XIRP1	chr3:39224705-39234085	OK	0.136944	0.593923	2.11668	4.80094	0.000305467
uc003zxe.1,uc022bgl.1,uc031tdq.1	SIT1|AX748309	chr9:35649296-35650947	OK	131.382	73.4069	-0.839785	-4.79934	0.000305467
uc003pao.4,uc021zal.1	PAQR8	chr6:52226925-52272575	OK	28.7073	16.1358	-0.831152	-4.79808	0.000305467
uc001xmi.2	TTC9	chr14:71108503-71142077	OK	24.1986	13.5823	-0.833202	-4.798	0.000305467
uc003qhp.1	OLIG3	chr6:137813335-137815531	OK	0.352476	1.12666	1.67646	4.78845	0.000305467
uc002jvl.2,uc021uee.1	SOCS3	chr17:76352858-76356158	OK	19.0123	34.0095	0.839007	4.78743	0.000305467
uc001hqh.3,uc010pvo.2	ITPKB	chr1:226819390-226926876	OK	50.1211	27.703	-0.855378	-4.78541	0.000305467
uc003ymt.3,uc003ymu.3,uc010mcj.1	EIF3E	chr8:109213971-109260959	OK	35.8129	19.7616	-0.857779	-4.78141	0.000305467
uc002zbe.3,uc002zbf.3,uc010gpc.3,uc010gpd.3,uc010gpe.3	UBASH3A	chr21:43823970-43867790	OK	26.9839	14.9471	-0.852232	-4.77927	0.000305467
uc001dcb.1,uc001dcc.1,uc001dcd.2,uc001dce.2,uc010opc.2	AK123450|DNAJC6	chr1:65720144-65881552	OK	0.433779	1.21033	1.48037	4.77686	0.000305467
uc003isa.1,uc010irc.1	SH3RF1	chr4:170015406-170192249	OK	0.208415	0.605443	1.53853	4.77428	0.000305467
uc001ggg.1,uc010plr.1	F5	chr1:169481191-169555769	OK	8.93813	5.00332	-0.837088	-4.77385	0.000305467
uc002sdr.4,uc010fcw.3,uc010fcx.1	SPRED2	chr2:65537984-65659656	OK	1.40188	2.84843	1.0228	4.77173	0.000305467
uc002ykk.3,uc002ykl.3	BTG3	chr21:18965967-18985268	OK	11.0947	20.5987	0.892685	4.77101	0.000305467
uc001ddz.2,uc009wbb.2,uc009wbc.2,uc009wbd.2	GADD45A	chr1:68150859-68154021	OK	13.2413	24.9139	0.911908	4.7672	0.000305467
uc003yjg.1,uc003yjh.2,uc003yji.2	SPAG1	chr8:101170262-101254132	OK	1.6562	3.4391	1.05416	4.7606	0.000305467
uc001itl.3,uc001itm.3,uc009xkw.2,uc009xkx.2	MASTL	chr10:27443752-27475848	OK	8.26564	14.9069	0.850785	4.75867	0.000305467
uc001wpr.2,uc010aly.2,uc010alz.2,uc031qoe.1	GZMH	chr14:25075685-25078926	OK	8.80547	17.5783	0.997325	4.75761	0.000305467
uc003wcw.3,uc003wcx.3,uc011ktd.2,uc011kte.2,uc011ktf.2	ZYX	chr7:143050492-143220540	OK	149.528	84.2651	-0.827409	-4.75601	0.000305467
uc001fby.3,uc001fbz.3	S100A4	chr1:153516094-153524245	OK	760.492	430.782	-0.819977	-4.75364	0.000305467
uc002mfi.3,uc010xjf.1	CD70	chr19:6583134-6591163	OK	15.2135	28.5687	0.909082	4.75204	0.000305467
uc002xxc.3	FAM210B	chr20:54933982-54943718	OK	17.0409	9.42542	-0.854376	-4.74295	0.000305467
uc010tpo.2	IGBP1P1	chr14:35409127-35409702	OK	23.8931	11.762	-1.02246	-4.73676	0.000305467
uc003tfa.3	EEPD1	chr7:36192835-36341152	OK	4.26531	2.25837	-0.917372	-4.73143	0.000305467
uc001lhm.4,uc001lhn.4,uc001lho.4,uc010que.3	CHST15	chr10:125767181-125853123	OK	0.418167	1.00629	1.26689	4.72909	0.000305467
uc002ins.1,uc002int.1,uc010dbh.1	HOXB6	chr17:46667822-46683774	OK	0.201782	1.08644	2.42873	4.72276	0.000305467
uc021roz.1	TRA	chr14:22180545-22181065	OK	64.314	32.5572	-0.982154	-4.72217	0.000305467
uc001lwn.3,uc001lwo.4,uc009ydo.1,uc009ydp.2	KCNQ1	chr11:2466220-2870340	OK	8.38572	4.29754	-0.964424	-4.72199	0.000305467
uc003wig.5,uc011kvc.2	ATG9B	chr7:150688143-150721586	OK	2.20409	0.885008	-1.31642	-4.72056	0.000305467
uc003iqr.2,uc003iqs.2	MARCH1	chr4:164445449-165304407	OK	1.07625	3.09421	1.52356	4.71511	0.000305467
uc004aec.3	CR627148	chr9:66457288-66469310	OK	0.157064	0.616573	1.97292	4.71268	0.000305467
uc002rbv.4,uc010yjp.2	TRIB2	chr2:12856997-12882858	OK	59.7802	33.4624	-0.837128	-4.70735	0.000305467
uc001sbh.4,uc009zmp.1,uc010snu.2,uc010snv.2	EIF4B	chr12:53400061-53435993	OK	282.348	158.733	-0.830872	-4.70734	0.000305467
uc001qvx.4,uc001qvy.1,uc009zgq.1,uc021qut.1	DDX12P	chr12:9570286-9600768	OK	6.76194	13.5755	1.00549	4.70252	0.000305467
uc004fnf.3,uc010nvj.1	CLIC2	chrX:154505499-154563986	OK	0.614913	1.5639	1.34669	4.69899	0.000305467
uc010vfr.1	YBX3P1	chr16:31579087-31580845	OK	2.40166	4.9877	1.05434	4.69821	0.000305467
uc003wib.3,uc003wic.3,uc003wid.3,uc003wie.3,uc011kux.2	KCNH2	chr7:150642043-150675402	OK	0.826936	1.95969	1.24478	4.69586	0.000305467
uc003yqv.3,uc011lik.1,uc011lil.2	FAM91A1	chr8:124780881-124827690	OK	8.90788	15.7667	0.823725	4.68872	0.000305467
uc001ade.3,uc001adf.3	TNFRSF4	chr1:1146705-1149548	OK	15.654	8.11724	-0.947468	-4.68731	0.000305467
uc002iyu.4,uc002iyv.4,uc002iyw.4,uc002iyx.1,uc002iyy.4,uc002iyz.4,uc002iza.4,uc002izb.4,uc002izc.4,uc010wow.1	BCAS3	chr17:58755171-59470199	OK	7.33435	3.45458	-1.08616	-4.68533	0.000305467
uc002igt.1,uc002igu.1	ITGA2B	chr17:42449549-42466873	OK	0.213827	0.684382	1.67836	4.68531	0.000305467
uc003len.3,uc010jff.3	DNAJC18	chr5:138745891-138775214	OK	3.35642	1.76499	-0.927267	-4.68423	0.000305467
uc002udi.2,uc010fph.1,uc010fpi.1	GALNT3	chr2:166604312-166651169	OK	3.69039	7.40339	1.00441	4.67962	0.000305467
uc002vqz.3,uc002vra.3,uc002vrb.3,uc002vrc.3,uc002vrd.3	ITM2C	chr2:231729620-231743963	OK	25.6282	45.6517	0.83294	4.67821	0.000305467
uc003gti.3,uc003gtj.3,uc003gtk.3,uc021xnk.1,uc021xnl.1,uc021xnm.1	TLR10	chr4:38773859-38784611	OK	8.06318	14.6939	0.865797	4.67363	0.000305467
uc002iug.1,uc002iuh.2,uc010dce.1,uc010wni.1	HLF	chr17:53342320-53402426	OK	0.634124	0.238236	-1.41237	-4.67313	0.000305467
uc002zsl.2,uc011ahr.2	KLHL22	chr22:20795805-20850170	OK	23.3674	13.0861	-0.836454	-4.67301	0.000305467
uc001vpn.3,uc001vpo.3	TEX30	chr13:103418462-103426149	OK	13.2164	24.527	0.892045	4.66711	0.000305467
uc003vgc.3,uc003vgd.3,uc003vge.2,uc003vgf.2	ZNF277	chr7:111846642-111983989	OK	11.4102	6.22239	-0.874788	-4.66685	0.000305467
uc003dem.3,uc003den.3,uc003deo.3,uc010hmi.3,uc010hmj.3	NT5DC2	chr3:52529355-52569093	OK	1.94353	4.28821	1.1417	4.66157	0.000305467
uc003evm.3,uc021xex.1	CHST2	chr3:142838617-142842856	OK	24.6526	13.0807	-0.914297	-4.65378	0.000305467
uc002nyx.2,uc002nyy.2,uc002nyz.2,uc002nzb.4,uc010eds.2,uc010edt.3,uc010edu.3,uc010edv.3,uc010edx.3,uc010xst.2,uc031rkh.1	MAG|CD22|MIR5196	chr19:35782988-35838264	OK	20.8367	36.5328	0.810067	4.65291	0.000305467
uc002luo.1,uc002lup.1,uc031riv.1	BTBD2	chr19:1985446-2015702	OK	30.0167	16.9914	-0.820961	-4.6519	0.000305467
uc002pnu.3,uc002pnv.3,uc002pnw.3,uc002pnx.3,uc002pny.4,uc002pnz.4,uc010yau.2,uc010yav.2,uc031rlt.1	FLT3LG|RPL13A	chr19:49977465-49995564	OK	1648.94	924.444	-0.834876	-4.65188	0.000305467
uc001mlf.4,uc009ygq.3,uc010rco.2,uc021qec.1,uc021qed.1	RRAS2	chr11:14299465-14386052	OK	13.7744	24.6523	0.839729	4.64006	0.000305467
uc002tlp.3,uc002tlq.3,uc002tlr.3,uc010fle.3	STEAP3	chr2:119981383-120023227	OK	0.329389	0.85599	1.3778	4.63999	0.000305467
uc003dbc.3	MANF	chr3:51422691-51426828	OK	54.468	95.7944	0.814532	4.63447	0.000305467
uc003hvq.3	DDIT4L	chr4:101107026-101111655	OK	1.11349	2.41393	1.1163	4.63442	0.000305467
uc002ttx.3,uc002tty.3	TMEM163	chr2:135213329-135525334	OK	0.357715	1.2155	1.76467	4.62115	0.000305467
uc003ocr.3,uc010jui.3,uc010juj.3	HLA-DOA	chr6:32971959-32977389	OK	18.0897	33.455	0.887053	4.61834	0.000305467
uc002taq.4,uc002tar.4,uc010fiu.1,uc010yvu.1,uc010yvv.1	RPL31	chr2:101618690-101767846	OK	494.964	284.379	-0.799508	-4.61376	0.000305467
uc003omp.1,uc003omq.1,uc003omr.1,uc003oms.1,uc010jwn.1	CPNE5	chr6:36708554-36807220	OK	3.733	7.02717	0.912607	4.6067	0.000305467
uc003xuw.3	GGH	chr8:63927638-63951610	OK	3.45328	6.91327	1.0014	4.60536	0.000305467
uc003pqw.3,uc003pqx.3,uc003pqy.3	BVES	chr6:105544698-105585049	OK	0.0633229	0.282519	2.15755	4.59692	0.000305467
uc003pjy.3,uc011dzb.2,uc011dzc.2	ME1	chr6:83920109-84140938	OK	0.0647776	0.455553	2.81405	4.59623	0.000305467
uc001cai.1,uc001caj.1	EVA1B	chr1:36771993-36790484	OK	21.6991	11.1427	-0.961529	-4.59448	0.000305467
uc004efq.3	NAP1L3	chrX:92925924-92928682	OK	4.38236	2.25075	-0.961302	-4.59237	0.000305467
uc002vfv.4,uc002vfw.3,uc010zjr.2,uc010zjs.2	TMEM169	chr2:216946588-216967506	OK	1.87651	0.866918	-1.11408	-4.58918	0.000305467
uc001sym.4,uc009zse.3	E2F7	chr12:77415025-77459360	OK	2.44983	4.61496	0.913637	4.58451	0.000305467
uc002utb.3	SDPR	chr2:192699031-192712006	OK	0.203848	0.655393	1.68487	4.57931	0.000305467
uc003ocm.2,uc011dqm.1	HLA-DMA	chr6:32916390-32920899	OK	46.5119	81.1142	0.802355	4.57809	0.000305467
uc003gxj.3,uc003gxk.1,uc003gxl.1	ATP10D	chr4:47487409-47595503	OK	1.74984	3.34556	0.935029	4.57709	0.000305467
uc003dcm.3,uc003dcn.3,uc011bdy.2,uc011bdz.1,uc021wza.1	ABHD14B	chr3:52002525-52023218	OK	80.9302	45.2072	-0.840125	-4.57701	0.000305467
uc001ggk.3,uc001ggl.2,uc010pls.2	SELL	chr1:169631244-169863100	OK	956.3	529.143	-0.853805	-4.57274	0.000305467
uc021xxr.1	LOC100506548	chr5:40825364-40829244	OK	13.52	7.66768	-0.818237	-4.57224	0.000305467
uc002jfh.3,uc002jfi.3,uc002jfj.1,uc002jfk.3,uc002jfl.3,uc002jfm.3,uc010den.1,uc010deo.3,uc010dep.2	AXIN2|CEP112	chr17:63524682-64188212	OK	3.17385	1.57541	-1.01051	-4.56855	0.000305467
uc004epr.3,uc004eps.3,uc004ept.1,uc011mtc.1	AMOT	chrX:112018104-112084043	OK	2.18927	1.14904	-0.930024	-4.56651	0.000305467
uc001qds.3,uc001qdu.3,uc001qdw.3,uc001qdx.1,uc001qdz.3,uc009zce.3,uc021qry.1	ST3GAL4	chr11:126225539-126875953	OK	2.67599	5.55923	1.05481	4.56495	0.000305467
uc003obw.3,uc010juc.2,uc011dqd.2,uc011dqe.2,uc031snw.1,uc031snx.1	HLA-DQB1	chr6:32627240-32634466	OK	63.6759	110.447	0.794539	4.56446	0.000305467
uc001wbe.3,uc001wbf.3,uc001wbg.1,uc010tly.2,uc010tlz.1,uc010tma.1	SALL2	chr14:21989231-22005337	OK	4.31239	1.83795	-1.23039	-4.56362	0.000305467
uc003yvo.3,uc003yvp.3,uc003yvq.3,uc003yvr.3,uc003yvs.3,uc003yvt.3,uc003yvu.3,uc003yvv.3,uc011ljp.2,uc011ljq.2,uc011ljr.2	PTK2	chr8:141668480-142011412	OK	2.21854	4.44597	1.00289	4.56277	0.000305467
uc003chm.3,uc003chn.3	PLCD1	chr3:38048986-38071154	OK	4.10989	2.11101	-0.961168	-4.56017	0.000305467
uc003anb.3	TIMP3	chr22:32908539-33454377	OK	0.273315	0.668332	1.29	4.55749	0.000305467
uc003kxj.1	IL13	chr5:131993864-131996801	OK	0.651082	1.97077	1.59784	4.55188	0.000305467
uc003syc.3,uc011jzi.2,uc011jzj.2	SKAP2	chr7:26706687-27034858	OK	10.6726	18.5099	0.794388	4.55123	0.000305467
uc002tvk.3,uc002tvl.3,uc010fnm.3	KYNU	chr2:143635194-143799885	OK	0.688937	1.86624	1.43769	4.55027	0.000305467
uc001qxw.4,uc001qxx.4,uc001qxy.4,uc001qxz.4,uc009zhh.3,uc009zhi.3	KLRD1	chr12:10457049-10469850	OK	8.1027	14.2847	0.817991	4.54977	0.000305467
uc004afw.3	CBWD5	chr9:70181136-70195743	OK	1.8631	3.64249	0.967218	4.54561	0.000305467
uc002igh.3	AK055254	chr17:42376939-42385761	OK	0.540487	0.197421	-1.45298	-4.54553	0.000305467
uc003whm.3,uc003whn.3,uc022apv.1,uc031szs.1	GIMAP6	chr7:150322463-150329736	OK	148.563	85.8716	-0.790826	-4.54135	0.000305467
uc001psu.2,uc009zaa.1	CD3G	chr11:118215058-118224497	OK	65.3004	37.5269	-0.799166	-4.53839	0.000305467
uc002bul.3,uc010bon.3,uc010boo.1,uc010urq.2,uc010urr.1,uc021sxi.1	IGF1R|AF020763	chr15:99192760-99507759	OK	3.68638	1.93646	-0.928782	-4.53422	0.000305467
uc002kvi.3,uc010dlx.3,uc010xbd.2	HRH4	chr18:22040592-22059921	OK	0.478509	0.122269	-1.96849	-4.53226	0.000305467
uc010ubv.2	LOC643699	chr15:32891927-32893206	OK	0.918859	3.36028	1.87066	4.5321	0.000305467
uc003vjx.3,uc010lkm.3	FAM3C	chr7:120988904-121036422	OK	11.6414	20.4707	0.814301	4.5268	0.000305467
uc003ezq.3	P2RY1	chr3:152552735-152555843	OK	0.216157	0.680983	1.65554	4.52561	0.000305467
uc003frb.3,uc003frc.3,uc003frd.3	ST6GAL1	chr3:186648314-186796341	OK	149.634	86.5811	-0.789314	-4.51869	0.000305467
uc001fnf.1,uc001fng.2,uc001fnh.3,uc001fni.3,uc001fnj.3,uc001fnk.3,uc009wro.2,uc009wrp.3,uc010pgz.2,uc010pha.1	LMNA	chr1:156052368-156109880	OK	11.0507	20.545	0.894653	4.51173	0.000305467
uc004eal.2	FLJ44635	chrX:71364033-71381600	OK	24.29	13.8508	-0.810388	-4.5101	0.000305467
uc002gzp.3,uc002gzq.3,uc002gzr.3,uc010waa.2	LGALS9	chr17:25958173-25976586	OK	45.8582	78.9744	0.784206	4.50812	0.000305467
uc001yfd.1	BX247990	chr14:96181819-96223116	OK	3.49112	6.69974	0.940413	4.50771	0.000305467
uc010bcw.3,uc010udj.2	STARD9	chr15:42867856-43013196	OK	0.644736	1.19562	0.890985	4.50669	0.000305467
uc001uvu.1	RFXAP	chr13:37393338-37403740	OK	2.40699	4.58285	0.929013	4.50523	0.000305467
uc003bia.3,uc010hae.3	CERK	chr22:47080306-47134152	OK	49.6621	29.0374	-0.774231	-4.50494	0.000305467
uc002nhp.3	RPL18A	chr19:17970686-17974133	OK	812.961	474.214	-0.77765	-4.50468	0.000305467
uc002pgf.4,uc010eky.3,uc010ekz.3,uc010xyl.2	BBC3	chr19:47724078-47736023	OK	5.8591	11.0934	0.920952	4.50058	0.000305467
uc002kgh.3,uc002kgi.3	METRNL	chr17:81037566-81052591	OK	5.19755	9.95849	0.938096	4.50007	0.000305467
uc003avc.3,uc003avd.3,uc011anp.2,uc011anq.2,uc011anr.2,uc021wpn.1	MAFF	chr22:38597938-38612517	OK	2.69169	5.26881	0.968964	4.49999	0.000305467
uc001eak.2,uc001eal.2	DENND2D	chr1:111728590-111747160	OK	63.641	37.2633	-0.772201	-4.4991	0.000305467
uc001xat.1,uc001xav.1	CNIH	chr14:54893646-54908148	OK	72.6753	41.9996	-0.79109	-4.49473	0.000305467
uc002lpl.1,uc010xfs.1	PRSS57	chr19:685545-695461	OK	1.59483	3.88418	1.28421	4.49447	0.000305467
uc002sql.4,uc010fgp.3,uc010ysx.2	GNLY	chr2:85921413-85925875	OK	21.9266	39.8177	0.860728	4.4932	0.000305467
uc002lay.3,uc010dni.3	SETBP1	chr18:42260137-42648475	OK	1.04071	2.12277	1.02837	4.49259	0.000305467
uc001gwq.4,uc021phf.1,uc031prm.1	PHLDA3	chr1:201434606-201438299	OK	6.90069	15.1054	1.13025	4.49038	0.000305467
uc002pex.3	PTGIR	chr19:47123724-47128354	OK	8.24276	4.44921	-0.889578	-4.48963	0.000305467
uc001qmo.3	CCND2	chr12:4382901-4414522	OK	71.9003	123.689	0.782651	4.48481	0.000305467
uc003ubv.3,uc011kfn.2,uc011kfo.2	NCF1C	chr7:74572383-74587816	OK	6.74493	12.6323	0.905242	4.48211	0.000305467
uc002svk.4	DUSP2	chr2:96808907-96811179	OK	35.9291	61.674	0.779509	4.47282	0.000305467
uc003wwd.1,uc010lsp.1,uc011kxv.1	LONRF1	chr8:12579405-12612992	OK	2.46183	4.74693	0.947264	4.46389	0.000305467
uc002btg.4,uc002bth.4,uc002bti.2,uc002btj.3,uc002btk.4,uc002btl.3,uc010boj.3,uc010bok.3,uc010urg.1	MCTP2	chr15:94774800-95027181	OK	2.83756	5.17751	0.867609	4.46386	0.000305467
uc003bjn.4,uc003bjo.4,uc003bjp.4	PANX2	chr22:50609159-50618724	OK	0.229999	0.716077	1.63849	4.45938	0.000305467
uc003sxa.1,uc010kus.1,uc010kut.1	DFNA5	chr7:24737973-24797639	OK	3.10953	5.85023	0.911799	4.45468	0.000305467
uc003xwj.3,uc003xwk.3,uc003xwl.3,uc003xwm.3	MYBL1|LOC645895	chr8:67474409-67526482	OK	1.6735	3.2584	0.961296	4.4483	0.000305467
uc003vzp.2,uc003vzq.2,uc003vzw.2,uc003vzx.3,uc003wag.2,uc003wbe.4,uc003wbi.4,uc003wbj.4,uc003wbm.4,uc003wbn.4,uc010loj.2,uc010los.3,uc011ksh.2,uc011ksi.2,uc011ksk.1,uc022anq.1,uc022ans.1,uc022anw.1,uc022anx.1,uc022anz.1,uc022aoa.1	TCRBV2S1|BV02S1J2.2|TCRVB|TCRBV15S1|BV03S1J2.2|TCRBV3S1|TRBV|TCRBV19S1P|AY006148|TCRB	chr7:142000775-142500213	OK	3153.54	1663.04	-0.923149	-4.44719	0.000305467
uc003hsm.1,uc021xqb.1	GPRIN3	chr4:90165428-90229161	OK	27.638	15.5264	-0.831925	-4.4457	0.000305467
uc001vaf.3,uc001vag.3,uc001vah.3,uc010tfs.2,uc010tft.2	SLC25A30	chr13:45967453-45992516	OK	6.31699	11.1321	0.817419	4.43246	0.000305467
uc001omw.1	UNC93B1	chr11:67758574-67771593	OK	3.71795	6.86971	0.885744	4.43241	0.000305467
uc002row.1,uc002rox.3,uc002roy.3,uc010ync.2	RASGRP3	chr2:33661415-33789798	OK	5.63086	10.006	0.829433	4.42776	0.000305467
uc002zdj.1	DQ577420	chr21:44949071-45079374	OK	16.3464	7.32714	-1.15766	-4.42626	0.000305467
uc004eqd.3,uc004eqe.3,uc010nqf.3,uc010nqg.3,uc011mtf.2,uc011mtg.2,uc011mth.2,uc011mti.2,uc011mtj.2,uc011mtl.2	PLS3	chrX:114752496-114885179	OK	0.484667	1.34238	1.46972	4.42175	0.000305467
uc003hrm.5,uc003hrn.4,uc010ikp.2	PPM1K	chr4:89178760-89205983	OK	10.4492	18.0687	0.790099	4.41845	0.000305467
uc001xnc.2,uc001xnd.1,uc001xnf.2,uc010ari.1,uc010ttq.1	DPF3	chr14:73086003-73360809	OK	0.654164	1.52164	1.21791	4.41657	0.000305467
uc003nue.2,uc003nuf.3,uc003nug.3,uc003nuh.3,uc010jsr.3,uc011dnu.2	LTA	chr6:31539875-31542100	OK	30.442	52.5972	0.78892	4.41406	0.000305467
uc003tjk.3,uc003tjl.5,uc031sxc.1,uc031sxd.1,uc031sxe.1	LINC00957	chr7:44068485-44083895	OK	7.85854	3.58437	-1.13254	-4.4111	0.000305467
uc001omf.3	GSTP1	chr11:67351065-67354124	OK	62.0452	105.95	0.771988	4.411	0.000305467
uc002bgc.2,uc002bge.4,uc002bgg.3,uc002bgi.1,uc002bgj.3,uc002bgl.1,uc010blq.1,uc010unp.2,uc010unq.1,uc021ssg.1,uc021ssh.1,uc021ssi.1	IL16	chr15:81475092-81616524	OK	261.537	139.038	-0.911533	-4.40754	0.000305467
uc002zmj.1,uc002zmk.1,uc010gqu.1,uc011agi.1,uc011agj.1	CECR1	chr22:17660191-17702738	OK	47.0585	27.4884	-0.775631	-4.40743	0.000305467
uc001kzg.3,uc001kzh.3,uc010qre.2,uc021pye.2	PDCD4|MIR4680	chr10:112631552-112679124	OK	62.8147	36.4294	-0.786001	-4.4061	0.000305467
uc002phm.2,uc010elk.1,uc010ell.3	GLTSCR2|SNORD23	chr19:48248792-48274141	OK	93.6661	55.2148	-0.762472	-4.40299	0.000305467
uc002pwo.3,uc002pwp.3,uc002pwq.3,uc002pwr.3,uc002pws.2,uc010eow.3,uc010ycy.2,uc010ycz.2	SIGLEC10	chr19:51913274-51921057	OK	1.11577	2.32219	1.05744	4.39751	0.000305467
uc003efq.4,uc003efr.3,uc003efs.1,uc010hrk.3,uc021xdc.1	PARP14	chr3:122399671-122449687	OK	17.0986	28.9423	0.759297	4.39436	0.000305467
uc003zaa.1	EPPK1	chr8:144939911-144947434	OK	0.304545	0.106837	-1.51125	-4.38513	0.000305467
uc003owu.1,uc003owv.1,uc003oww.1,uc003owx.2,uc003owy.2,uc003owz.1,uc011dvp.1,uc011dvq.2,uc021yzw.1,uc021yzx.1	SLC29A1	chr6:44187241-44201888	OK	7.68227	13.9072	0.856233	4.38121	0.000305467
uc001gcq.1,uc001gcr.1	NUF2	chr1:163291722-163325553	OK	6.52715	11.6582	0.836825	4.37932	0.000305467
uc003ceu.1,uc011axf.2,uc021wuu.1	OSBPL10	chr3:31699402-32033228	OK	0.427085	1.03068	1.271	4.37633	0.000305467
uc001ovb.1	PGM2L1	chr11:74041360-74109502	OK	5.37427	3.1147	-0.786973	-4.37558	0.000305467
uc001pfh.3	ENDOD1	chr11:94822973-94865815	OK	13.406	22.7202	0.761096	4.37535	0.000305467
uc002pob.2	RPS11	chr19:49999621-50002969	OK	468.396	277.958	-0.752861	-4.37104	0.000305467
uc003lsh.3,uc003lsi.3,uc003lsj.3	RPS14	chr5:149823791-149829319	OK	795.238	471.176	-0.75512	-4.37098	0.000305467
uc001nza.3	PPP1R14B	chr11:64011950-64014413	OK	28.2971	48.9723	0.791314	4.36934	0.000305467
uc004awi.3,uc004awj.3,uc004awk.3,uc004awl.3	CDC14B	chr9:99262394-99382112	OK	2.57255	1.39036	-0.887737	-4.36862	0.000305467
uc003orl.3	BYSL	chr6:41888964-41900784	OK	8.63519	15.1828	0.814136	4.367	0.000305467
uc002lml.3,uc002lmn.3,uc002lmp.3,uc002lmr.3,uc010dqz.3,uc010xfd.2,uc010xfe.1,uc021uls.1	MBP|AK094611	chr18:74690788-74844774	OK	116.975	69.1594	-0.758205	-4.36684	0.000305467
uc003xlp.3,uc003xlu.3,uc003xlv.3,uc003xlw.1,uc010lwf.3,uc010lwk.3,uc011lbr.2,uc011lbs.2,uc011lbt.1,uc011lbu.2,uc011lbv.2,uc011lbw.2,uc011lbx.1,uc022aua.1,uc022aub.1,uc022auc.1,uc022aud.1	FGFR1	chr8:38268655-38326352	OK	19.7481	9.50763	-1.05456	-4.36496	0.000305467
uc001twh.3,uc001twi.3,uc021rem.1	TESC	chr12:117476727-117537251	OK	7.61239	14.321	0.911711	4.36306	0.000305467
uc001wya.3,uc001wyb.3,uc001wyc.1,uc010anv.1	MAP4K5	chr14:50885210-50999376	OK	1.962	3.58677	0.87036	4.36142	0.000305467
uc002egg.2	NKD1	chr16:50582240-50674771	OK	0.74661	0.367541	-1.02245	-4.35838	0.000305467
uc002sis.4,uc002sit.4,uc002siu.4	RAB11FIP5	chr2:73300509-73340146	OK	6.66001	3.66002	-0.863672	-4.34876	0.000305467
uc001dxm.2,uc009wfb.2,uc010ovi.2	SORT1	chr1:109852187-109940563	OK	0.744783	1.43958	0.950755	4.34824	0.000305467
uc001mwk.1,uc010rey.1,uc010rez.1,uc010rfa.1	LDLRAD3	chr11:35965611-36252841	OK	0.321122	0.960813	1.58113	4.346	0.000305467
uc001lee.3,uc001lef.3,uc001leg.3	RGS10	chr10:121259338-121302222	OK	193.284	114.091	-0.760542	-4.3452	0.000305467
uc003qjd.3	HIVEP2	chr6:143072603-143266338	OK	22.9189	13.6458	-0.748078	-4.34432	0.000305467
uc002tov.3,uc002tow.4,uc002tox.3,uc002toy.3,uc002toz.3,uc002tpa.3,uc002tpb.3,uc010fmb.3,uc010yzm.2	LIMS2	chr2:128395995-128439360	OK	21.0501	12.0473	-0.805121	-4.34014	0.000305467
uc003ylz.3,uc003yma.3,uc003ymb.3,uc003ymc.4	LRP12	chr8:105501458-105601252	OK	1.29543	2.4759	0.934521	4.34002	0.000305467
uc001amd.3,uc001ame.3	RPL22	chr1:6245079-6259679	OK	284.693	169.278	-0.750007	-4.33987	0.000305467
uc001meo.4,uc010ras.2	GVINP1	chr11:6734380-6767670	OK	38.5888	22.9705	-0.748401	-4.33954	0.000305467
uc002lnc.1,uc002lnd.3,uc002lne.3,uc002lnf.3,uc002lng.3,uc010drc.3,uc010xff.1,uc010xfg.2,uc010xfh.2,uc010xfi.1,uc010xfj.2,uc010xfk.2	NFATC1	chr18:77155771-77289323	OK	61.09	35.6439	-0.777281	-4.339	0.000305467
uc002ozm.3,uc002ozn.3,uc010ejs.3,uc010xxb.2,uc010xxc.2	PVR	chr19:45147097-45169428	OK	1.20074	2.26804	0.917523	4.33734	0.000305467
uc002eeg.1,uc002eeh.3,uc010cbe.2,uc021thp.1	ORC6	chr16:46723557-46732306	OK	18.0579	31.1205	0.785233	4.33579	0.000305467
uc002wuv.1,uc010zte.1	GINS1	chr20:25388322-25429191	OK	11.3005	19.2551	0.768851	4.33225	0.000305467
uc002mxx.4	IL27RA	chr19:14142551-14163717	OK	51.587	30.6463	-0.751294	-4.33032	0.000305467
uc003naa.3,uc003nab.3,uc011dip.2,uc031smt.1	ADTRP	chr6:11713887-11779280	OK	9.08585	4.76482	-0.931201	-4.32865	0.000305467
uc003etw.3,uc003ety.3,uc010hun.3,uc010huo.3,uc010hup.3,uc021xes.1	ZBTB38	chr3:141043054-141168632	OK	16.4745	9.73528	-0.758942	-4.32839	0.000305467
uc002huj.1	CDC6	chr17:38444145-38459413	OK	8.70536	14.9502	0.780189	4.32729	0.000305467
uc002gqa.4,uc002gqb.4,uc002gqc.3,uc010cpd.3,uc010cpe.2,uc010cpf.3,uc010vwf.2,uc010vwg.2,uc010vwh.2,uc010vwi.2,uc010vwj.2,uc010vwk.2,uc010vwl.1,uc010vwm.1,uc010vwn.1,uc010vwo.1,uc010vwp.1,uc021tqt.1,uc021tqu.1,uc021tqv.1,uc021tqw.1,uc021tqx.1,uc021tqy.1,uc021tqz.1,uc021tra.1,uc021trb.1,uc021trc.1	C17orf76-AS1|SNORD49B	chr17:16342300-16395505	OK	588.742	348.123	-0.75804	-4.32639	0.000305467
uc002rxq.4	ACYP2	chr2:54342409-54532435	OK	11.5915	6.26153	-0.888475	-4.32605	0.000305467
uc003whl.3,uc011kuu.2,uc011kuv.2	GIMAP4	chr7:150264457-150271041	OK	585.639	345.397	-0.761758	-4.32318	0.000305467
uc003prw.1,uc003prx.3	SOBP	chr6:107811316-107982513	OK	0.143214	0.394347	1.4613	4.32196	0.000305467
uc003yov.3	DSCC1	chr8:120846180-120868170	OK	5.39565	9.59719	0.830816	4.32177	0.000305467
uc003brf.2,uc003brg.2,uc003bri.1,uc003brj.1,uc003brk.4	SRGAP3	chr3:9022275-9291369	OK	1.18922	0.62523	-0.927552	-4.32126	0.000305467
uc002xvm.3,uc002xvn.1,uc010zyt.2,uc010zyu.1	FAM65C	chr20:49202646-49307916	OK	0.0673432	0.357445	2.40812	4.31905	0.000305467
uc003zkc.3	GLDC	chr9:6532463-6645692	OK	0.986619	1.95916	0.989669	4.31006	0.000305467
uc003nce.2,uc003ncf.3,uc003ncg.4,uc003nch.4,uc003nci.4,uc003ncj.3,uc003nck.3	KIF13A	chr6:17759413-17987854	OK	0.114896	0.570498	2.31189	4.30952	0.000305467
uc003xex.1,uc003xey.2,uc010luh.1,uc010lui.1	BNIP3L	chr8:26240522-26270644	OK	42.1469	25.1219	-0.746479	-4.30704	0.000305467
uc003mwy.1,uc003mwz.1	LY86	chr6:6346697-6655216	OK	12.1855	23.9569	0.975272	4.30589	0.000305467
uc003sxl.3	CYCS	chr7:25158269-25164980	OK	26.6949	44.6464	0.741979	4.30492	0.000305467
uc001iiv.3,uc001iiw.3,uc001iiy.3,uc010qau.2,uc021pmo.1,uc021pmp.1	IL15RA	chr10:5994333-6020150	OK	8.2851	14.9182	0.848481	4.30231	0.000305467
uc010mng.1	AK308561	chr9:66454656-66457142	OK	1.01502	3.37319	1.73261	4.3023	0.000305467
uc002bsl.4,uc010boe.3	FAM174B	chr15:93160678-93277304	OK	1.89697	0.858747	-1.14339	-4.3018	0.000305467
uc002lyd.4	GIPC3	chr19:3585568-3593539	OK	1.07079	0.491479	-1.12347	-4.3015	0.000305467
uc001psq.4,uc010rya.2	CD3E	chr11:118175294-118186890	OK	507.322	301.359	-0.751419	-4.29982	0.000305467
uc002iut.3,uc010dcj.3,uc021uaj.1	TRIM25|MIR3614	chr17:54965269-54991409	OK	27.3102	45.8449	0.74732	4.29842	0.000305467
uc001ida.4,uc001idb.4,uc001idf.3,uc009xgw.3,uc009xgx.3	GCSAML	chr1:247670393-247739848	OK	0.514753	1.28546	1.32033	4.29726	0.000305467
uc003ilj.4,uc003ilk.4,uc010iph.3	NR3C2	chr4:148999914-149363672	OK	2.01842	1.08345	-0.897586	-4.29428	0.000305467
uc003auf.3,uc003aug.3,uc011ann.2	EIF3L	chr22:38245378-38284789	OK	279.073	166.529	-0.744868	-4.29366	0.000305467
uc001giv.3,uc001giw.3	TNFSF4	chr1:173152869-173176471	OK	5.13311	8.9072	0.795138	4.29239	0.000305467
uc003iwy.1,uc021xvf.1	BC016366|LOC731424	chr4:185764449-185776806	OK	0.298106	1.04819	1.81401	4.29103	0.000305467
uc001rmb.2	ABCD2	chr12:39945021-40013843	OK	14.6851	8.71527	-0.752734	-4.28991	0.000305467
uc001qfe.1,uc001qff.1	TMEM45B	chr11:129685740-129729898	OK	1.32681	0.524565	-1.33877	-4.28746	0.000305467
uc001olk.1,uc001oll.2,uc009yrt.1,uc009yrv.1,uc010rps.1	CORO1B	chr11:67205517-67211292	OK	28.3061	16.4005	-0.787376	-4.28742	0.000305467
uc001bjo.2,uc001bjp.1,uc021ojh.1	CLIC4|Z24749	chr1:25071759-25170815	OK	10.7403	20.2312	0.913551	4.28609	0.000305467
uc003siu.2,uc003siv.3,uc003siw.2,uc003six.1,uc021zyi.1,uc021zyj.1,uc021zyk.1,uc031swi.1	PRKAR1B	chr7:588833-826116	OK	22.0794	11.0462	-0.999153	-4.28433	0.000305467
uc002ivu.1	MPO	chr17:56347216-56358296	OK	0.443865	0.118415	-1.90626	-4.28156	0.000305467
uc003obx.3	HLA-DQA2	chr6:32709162-32714664	OK	26.2395	44.7361	0.7697	4.2768	0.000305467
uc002xll.3,uc002xlm.3,uc002xln.3,uc021wec.1	OSER1-AS1	chr20:42839599-42854667	OK	9.58674	5.11398	-0.906593	-4.27615	0.000305467
uc010vag.1	NPIP	chr16:16481597-16487807	OK	19.5072	34.4315	0.819722	4.27214	0.000305467
uc001bmc.3,uc009vsg.1	CD52	chr1:26608772-26647014	OK	2190.94	1299.88	-0.753174	-4.26998	0.000305467
uc004bjw.2,uc004bjx.2,uc022bmo.1	TRIM32	chr9:119187503-120177317	OK	16.6435	9.45361	-0.816022	-4.26842	0.000305467
uc001iks.1,uc001ikt.3,uc001iku.3	USP6NL	chr10:11502508-11653679	OK	3.78912	7.197	0.925534	4.26717	0.000305467
uc002msk.2	ZNF627	chr19:11708234-11729974	OK	8.52469	4.87119	-0.807374	-4.26267	0.000305467
uc021shl.1	LOC643699	chr15:30698915-30700176	OK	0.650651	2.66158	2.03233	4.25962	0.000305467
uc004dgx.3,uc004dgy.3	PHF16	chrX:46771735-46920641	OK	2.11911	3.77791	0.834131	4.25887	0.000305467
uc003jsi.4,uc003jsj.4,uc010iwk.3,uc011cqo.2	ELOVL7	chr5:60047615-60140101	OK	0.244357	0.656239	1.42523	4.2559	0.000305467
uc001zqr.3,uc010bda.3	TMEM62	chr15:43425721-43477341	OK	2.95405	5.48857	0.893735	4.25394	0.000305467
uc002mwv.3,uc002mwx.3,uc002mwy.3,uc010dzc.2,uc010dze.2,uc010xnd.2,uc010xne.2,uc021ups.1,uc021upt.1	CACNA1A	chr19:13317255-13617274	OK	0.516886	1.12314	1.11962	4.24594	0.000305467
uc001qyf.3,uc001qyh.3,uc001qyi.1,uc001qyk.2,uc010she.1,uc021qvc.1,uc021qvd.1	KLRC3|KLRC2	chr12:10564913-10588592	OK	2.57426	5.4946	1.09386	4.24547	0.000305467
uc003fgu.3,uc003fgv.3,uc003fgw.3,uc011bps.2	SKIL	chr3:170075472-170114637	OK	4.02833	6.82789	0.761259	4.24317	0.000305467
uc001ozt.3,uc009yvd.2,uc010rsr.2,uc010rss.2	C11orf82	chr11:82612736-82669319	OK	8.1202	13.8719	0.772584	4.2419	0.000305467
uc002vrs.3	B3GNT7	chr2:232260334-232265875	OK	0.498539	1.10708	1.15098	4.24156	0.000305467
uc003mni.1,uc003mnj.1,uc010jls.3,uc011dhk.1,uc011dhl.2	GNB2L1	chr5:180663927-180670906	OK	822.56	490.923	-0.744622	-4.24135	0.000305467
uc001zrt.3	MAP1A	chr15:43809805-43823818	OK	0.603508	1.11254	0.882407	4.23907	0.000305467
uc003xbv.3,uc003xbw.4,uc011kzk.1	SORBS3	chr8:22409250-22433008	OK	17.0147	9.90287	-0.780862	-4.23691	0.000305467
uc001rap.1,uc009zhv.1	CREBL2	chr12:12764830-12798041	OK	48.9671	29.4765	-0.732246	-4.23405	0.000305467
uc001oxe.3,uc001oxf.1,uc031qcv.1	WNT11	chr11:75897369-75921803	OK	0.155407	0.789218	2.34438	4.2311	0.000305467
uc002bmx.3,uc002bna.2,uc010upo.1,uc010upp.1	ACAN	chr15:89346673-89418585	OK	0.236022	0.541119	1.19703	4.22952	0.000305467
uc001frd.2,uc001fre.2,uc009wsp.2,uc010phz.1,uc010pia.1	FCRL2	chr1:157715522-157746922	OK	0.198293	0.849775	2.09945	4.22642	0.000305467
uc001bgt.3,uc001bgu.3	ZNF436	chr1:23685940-23698330	OK	5.48475	3.14041	-0.804475	-4.22542	0.000305467
uc002ixl.1,uc002ixm.1	YPEL2	chr17:57409052-57479095	OK	10.2156	6.05145	-0.755425	-4.2247	0.000305467
uc001kzd.3	DUSP5	chr10:112257624-112271302	OK	20.8547	34.8469	0.740657	4.22131	0.000305467
uc002bdy.3	CHRNA5	chr15:78857861-78913637	OK	0.769376	1.57403	1.0327	4.21968	0.000305467
uc001ses.3,uc001set.3,uc001seu.3,uc001sev.3,uc001sew.3,uc001sex.3	HOXC6|HOXC5|HOXC4	chr12:54410641-54449814	OK	0.344293	1.12667	1.71035	4.21936	0.000305467
uc003ipc.3,uc003ipd.3,uc010iqf.3,uc010iqg.3,uc011cio.2,uc011cip.2,uc011ciq.2	GUCY1B3	chr4:156680125-156728783	OK	0.512137	1.17123	1.19342	4.21504	0.000305467
uc003xcs.1,uc003xct.2,uc003xcu.2,uc003xcv.2,uc011kzq.1,uc031tan.1	TNFRSF10B	chr8:22844929-22941132	OK	10.8631	20.8908	0.943438	4.21405	0.000305467
uc003fid.3,uc003fie.3,uc010hwu.2,uc021xhk.1	TNFSF10	chr3:172223297-172241297	OK	81.53	135.313	0.730895	4.21199	0.000305467
uc001hwj.2	LOC100506810	chr1:234859788-234867390	OK	2.8773	1.55651	-0.886403	-4.21005	0.000305467
uc001pfm.2,uc001pfn.2	FAM76B	chr11:95502105-95522954	OK	4.58187	7.86416	0.779358	4.209	0.000305467
uc010dzn.2,uc010dzo.2,uc010xnt.2,uc010xnu.2	CLEC17A	chr19:14693895-14721956	OK	3.79357	6.86714	0.856154	4.20565	0.000305467
uc003med.4,uc003mee.4,uc011dfl.3,uc011dfm.2	NOP16	chr5:175810939-175815763	OK	14.1633	24.6684	0.800508	4.20535	0.000305467
uc004cvi.3,uc004cvj.3,uc011mik.1	EGFL6	chrX:13587693-13651694	OK	0.120667	0.575884	2.25475	4.20409	0.000305467
uc003jes.3	CMBL	chr5:10277706-10308168	OK	0.563987	1.18544	1.07168	4.20383	0.000305467
uc004bep.2,uc004beq.2	TXN	chr9:113006091-113018920	OK	33.6715	57.1918	0.764282	4.19975	0.000305467
uc004bwa.2	ZER1	chr9:131486740-131534213	OK	13.7783	7.76396	-0.827539	-4.19826	0.000305467
uc002ihe.3,uc002ihf.3,uc002ihg.4,uc010wjb.1,uc010wjc.2	DBF4B	chr17:42785975-42829636	OK	5.27017	9.07291	0.783716	4.19728	0.000305467
uc003iws.1,uc003iwt.1,uc003iwu.1,uc003iww.2,uc010ise.1,uc011ckm.1,uc011ckn.1	ACSL1	chr4:185676748-185747215	OK	11.7356	20.427	0.799589	4.19229	0.000305467
uc031spx.1	RPS18P9	chr6:149914751-149915720	OK	106.112	63.8328	-0.733219	-4.19164	0.000305467
uc003ejv.4,uc003ejw.4,uc003ejx.4,uc010hsp.2,uc011bko.3	MGLL	chr3:127407904-127542093	OK	1.0975	2.07807	0.921026	4.19058	0.000305467
uc002wcq.4,uc010fzs.3,uc010fzt.3	PDCD1	chr2:242792032-242801058	OK	10.4057	5.88216	-0.822952	-4.19013	0.000305467
uc004djx.4,uc004djz.3	EBP	chrX:48380163-48387104	OK	97.7253	161.245	0.722454	4.18848	0.000305467
uc003odp.1,uc010jum.1	RPS18	chr6:33239851-33244281	OK	32.2649	17.7815	-0.859591	-4.18843	0.000305467
uc001rof.3,uc001rog.2,uc001roh.2,uc001roi.1,uc001roj.2,uc009zkd.2,uc010skz.1,uc010sla.1,uc010slb.1	NELL2	chr12:44902057-45307711	OK	31.9075	19.1568	-0.73604	-4.18325	0.000305467
uc001oxx.3,uc001oxy.3,uc001oya.3,uc009yup.3,uc009yuq.3	CAPN5	chr11:76777991-76837198	OK	0.982923	0.458986	-1.09863	-4.18195	0.000305467
uc002mmp.3	OLFM2	chr19:9964393-10047070	OK	7.2347	3.98339	-0.860934	-4.17806	0.000305467
uc001uej.1,uc001uek.1,uc009zxu.1	PITPNM2	chr12:123468026-123635285	OK	5.31184	3.11576	-0.76963	-4.17721	0.000305467
uc002fnp.3,uc002fnq.3	CPNE7	chr16:89642175-89663654	OK	2.27856	1.11506	-1.03101	-4.17416	0.000305467
uc003dax.3,uc010hlq.3	CISH	chr3:50643884-50649262	OK	52.0633	85.7749	0.720289	4.17215	0.000305467
uc002sxv.4	LOC100506123	chr2:98081675-98091049	OK	0.947639	1.91895	1.01791	4.17166	0.000305467
uc002lze.3	EEF2	chr19:3976053-3985461	OK	691.548	408.612	-0.759097	-4.16871	0.000305467
uc010kfa.3,uc010kfb.3,uc011ebt.2,uc021zfa.1	THEMIS	chr6:128029338-128239776	OK	29.5349	17.908	-0.721815	-4.16771	0.000305467
uc001igj.2,uc001igl.4,uc001igm.4,uc009xhq.3	ADARB2	chr10:1223252-1779670	OK	0.452583	0.178991	-1.33829	-4.166	0.000305467
uc001mvu.3,uc001mvv.3,uc001mvw.3,uc001mvx.3,uc001mvy.3,uc001mwc.4,uc009ykh.3,uc010rer.2,uc010res.2,uc010ret.2,uc010reu.2,uc021qfw.1	CD44	chr11:35160416-35253949	OK	252.417	125.34	-1.00997	-4.16501	0.000305467
uc001bux.3,uc001buy.3,uc001buz.3,uc001bva.3,uc010ohc.1	LCK	chr1:32716839-32751766	OK	284.453	172.074	-0.725158	-4.16275	0.000305467
uc002yic.3,uc002yid.3,uc002yif.4,uc021wgs.1	OPRL1	chr20:62711470-62731996	OK	1.80924	0.879354	-1.04086	-4.1591	0.000305467
uc003dmy.3,uc011bfv.2	KBTBD8	chr3:67048726-67061632	OK	5.72165	9.84595	0.783098	4.15796	0.000305467
uc002hcq.1,uc002hcs.3	TRAF4	chr17:27071022-27077976	OK	14.5068	24.1269	0.733915	4.15687	0.000305467
uc002omi.3,uc002omj.3,uc002omk.3,uc002oml.3	DYRK1B	chr19:40315989-40324841	OK	5.30999	2.90339	-0.870972	-4.15316	0.000305467
uc001gqv.1	C1orf21	chr1:184356149-184598155	OK	1.20928	2.09287	0.791336	4.15092	0.000305467
uc002xlc.3,uc002xld.3	GTSF1L	chr20:42354800-42355642	OK	3.2354	1.2148	-1.41323	-4.14876	0.000305467
uc003loe.4,uc003lof.5,uc003log.5,uc003loh.5,uc003loi.5,uc003loj.5,uc003lok.5,uc010jgm.4,uc011dbu.3,uc011dbv.3	PPP2R2B	chr5:145969066-146461083	OK	1.68207	3.30108	0.972704	4.1454	0.000305467
uc002eel.3,uc002eem.3,uc002een.3	GPT2	chr16:46918307-46965201	OK	1.79084	3.28994	0.877426	4.14493	0.000305467
uc001qcf.4,uc001qcg.4,uc009zbo.3,uc009zbp.3,uc010sbh.2,uc010sbi.2	CHEK1	chr11:125495030-125550793	OK	12.4385	20.7829	0.740591	4.14311	0.000305467
uc002zhf.3,uc031rvz.1	LOC642852	chr21:46707966-46717269	OK	3.17867	1.84129	-0.787706	-4.14027	0.000305467
uc003ygi.3,uc003ygj.3	GEM	chr8:95261484-95274547	OK	0.327605	0.95174	1.53861	4.13986	0.000305467
uc001qmu.3,uc001qmw.3,uc009zeg.3,uc010sep.2,uc010seq.2	RAD51AP1	chr12:4647949-4669213	OK	12.6761	21.8861	0.78791	4.13672	0.000305467
uc021oes.1	C1orf233	chr1:1533387-1535476	OK	5.8277	3.21129	-0.859772	-4.13586	0.000305467
uc002fib.3,uc010vod.2	TLDC1	chr16:84509965-84538288	OK	6.97594	4.1243	-0.758237	-4.13335	0.000305467
uc002rsv.4	ZFP36L2	chr2:43449540-43453745	OK	115.697	70.4998	-0.714655	-4.13272	0.000305467
uc001dsu.3,uc009wdz.3	SASS6	chr1:100549101-100598511	OK	2.80347	4.90138	0.805972	4.13043	0.000305467
uc003who.3	GIMAP2	chr7:150382793-150390728	OK	156.181	95.3207	-0.712359	-4.12926	0.000305467
uc003nrn.3	IER3	chr6:30710975-30712327	OK	14.2546	24.3583	0.772986	4.12905	0.000305467
uc001hhi.4,uc021pim.1	G0S2	chr1:209848669-209849735	OK	0.845896	3.21584	1.92664	4.12838	0.000305467
uc004djk.4,uc010nid.3	SLC38A5	chrX:48316926-48328644	OK	3.82427	6.84672	0.840228	4.12767	0.000305467
uc002hje.3,uc002hjf.4,uc010wcg.2	SLFN5	chr17:33570085-33594761	OK	104.472	63.1817	-0.725538	-4.12631	0.000305467
uc001gge.4,uc001ggf.4	SLC19A2	chr1:169433148-169455208	OK	2.58871	4.58132	0.82353	4.12446	0.000305467
uc001kle.1,uc001klh.4,uc001kli.4,uc009xva.3,uc010qoj.2,uc010qok.2,uc010qol.2,uc010qom.2,uc010qon.2	ENTPD1	chr10:97471535-97849992	OK	7.4119	12.6894	0.775702	4.1241	0.000305467
uc002ivz.3,uc002iwa.3,uc002iwb.3,uc002iwc.3,uc010dct.2,uc010dcu.2,uc010dcv.2,uc021uan.1,uc021uao.1	BZRAP1-AS1	chr17:56378587-56494931	OK	59.038	25.4674	-1.21299	-4.12058	0.000305467
uc003bqf.3,uc011asw.2	BHLHE40	chr3:4938492-5026865	OK	131.646	217.704	0.725711	4.12055	0.000305467
uc002wlp.3,uc002wlq.3,uc010zqs.1	PCNA	chr20:5095598-5107268	OK	181.319	307.709	0.76304	4.11816	0.000305467
uc001jld.3,uc001jle.3,uc001jlg.3,uc010qii.2,uc021prh.1,uc031pvg.1	CDK1	chr10:62538088-62554610	OK	31.9694	52.5434	0.716817	4.10632	0.000305467
uc001sgd.2,uc001sge.3,uc001sgf.3,uc009znq.3,uc010soz.2,uc010spa.1	PDE1B	chr12:54943176-54973023	OK	2.34381	4.2356	0.85371	4.10364	0.000305467
uc001rkh.1,uc001rki.1,uc001rkj.3,uc001rkk.1	DENND5B	chr12:31535156-31768285	OK	1.57745	3.68019	1.22218	4.10246	0.000305467
uc001drv.3,uc001drw.3,uc010oub.1	DPYD	chr1:97543299-98386615	OK	15.3469	9.09378	-0.754993	-4.10127	0.000305467
uc001rgc.3,uc001rgd.4,uc001rge.4,uc010six.2,uc010siy.2	BCAT1	chr12:24962957-25102393	OK	8.43467	13.8026	0.710537	4.10034	0.000305467
uc002raj.4,uc002ral.3,uc010exe.3,uc010exf.3,uc031rnp.1,uc031rnq.1	HPCAL1	chr2:10443029-10567743	OK	73.7817	44.7861	-0.72021	-4.10007	0.000305467
uc003nem.3,uc003nen.3,uc021ymn.1,uc021ymo.1	GMNN	chr6:24775158-24786325	OK	18.4278	31.1896	0.759183	4.09963	0.000305467
uc003jro.1,uc021xyy.1	GAPT	chr5:57787329-57792185	OK	4.84205	12.0927	1.32045	4.09457	0.000305467
uc001lhs.2,uc001lht.2,uc009yai.2,uc009yaj.2	LHPP	chr10:126150340-126302710	OK	15.9691	9.15178	-0.803156	-4.09454	0.000305467
uc003obj.3,uc003obk.4,uc003obm.1,uc003obn.1,uc003obo.1,uc003obp.4,uc011dqb.1,uc011dqc.1,uc021yvx.1	HLA-DRB5|HLA-DRB6|HLA-DRB1	chr6:32485153-32557613	OK	504.777	887.656	0.814355	4.0916	0.000305467
uc001sgl.4,uc001sgm.4,uc001sgn.4,uc010spb.2,uc010spc.2,uc010spd.2	TESPA1	chr12:55342086-55378530	OK	82.5473	50.5129	-0.708569	-4.09159	0.000305467
uc002nhu.3,uc002nhv.3	ARRDC2	chr19:18111943-18124911	OK	61.7741	37.8817	-0.705501	-4.09078	0.000305467
uc001nqa.2	CCDC86	chr11:60609428-60623444	OK	13.8103	23.6933	0.778735	4.08751	0.000305467
uc002evk.3,uc002evl.3,uc002evm.2,uc002evn.2,uc002evo.2,uc010vkl.2,uc010vkm.2,uc010vkn.2,uc010vko.2,uc010vkp.2,uc010vkq.2,uc010vkr.2,uc010vks.2,uc010vkt.2,uc010vku.2,uc010vkv.2,uc010vkw.2,uc010vkx.2,uc010vky.2,uc010vkz.2,uc010vla.2,uc010vlb.2,uc010vlc.2	NFATC3	chr16:68118653-68270136	OK	100.104	60.8261	-0.718732	-4.08585	0.000305467
uc021xpc.1	AREG	chr4:75310852-75490485	OK	0.250792	0.748706	1.57791	4.08481	0.000305467
uc003jjs.4,uc011coo.3,uc011cop.3	IL7R	chr5:35856976-35879705	OK	320.026	191.77	-0.73881	-4.0791	0.000305467
uc002ebt.3,uc002ebu.1,uc010cao.1,uc010vfk.1	ITGAX	chr16:31366508-31394318	OK	1.33931	2.98187	1.15473	4.07888	0.000305467
uc004cxx.3,uc004cxy.3,uc004cxz.3,uc004cya.3,uc011mix.2	NHS	chrX:17393542-17754113	OK	1.01854	0.545938	-0.899698	-4.07803	0.000305467
uc003jbk.4,uc010itc.3,uc010itd.1,uc011cma.1	ZDHHC11	chr5:795719-851101	OK	0.464735	1.3067	1.49145	4.07728	0.000305467
uc010lez.3,uc011khw.2	CDK6	chr7:92234234-92465941	OK	16.3696	26.6226	0.701636	4.07621	0.000305467
uc001dyt.2,uc001dyu.2,uc001dyw.4,uc021orj.2	CSF1	chr1:110453232-110473616	OK	12.2503	20.1565	0.718423	4.07385	0.000305467
uc002kub.2,uc002kuc.2,uc002kud.2,uc031rhr.1	CABLES1	chr18:20714527-21017925	OK	6.24344	3.37585	-0.887093	-4.07299	0.000305467
uc001awv.2	AGMAT	chr1:15853351-15918874	OK	18.9307	9.13804	-1.05077	-4.07098	0.000305467
uc001olw.3,uc001olx.3,uc001oly.3,uc001olz.3	PITPNM1	chr11:67259238-67272843	OK	15.9165	9.64713	-0.722351	-4.06909	0.000305467
uc001clg.3,uc001clh.3,uc001cli.3,uc010okl.2	B4GALT2	chr1:44444873-44456843	OK	2.02064	3.83214	0.923336	4.06765	0.000305467
uc010kxj.1,uc010kxk.1	X06774|AK291611	chr7:38369947-38375237	OK	2.29746	5.0776	1.14411	4.06741	0.000305467
uc002eoo.2	LINC00920	chr16:66442426-66444803	OK	4.18731	1.85587	-1.17393	-4.06338	0.000305467
uc003rjx.2,uc003rjy.2,uc003rjz.2	C6orf48	chr6:31802692-31807541	OK	110.939	67.3663	-0.719665	-4.06265	0.000305467
uc003idl.2,uc003idm.2	MAD2L1	chr4:120980578-120988013	OK	48.8801	79.5277	0.702212	4.05922	0.000305467
uc001afv.3,uc001afw.2,uc001afx.3,uc021oeq.1	ATAD3B	chr1:1407163-1444689	OK	4.38913	7.96643	0.859999	4.05823	0.000305467
uc002udr.1,uc002uds.1,uc002udt.1,uc010fpl.3	SCN9A	chr2:166845669-167232497	OK	0.178712	0.554945	1.6347	4.05672	0.000305467
uc003iyq.3,uc003iyr.3,uc011ckz.2	TLR3	chr4:186990308-187006252	OK	0.211378	0.68849	1.70361	4.05453	0.000305467
uc001bod.4,uc021ojv.1	GPR3	chr1:27719147-27722317	OK	0.170608	0.701893	2.04056	4.04997	0.000305467
uc004aex.3	BC080605	chr9:68413445-68414929	OK	1.24769	2.70343	1.11553	4.04754	0.000305467
uc003eff.4,uc003efg.3,uc003efh.3,uc003efi.3,uc003efj.2,uc010hri.3,uc011bjs.2	PARP9	chr3:122246759-122294049	OK	40.408	96.2777	1.25256	4.04522	0.000305467
uc003wld.3	XRCC2	chr7:152343586-152373250	OK	2.74818	4.82046	0.810696	4.04343	0.000305467
uc002dev.4,uc002dew.4,uc010vad.1,uc010vae.1	PKD1P1	chr16:16422507-16444465	OK	14.7182	24.6601	0.744577	4.04102	0.000305467
uc002fbe.3,uc002fbf.3,uc002fbg.4,uc002fbh.4,uc010vmj.2,uc021tlb.1,uc021tlc.1	ZNF821	chr16:71893582-71918093	OK	4.23218	2.21951	-0.93116	-4.0404	0.000305467
uc002jlx.3,uc002jly.3,uc002jlz.3,uc002jmb.3,uc010wri.2,uc010wrj.3,uc010wrk.2,uc010wrl.2,uc010wrm.2	FDXR	chr17:72858618-72869156	OK	6.40435	11.0861	0.791633	4.03984	0.000305467
uc001jbb.3,uc001jbc.3	ZNF32	chr10:44124264-44170147	OK	42.8938	25.8061	-0.733059	-4.03977	0.000305467
uc001rhb.3	BHLHE41	chr12:26272958-26278003	OK	0.13709	0.422689	1.62447	4.03882	0.000305467
uc002ghc.4,uc002ghd.4	ZBTB4	chr17:7362684-7387568	OK	25.5265	15.7497	-0.696666	-4.03838	0.000305467
uc010sho.2	RPL13AP20	chr12:13028410-13029070	OK	96.9217	58.6522	-0.724634	-4.03736	0.000305467
uc003qck.4,uc003qcm.2,uc003qcn.2	AKAP7	chr6:131456825-131604675	OK	9.27356	5.42147	-0.774438	-4.03626	0.000305467
uc001rai.1,uc001raj.1,uc010shm.1	MANSC1	chr12:12482217-12503169	OK	1.2532	0.502722	-1.31778	-4.03393	0.000305467
uc003khu.3	RPS23	chr5:81569138-81574235	OK	168.634	103.904	-0.69865	-4.0339	0.000305467
uc002bmt.2,uc010bnl.2,uc010bnm.1	AEN	chr15:89164526-89175512	OK	18.7947	30.7517	0.710343	4.03334	0.000305467
uc003gvk.3,uc003gvl.3,uc003gvm.3,uc003gvn.3,uc010ifu.3,uc011byt.1,uc021xnt.1	APBB2	chr4:40812043-41216635	OK	0.48762	1.47933	1.60112	4.02594	0.000305467
uc003cpc.1,uc010hix.1,uc021www.1	CXCR6	chr3:45959390-46037316	OK	39.1076	21.0333	-0.894774	-4.02433	0.000305467
uc003uaa.2,uc003uab.3,uc003uac.1,uc010lbl.2	LIMK1	chr7:73498106-73536855	OK	14.3132	23.3702	0.707328	4.02187	0.000305467
uc001czq.3	CYP2J2	chr1:60358979-60392423	OK	0.197096	0.715209	1.85946	4.01926	0.000305467
uc001qwi.3,uc001qwj.3,uc031qgf.1	CLECL1	chr12:9868455-9885895	OK	4.73021	9.5646	1.0158	4.01731	0.000305467
uc001jce.4,uc009xmt.4,uc010qfg.3,uc021ppr.2	ALOX5	chr10:45869623-45941567	OK	1.01115	2.07733	1.03873	4.01167	0.000305467
uc001afz.2,uc001aga.2,uc001agb.2,uc001agc.1	ATAD3A|AX747755	chr1:1447522-1470067	OK	5.70449	9.68204	0.763213	4.00992	0.000305467
uc001cca.1	YRDC	chr1:38268613-38275126	OK	12.1682	23.2202	0.932263	4.00937	0.000305467
uc002apr.2,uc010ujn.1,uc010ujo.1	TIPIN	chr15:66629007-66649054	OK	9.99301	17.4133	0.801196	4.00733	0.000305467
uc001nqn.2,uc001nqo.2	SLC15A3	chr11:60691912-60719257	OK	1.04115	2.21373	1.08831	4.00712	0.000305467
uc002let.3,uc002leu.3,uc010xdl.2	SKA1	chr18:47901391-47920538	OK	16.7558	27.3011	0.704298	4.00652	0.000305467
uc001yvo.4,uc001yvp.4,uc001yvq.2,uc001yvr.2,uc010ayf.1	HERC2P2	chr15:23282264-23378259	OK	2.42829	4.57743	0.914597	4.00634	0.000305467
uc002sej.4,uc002sek.4,uc002sem.1,uc010fdd.1	CNRIP1|BC035125	chr2:68511302-68547183	OK	0.634932	1.55225	1.28968	4.00538	0.000305467
uc001uoi.3,uc001uoj.3	AK054845|BC035104	chr13:22615113-22850659	OK	1.93725	0.929444	-1.05957	-4.00455	0.000305467
uc003hxb.1,uc003hxc.1,uc003hxd.1	CENPE	chr4:104026962-104119566	OK	4.16277	7.1107	0.77245	4.00047	0.000305467
uc003pmv.3,uc003pmx.3,uc021zcp.1	PNRC1	chr6:89790428-89794879	OK	88.982	54.8323	-0.698487	-4.00021	0.000305467
uc001bjj.3,uc009vrd.3,uc009vre.3,uc009vrf.3,uc009vrg.3,uc021ojc.1,uc021ojd.1,uc021oje.1,uc021ojf.1,uc021ojg.1	RCAN3	chr1:24822822-24863510	OK	71.8571	44.535	-0.690191	-3.999	0.000305467
uc001nqp.3,uc001nqq.3,uc001nqr.3,uc001nqs.3,uc001nqt.3,uc009yni.3,uc009ynj.3	CD6	chr11:60739112-60787848	OK	160.125	99.3713	-0.688297	-3.99706	0.000305467
uc003smx.3,uc003smy.3,uc003smz.3,uc010kso.3	SDK1	chr7:3341079-4308631	OK	0.621562	0.26387	-1.23607	-3.99628	0.000305467
uc002gob.1	HS3ST3A1	chr17:13399005-13505244	OK	1.88143	0.928113	-1.01946	-3.9889	0.000305467
uc003bjg.1,uc003bjh.1,uc011arl.1,uc011arm.1,uc011arn.1,uc011aro.1	MLC1	chr22:50497819-50524358	OK	4.53183	7.61213	0.748207	3.9858	0.000305467
uc002rzo.2,uc002rzp.4,uc002rzs.3,uc002rzt.3,uc002rzu.3,uc002rzv.3,uc010fcb.2,uc010fcc.4,uc010fcd.3,uc010ypg.2,uc010yph.1	VRK2	chr2:58134785-58468515	OK	11.2707	20.4077	0.856528	3.98505	0.000305467
uc001ctn.4,uc001cto.4,uc001ctp.4	ZFYVE9	chr1:52607765-52812358	OK	1.05424	0.47665	-1.1452	-3.98436	0.000305467
uc001jgy.3,uc001jha.4,uc001jhb.1,uc009xob.3,uc010qgn.1	WDFY4	chr10:49892920-50191001	OK	2.6024	5.01762	0.94716	3.98194	0.000305467
uc001owg.4,uc001owh.4,uc031qcs.1,uc031qct.1,uc031qcu.1	RPS3	chr11:75110534-75133345	OK	482.388	298.575	-0.692102	-3.97742	0.000305467
uc003gkg.1,uc011bwk.1	AFAP1	chr4:7755816-7941653	OK	2.34249	1.36842	-0.775536	-3.97496	0.000305467
uc003zab.1,uc003zac.1,uc003zad.2,uc003zae.1,uc003zaf.1,uc003zag.1,uc003zah.2,uc003zaj.2	PLEC	chr8:144989320-145050913	OK	24.6381	15.2897	-0.688327	-3.97088	0.000305467
uc003tov.1,uc003tow.4,uc003tox.4,uc003toy.4,uc003toz.4,uc003tpa.4,uc010kyx.3,uc011kck.2,uc022acq.1,uc022acr.1,uc022acs.1,uc022act.1,uc022acu.1,uc022acv.1,uc022acw.1,uc022acx.1,uc022acy.1,uc022acz.1	IKZF1	chr7:50344377-50472798	OK	219.645	134.498	-0.707589	-3.96964	0.000305467
uc010drk.1	WASH5P	chr19:60950-70966	OK	5.77996	10.3448	0.839768	3.96732	0.000305467
uc002cke.4,uc002ckf.4,uc002ckg.4,uc010bre.1,uc010brf.3,uc010uus.1	CHTF18	chr16:838621-850733	OK	1.85345	3.39572	0.873505	3.96707	0.000305467
uc001apt.3	H6PD	chr1:9294862-9331394	OK	12.9071	8.01393	-0.687588	-3.96657	0.000305467
uc001sfu.3,uc021qyp.1	GPR84	chr12:54756228-54758270	OK	0.12726	0.888801	2.80408	3.96606	0.000305467
uc001umy.3,uc021rha.1	GJB2	chr13:20761603-20767114	OK	1.44475	2.91419	1.01227	3.96572	0.000305467
uc002ozx.4,uc002ozy.4,uc002ozz.3,uc002paa.4	TOMM40	chr19:45394476-45406946	OK	13.4427	22.2116	0.72449	3.96081	0.000305467
uc003zbm.3	BOP1	chr8:145317005-145331180	OK	16.2039	26.4887	0.709031	3.95667	0.000305467
uc002lby.1,uc002lcb.1,uc002lcc.2,uc010dnn.2,uc031rie.1	RNF165|C18orf23	chr18:43906772-44040783	OK	0.179726	0.577945	1.68513	3.95584	0.000305467
uc003ozk.4,uc010jzl.3,uc010jzm.3	RHAG	chr6:49572889-49604587	OK	0.104918	0.604017	2.52532	3.95025	0.000305467
uc003yif.3,uc010mbk.2	RPL30	chr8:98881310-99057818	OK	408.4	254.226	-0.68387	-3.94822	0.000305467
uc003onk.3,uc011dtw.2	PIM1	chr6:37137921-37143204	OK	137.989	222.288	0.687883	3.94776	0.000305467
uc003lug.4,uc003lui.4	SPARC	chr5:151040656-151067468	OK	0.154751	0.475799	1.6204	3.94605	0.000305467
uc001qob.2,uc001qof.3,uc009zel.1,uc009zem.2	CD27-AS1	chr12:6548166-6560884	OK	68.0999	29.2042	-1.22148	-3.94569	0.000305467
uc002qkx.1	UBE2S	chr19:55912649-55920830	OK	68.6276	110.259	0.684034	3.94142	0.000305467
uc003qin.3	HECA	chr6:139456248-139501946	OK	55.9219	34.9277	-0.679041	-3.94135	0.000305467
uc001qvo.2,uc001qvp.2,uc009zgn.1,uc010sgp.1,uc010sgq.1	LOC642846	chr12:9436252-9466684	OK	2.65201	5.13018	0.951924	3.94096	0.000305467
uc003xyx.1	MSC	chr8:72753776-72987819	OK	6.94236	12.1219	0.804114	3.94038	0.000305467
uc001kjs.3,uc001kjt.3,uc001kju.3,uc009xul.3,uc009xum.3,uc009xun.3,uc009xuo.3,uc009xup.3,uc009xuq.3,uc009xur.3	HELLS	chr10:96305542-96361856	OK	4.75237	8.04187	0.758883	3.93939	0.000305467
uc002jau.2,uc002jav.2,uc002jaw.2,uc010ddu.2,uc010ddv.2,uc010wph.2,uc010wpi.2,uc010wpj.2,uc010wpk.2,uc031rdj.1	ACE	chr17:61554421-61599203	OK	1.58797	0.671533	-1.24165	-3.9385	0.000305467
uc002eks.2,uc002ekt.1,uc010cct.2,uc010ccu.2	CPNE2	chr16:57126454-57181878	OK	2.66913	1.38515	-0.946325	-3.93807	0.000305467
uc004dua.4,uc004dub.4,uc004dud.4	ALAS2	chrX:55035487-55057497	OK	0.110763	0.589442	2.41188	3.93085	0.000305467
uc002ied.4,uc002iee.4,uc021tya.1	DUSP3	chr17:41843488-41856368	OK	3.38431	5.67168	0.744913	3.92994	0.000305467
uc002fnm.2,uc002fnn.2,uc002fno.2,uc010vpj.2,uc021tmt.1	RPL13	chr16:89627064-89633237	OK	206.557	128.126	-0.688974	-3.92965	0.000305467
uc002egi.3,uc002egk.2,uc010vgp.1,uc021thz.1	SNX20	chr16:50700210-50715264	OK	72.0113	44.2805	-0.701552	-3.92867	0.000305467
uc021vdr.1	RRM2	chr2:10262694-10271546	OK	100.801	161.478	0.679819	3.92732	0.000305467
uc002aga.4	MYO1E	chr15:59428167-59665071	OK	1.35174	2.36815	0.808947	3.92684	0.000305467
uc003zbr.1	BOP1	chr8:145486055-145515120	OK	14.1007	22.9372	0.701924	3.9268	0.000305467
uc004bds.4,uc004bdt.4,uc022bln.1	TMEM245	chr9:111777414-111882225	OK	22.0758	13.7992	-0.67788	-3.92657	0.000305467
uc003obr.3,uc003obs.3,uc003obt.1,uc003obu.3	HLA-DQA1	chr6:32605182-32614839	OK	55.651	96.0983	0.788103	3.9234	0.000305467
uc002ftf.3,uc002ftg.3,uc021tni.1,uc021tnj.1,uc021tnk.1,uc021tnl.1	MIR22HG|AF070569|MIR22	chr17:1614797-1619566	OK	2.72791	5.43987	0.995777	3.92184	0.000305467
uc002nkb.4,uc010ebv.3,uc010ebw.3	CRTC1	chr19:18794424-18893143	OK	1.72773	0.983229	-0.813274	-3.91988	0.000305467
uc002lou.3	TPGS1	chr19:507496-519654	OK	17.5182	10.259	-0.771962	-3.91978	0.000305467
uc021vll.1	LOC100506123	chr2:97948228-97957632	OK	1.17424	2.21464	0.915341	3.91848	0.000305467
uc003ddf.4,uc003ddg.4,uc003ddh.4,uc011bed.2	PPM1M	chr3:52279808-52284615	OK	98.9777	60.9589	-0.699268	-3.91479	0.000305467
uc021sff.1	AJ004954	chr15:22099106-22797761	OK	70.6325	39.6935	-0.831429	-3.91399	0.000305467
uc003nbh.3,uc003nbi.3,uc021ylz.1	CD83	chr6:14117486-14137148	OK	9.92811	16.27	0.712623	3.91381	0.000305467
uc004caj.3,uc004cak.3	FAM78A	chr9:134133464-134151906	OK	78.1178	48.8992	-0.67584	-3.91149	0.000305467
uc003wsj.1	MFHAS1	chr8:8641998-8751131	OK	25.6372	16.0434	-0.676254	-3.91014	0.000305467
uc003fsv.3,uc003fsw.3	CCDC50	chr3:190984943-191116459	OK	4.89021	7.88967	0.690068	3.90815	0.000305467
uc002tvu.3,uc002tvv.3,uc002tvw.3,uc002tvx.1,uc002tvy.3,uc002twa.3,uc010fnp.3,uc010fnq.1,uc010zbm.2,uc021vqh.1,uc031rpm.1	ZEB2|AK124806	chr2:145141941-145278465	OK	2.07356	4.45722	1.10404	3.9009	0.000305467
uc001fgj.4,uc001fgk.4,uc001fgl.4,uc009wpa.3,uc010peq.3,uc031ppr.1	ZBTB7B	chr1:154975105-154991001	OK	49.5184	30.9256	-0.679161	-3.89964	0.000305467
uc003azz.1,uc021wqf.1	TOB2	chr22:41829491-41843027	OK	31.9889	20.0547	-0.673633	-3.89904	0.000305467
uc002jgb.4,uc002jgc.4	PITPNC1	chr17:65373396-65693379	OK	15.242	9.54929	-0.674591	-3.89791	0.000305467
uc003ntn.4,uc003nto.4,uc011dnm.2,uc021yuq.1,uc031snm.1	MICB	chr6:31462657-31478901	OK	23.0315	36.9175	0.680699	3.89585	0.000305467
uc003eed.3,uc003eee.4	POLQ	chr3:121150272-121264853	OK	3.57521	5.86165	0.713279	3.89553	0.000305467
uc001xbh.1,uc001xbi.1,uc001xbj.1,uc001xbk.1,uc001xbl.1,uc010aol.1	GCH1	chr14:55308723-55369542	OK	42.0083	68.4565	0.704512	3.88979	0.000305467
uc003lsn.3,uc003lso.4,uc003lsp.3,uc021yfu.1,uc021yfv.1	SYNPO	chr5:149980641-150038792	OK	1.18587	2.09218	0.819062	3.88742	0.000305467
uc001iiz.2,uc001ija.1,uc009xih.2	IL2RA	chr10:6052656-6104333	OK	54.7145	87.3657	0.675145	3.88694	0.000305467
uc001pun.2	RPS25	chr11:118868851-118889057	OK	595.875	373.481	-0.673973	-3.88427	0.000305467
uc001ntm.1,uc010rlw.1	EEF1G	chr11:62327072-62342401	OK	739.343	460.436	-0.683244	-3.88336	0.000305467
uc003xfw.2,uc003xfx.2,uc003xfy.2,uc003xfz.2	CLU	chr8:27454433-27472328	OK	4.83124	8.03776	0.7344	3.88287	0.000305467
uc002rmz.4,uc002rna.4,uc002rnb.4,uc002rnc.4,uc002rnd.3,uc010ezn.3	YPEL5	chr2:30369749-30383399	OK	98.9571	61.9963	-0.674622	-3.88259	0.000305467
uc002wmx.1	TMX4	chr20:7961715-8000393	OK	36.6351	22.8773	-0.679311	-3.87955	0.000305467
uc004bku.2,uc010mvl.2,uc011lyg.2	TRAF1	chr9:123664670-123691451	OK	67.5911	42.5381	-0.668079	-3.87892	0.000305467
uc002pok.4,uc002pol.4,uc010yay.2	NOSIP	chr19:50058724-50083829	OK	25.487	15.4812	-0.719238	-3.87664	0.000305467
uc001cll.4,uc001clm.4,uc001cln.4,uc009vxd.4,uc009vxe.2,uc010okm.2,uc010okn.3,uc010oko.3,uc010okp.2	SLC6A9	chr1:44457171-44497164	OK	0.215266	0.696817	1.69466	3.87443	0.000305467
uc003ehr.4,uc003ehs.4,uc011bke.2	HEG1	chr3:124684553-124774802	OK	7.1746	11.6473	0.699029	3.87416	0.000305467
uc003kpf.3,uc003kpg.3,uc010jbv.3	CAMK4	chr5:110559946-110820748	OK	33.4467	20.809	-0.684655	-3.87335	0.000305467
uc002tix.1,uc002tiy.3,uc002tiz.3,uc002tja.3,uc002tjb.3	IL1RN	chr2:113856936-113891593	OK	0.231005	0.808591	1.80748	3.87286	0.000305467
uc003fdv.3,uc003fdw.3,uc003fdx.3,uc003fdy.3,uc003fdz.3,uc003fea.3,uc011bpa.2,uc021xgw.1	B3GALNT1	chr3:160801670-160823160	OK	1.30082	2.92564	1.16933	3.87237	0.000305467
uc031qqg.1	JX073282	chr14:98602323-98606215	OK	2.30308	0.94333	-1.28773	-3.87032	0.000305467
uc003xpx.4	HGSNAT	chr8:42995591-43057970	OK	8.14406	5.01723	-0.698855	-3.86718	0.000305467
uc003yca.2	FABP5	chr8:82192717-82197012	OK	63.6452	102.291	0.684549	3.86088	0.000305467
uc001suw.2,uc021ral.1	LYZ|E02193	chr12:69742133-69748014	OK	13.9031	24.2154	0.800515	3.85905	0.000305467
uc003hqp.2	HSD17B11	chr4:88257690-88312455	OK	34.8833	21.7062	-0.684432	-3.85718	0.000305467
uc001nra.3,uc001nrb.3	VWCE	chr11:61025757-61062788	OK	0.163948	0.466184	1.50766	3.85403	0.000305467
uc002nir.1,uc002nis.1,uc002nit.1,uc010xqg.1	PGPEP1	chr19:18451407-18480763	OK	10.9817	6.86843	-0.677052	-3.85191	0.000305467
uc002hfs.1,uc002hft.1	ATAD5	chr17:29159022-29222295	OK	2.31798	3.83987	0.728189	3.8506	0.000305467
uc010vtc.2	LOC728392	chr17:5402746-5404319	OK	7.72501	4.40659	-0.809873	-3.84898	0.000305467
uc003afx.4,uc011akp.2	NIPSNAP1	chr22:29950797-29977326	OK	55.0997	34.7189	-0.666324	-3.8477	0.000305467
uc001got.4	IER5	chr1:181057637-181059979	OK	43.9359	69.5965	0.663615	3.84632	0.000305467
uc001mfw.3,uc010rbj.2	EIF3F	chr11:8008444-8017719	OK	91.776	57.8914	-0.664769	-3.84297	0.000305467
uc002uto.1,uc002utp.1,uc002utq.1,uc002utr.1,uc010zgq.1,uc010zgr.1,uc010zgs.1,uc010zgt.1	CCDC150	chr2:197504355-197597530	OK	0.298438	0.971713	1.7031	3.8416	0.000305467
uc001rat.2	CDKN1B	chr12:12870301-12875305	OK	101.599	64.244	-0.661256	-3.8406	0.000305467
uc003oay.4,uc003oaz.3,uc003oba.3,uc003obb.3,uc003obc.3,uc011dpt.2,uc011dpu.2,uc011dpv.2,uc011dpw.1	GPSM3|NOTCH4	chr6:32158542-32191844	OK	396.4	250.087	-0.66453	-3.83876	0.000305467
uc002dfh.1,uc002dfi.1,uc002dfj.1,uc002dfk.1	RPS15A	chr16:18794276-18801656	OK	133.708	79.5152	-0.749783	-3.83725	0.000305467
uc003fvz.4,uc003fwa.4,uc010hzy.3,uc011btr.2	TFRC	chr3:195776154-195809032	OK	134.412	214.628	0.675182	3.83589	0.000305467
uc002low.2,uc031rit.1	GZMM	chr19:544033-549920	OK	28.3174	17.0995	-0.727737	-3.83441	0.000305467
uc001xrs.2,uc010tvd.1	FLVCR2	chr14:76044939-76114512	OK	3.97037	2.28735	-0.7956	-3.8339	0.000305467
uc001pck.4,uc001pcl.4,uc001pcm.4,uc001pcn.4	CTSC	chr11:88026759-88070941	OK	70.6609	114.057	0.690765	3.83344	0.000305467
uc001bbd.2	IFFO2	chr1:19230773-19282826	OK	14.1828	8.91184	-0.670348	-3.83187	0.000305467
uc022brd.2	RNA5-8S5	chrUn_gl000220:97128-156152	OK	2790.24	1269.22	-1.13645	-3.83172	0.000305467
uc002htz.3,uc010cwq.3,uc010cwr.2,uc031rad.1	NR1D1|THRA1	chr17:38218162-38256978	OK	7.3251	3.80364	-0.945466	-3.83145	0.000305467
uc001dnm.3,uc001dnn.3,uc021opq.1	LRRC8D	chr1:90286572-90401989	OK	71.5603	44.9597	-0.670527	-3.83079	0.000305467
uc002sgy.3,uc002sgz.3,uc002shc.2,uc010fds.2,uc010fdt.2,uc010fdu.2,uc021vjc.1	ADD2	chr2:70834749-70995375	OK	1.80754	3.12912	0.79173	3.8281	0.000305467
uc001dtq.3,uc001dtr.2,uc001dts.2,uc001dtt.2,uc001dtw.2,uc001dty.2,uc001dtz.2	DPH5	chr1:101455179-101552819	OK	36.7464	21.2116	-0.792751	-3.82799	0.000305467
uc011dkp.3	HCG11	chr6:26521933-26527612	OK	3.47812	2.08771	-0.736383	-3.82596	0.000305467
uc004ear.3,uc011mqb.2	RPS4X	chrX:71492452-71497141	OK	740.501	467.446	-0.663702	-3.82548	0.000305467
uc002dbw.3,uc002dby.5,uc010uyx.1	SNX29	chr16:12070601-12668146	OK	16.7466	10.5421	-0.667706	-3.82534	0.000305467
uc002uit.4,uc002uiu.4,uc002uiv.4,uc010fqs.4	GPR155	chr2:175296299-175351816	OK	7.99948	4.99117	-0.680528	-3.8249	0.000305467
uc003kon.4,uc011cvc.2	FBXL17	chr5:107194733-107717799	OK	8.78246	5.45059	-0.688214	-3.82482	0.000305467
uc002anr.2,uc002ans.2,uc002ant.2,uc002anu.3,uc010uiq.1	PIF1	chr15:65107832-65117838	OK	5.90392	9.98868	0.758621	3.82368	0.000305467
uc003xhs.3,uc003xhv.3	TMEM66	chr8:29920257-30108213	OK	485.184	281.431	-0.785752	-3.82188	0.000305467
uc001qkz.3	FKBP4	chr12:2904107-2914587	OK	16.8508	26.7214	0.665181	3.81851	0.000305467
uc004btp.1,uc022bnw.1	C9orf16	chr9:130922538-130926207	OK	158.789	99.9281	-0.668148	-3.81766	0.000305467
uc001viu.2	MZT1	chr13:73282494-73301938	OK	18.8295	30.0204	0.672946	3.81688	0.000305467
uc001pug.3,uc009zal.3	BCL9L	chr11:118754474-118781613	OK	25.4122	14.4067	-0.818782	-3.81576	0.000305467
uc003jfm.4	ANKH	chr5:14704908-14871887	OK	17.1406	10.6247	-0.689995	-3.81408	0.000305467
uc001xhr.3,uc001xhs.3,uc001xht.3,uc001xhu.3,uc010aqi.3	SPTB	chr14:65213000-65346601	OK	0.243279	0.563069	1.2107	3.81214	0.000305467
uc009wul.3,uc021pdo.1,uc031pqy.1,uc031pqz.1,uc031pra.1	FCGR3B	chr1:161592987-161601753	OK	1.30339	2.50403	0.94199	3.81081	0.000305467
uc001gem.3,uc010pli.2	RCSD1	chr1:167599473-167675486	OK	220.46	139.454	-0.66073	-3.80914	0.000305467
uc002zzv.4,uc002zzw.3,uc002zzx.3,uc002zzy.4,uc003aab.3,uc010gun.1,uc010guo.1,uc010gup.3,uc010guq.3,uc011ajq.2,uc011ajs.2,uc021wne.1,uc021wnf.1,uc021wng.1	SPECC1L|ADORA2A|EU036692	chr22:24666789-24922553	OK	45.6052	26.8698	-0.76321	-3.80907	0.000305467
uc001ubo.3,uc001ubp.3	BCL7A	chr12:122459860-122499950	OK	5.96135	9.64916	0.694763	3.80151	0.000305467
uc003jbr.3,uc010ite.2	TRIP13	chr5:892968-918164	OK	11.4569	18.438	0.686465	3.8015	0.000305467
uc002inr.3	HOXB5	chr17:46667822-46683774	OK	0.0491642	0.56999	3.53526	3.8008	0.00381747
uc003zhp.1,uc003zhq.1	KIAA0020	chr9:2804154-2844130	OK	5.61159	9.30526	0.729635	3.80028	0.000305467
uc001oup.1	UCP2	chr11:73685715-73693889	OK	170.697	108.294	-0.656481	-3.80004	0.000305467
uc003emw.2,uc003emx.2,uc011blb.1	PLXND1	chr3:129274055-129325582	OK	2.29975	1.07554	-1.09641	-3.79932	0.000305467
uc001upt.5,uc001upu.3,uc010aaf.4,uc010tdf.3,uc031qku.1	CENPJ	chr13:25456411-25497027	OK	2.58294	4.73388	0.874009	3.79721	0.000305467
uc002jxy.2,uc002jxz.4,uc002jya.4,uc010wue.1	SGSH	chr17:78143790-78194199	OK	11.8845	6.9189	-0.78046	-3.79592	0.000305467
uc004bpn.3	HSPA5	chr9:127997126-128003666	OK	142.062	225.128	0.664222	3.79562	0.000305467
uc001nxh.2,uc001nxi.2,uc009you.1	PLA2G16	chr11:63341943-63381941	OK	3.81141	6.92003	0.860453	3.794	0.000305467
uc003ght.3,uc011bvx.2,uc011bvy.2	LYAR	chr4:4269428-4291896	OK	15.9506	26.45	0.729658	3.79382	0.000305467
uc002iui.3	MMD	chr17:53469973-53499341	OK	6.42492	10.4792	0.705779	3.79349	0.000305467
uc003ape.3,uc003apf.3,uc010gwx.3,uc011amn.1,uc011amo.2,uc011amp.2,uc011amq.2,uc021wom.1	APOL1	chr22:36649116-36663577	OK	34.0085	53.7207	0.659582	3.79287	0.000305467
uc001see.3,uc001sef.3,uc001seg.3,uc001seh.2,uc009znd.3,uc010som.2,uc010son.2,uc010soo.1	CALCOCO1	chr12:54104901-54121307	OK	32.6738	19.8564	-0.718532	-3.79263	0.000305467
uc001whc.3	MMP14	chr14:23305792-23316803	OK	0.114453	0.365952	1.67689	3.79094	0.000305467
uc003hfy.3,uc003hfz.3,uc003hga.2,uc003hgb.3,uc003hgc.4,uc010iib.3,uc010iic.3,uc010iid.3	SLC4A4	chr4:72053002-72437804	OK	0.276879	0.683665	1.30404	3.79085	0.000305467
uc001gpx.3,uc001gpy.4	LAMC1	chr1:182992594-183114727	OK	0.0564509	0.197975	1.81025	3.78671	0.000305467
uc004fif.2	ABCD1	chrX:152990322-153010216	OK	5.47605	3.30945	-0.726543	-3.77872	0.000305467
uc001kvw.2,uc001kvx.3,uc001kvy.2,uc009xxe.2,uc009xxf.2	SUFU	chr10:104263718-104393214	OK	13.4328	8.36853	-0.68271	-3.77868	0.000305467
uc011kko.2	SH2B2	chr7:101928404-101962178	OK	1.82738	3.3908	0.891848	3.77844	0.000305467
uc001pfw.1	MAML2	chr11:95711439-96076344	OK	11.4946	7.23523	-0.667846	-3.77824	0.000305467
uc002boq.4,uc002bor.4,uc002bos.4,uc002bot.1,uc002bou.2,uc010bns.3	AP3S2|C15orf38-AP3S2|C15orf38	chr15:90373830-90456222	OK	12.5169	7.90636	-0.662795	-3.77715	0.000305467
uc001gei.4,uc001gej.4,uc001gek.2	CD247	chr1:167399876-167487847	OK	295.052	187.492	-0.654139	-3.77567	0.000305467
uc001qgw.2	MIR4697HG	chr11:133766329-133771635	OK	10.9743	6.89636	-0.670218	-3.77519	0.000305467
uc003ixd.3	SLC25A4	chr4:186064416-186071538	OK	1.40654	2.43225	0.790143	3.76597	0.000305467
uc003vcx.3,uc003vcy.3,uc003vcz.1,uc010lji.3	PUS7	chr7:105096959-105162685	OK	2.26558	3.8613	0.769203	3.76487	0.000305467
uc002woj.3,uc002wok.2	ESF1	chr20:13694968-13765579	OK	3.9771	6.55231	0.720285	3.76425	0.000305467
uc002ref.3,uc002reg.3,uc010ykg.2	KLHL29	chr2:23608297-23931483	OK	0.37483	0.777873	1.0533	3.75996	0.000305467
uc002bad.4,uc002bae.4,uc031qst.1	NEIL1	chr15:75639330-75647592	OK	0.488676	1.18669	1.27999	3.75813	0.000305467
uc004eqr.1,uc004eqs.3	IL13RA1	chrX:117861558-117928496	OK	0.350565	0.791641	1.17516	3.75645	0.000305467
uc001bsc.2	LAPTM5	chr1:31205314-31230683	OK	963.538	599.755	-0.683969	-3.75634	0.000305467
uc002vzk.2,uc002vzl.2,uc002vzm.2,uc002vzn.2,uc002vzo.2,uc002vzp.2,uc002vzq.2,uc002vzs.2,uc010fzg.2,uc010fzh.2,uc010fzi.2,uc010zoh.2,uc021vze.1	CAPN10|GPR35	chr2:241526132-241570676	OK	6.91141	12.2094	0.820944	3.75348	0.000305467
uc001uyi.2	RGCC	chr13:42031541-42045013	OK	41.6512	26.0283	-0.67828	-3.7521	0.000305467
uc003qln.1	RAB32	chr6:146864827-146876086	OK	3.00105	5.55593	0.888562	3.75207	0.000305467
uc009zhn.3,uc009zho.3,uc010shf.2,uc010shg.2	KLRAP1	chr12:10741076-10752434	OK	0.430379	1.10526	1.3607	3.75016	0.000305467
uc011lhj.1,uc011lhk.1,uc031tbx.1,uc031tby.1	KLF10	chr8:103661004-103667983	OK	8.8967	14.25	0.679617	3.74647	0.000305467
uc003xbx.2,uc003xby.4,uc003xca.3,uc003xcc.2	PDLIM2	chr8:22436253-22455538	OK	18.8035	11.4585	-0.71458	-3.74607	0.000305467
uc002buo.3,uc002bup.3,uc002buq.3	SYNM	chr15:99645285-99675800	OK	1.78608	0.983299	-0.861094	-3.7419	0.000305467
uc003fbc.3	LINC00880	chr3:156799455-156840791	OK	1.67703	0.79371	-1.07922	-3.74118	0.000305467
uc001pdg.2,uc009yvz.2	CHORDC1	chr11:89933596-89956532	OK	11.7168	18.5438	0.662353	3.74094	0.000305467
uc004arh.3,uc022bjt.1	NFIL3	chr9:94171326-94186144	OK	31.3094	49.8102	0.669843	3.74029	0.000305467
uc001cmi.3	RPS8	chr1:45241245-45244412	OK	696.109	444.745	-0.646334	-3.73986	0.000305467
uc003fyr.3,uc003fys.4	RPL35A	chr3:197615945-197686886	OK	618.643	392.365	-0.65691	-3.73878	0.000305467
uc002gry.4,uc002grz.4,uc010cpr.3,uc010vwy.2,uc010vwz.2,uc010vxa.2,uc010vxb.2	TOM1L2	chr17:17746821-17875784	OK	6.14012	3.79567	-0.693913	-3.73746	0.000305467
uc001dqg.1,uc031pnc.1	GCLM	chr1:94352589-94375012	OK	5.87067	9.49121	0.693067	3.73318	0.000305467
uc003pgx.1	MB21D1	chr6:74134855-74162043	OK	8.30065	13.5561	0.707643	3.73296	0.000305467
uc001hhq.2,uc010psm.2	IRF6	chr1:209958967-209979520	OK	0.315246	0.681484	1.1122	3.73266	0.000305467
uc010qdx.1	AK302694	chr10:30981202-31005942	OK	2.2957	1.12996	-1.02266	-3.73228	0.000305467
uc003svk.4	TOMM7	chr7:22852250-22862471	OK	125.184	79.5146	-0.654754	-3.7303	0.000305467
uc003ccn.3,uc003cco.3,uc003ccp.3,uc003ccq.3,uc003ccr.3,uc011awi.2,uc011awj.2,uc021wub.1	RPL15	chr3:23933571-24022109	OK	1014.43	627.344	-0.693343	-3.72996	0.000305467
uc002peq.4,uc002per.4	PNMAL1	chr19:46969747-46974820	OK	0.604931	0.2509	-1.26966	-3.72995	0.000305467
uc003bax.1,uc021wqg.1	C22orf46|FLJ23584	chr22:42086546-42094140	OK	11.7479	7.36002	-0.674627	-3.72989	0.000305467
uc002nyg.2,uc002nyh.2,uc002nyi.2,uc002nyj.1,uc010xsq.2,uc021usk.1,uc021usl.1	FXYD5|AX747741	chr19:35645624-35660788	OK	228.472	141.938	-0.686751	-3.72751	0.000305467
uc001vch.3,uc001vci.3,uc001vcj.3,uc010acv.1,uc010tgg.2,uc010tgh.2,uc010tgi.1	RCBTB2	chr13:49063098-49110118	OK	8.57002	13.7473	0.681779	3.72683	0.000305467
uc003oby.4,uc003obz.2	HLA-DQB2	chr6:32723874-32731330	OK	3.97784	7.32995	0.881818	3.72639	0.000305467
uc002rgs.2,uc002rgt.1	ASXL2	chr2:25962252-26101312	OK	14.9599	9.55527	-0.646735	-3.72551	0.000305467
uc003yqh.4,uc003yqi.4,uc003yqj.3,uc011lii.2	ATAD2	chr8:124332090-124428590	OK	14.3471	22.441	0.645377	3.72424	0.000305467
uc001ywp.1,uc001ywq.1,uc001ywr.1,uc001yws.1,uc001ywt.1,uc001ywu.3,uc001ywy.1,uc001ywz.2,uc001yxa.1,uc001yxb.4,uc001yxc.3,uc021sga.1,uc021sgb.1	SNRPN|SNURF|PAR-SN|SNURF-SNRPN	chr15:25068793-25266500	OK	20.9931	12.65	-0.730779	-3.71937	0.000305467
uc003ejr.3,uc003ejs.3,uc003ejt.3,uc003eju.3,uc010hsm.3	ABTB1	chr3:127391780-127399769	OK	21.4214	13.1144	-0.707903	-3.71659	0.000305467
uc010erm.2,uc010yfa.1,uc010yfb.1,uc010yfc.1,uc010yfd.1	KIR3DX1	chr19:55043908-55055195	OK	0.215236	0.9025	2.068	3.71649	0.000305467
uc003bkt.1,uc003bku.1,uc003bkv.4	PLXNB2	chr22:50713407-50746001	OK	1.68106	2.9643	0.818322	3.71311	0.000305467
uc003vhj.2,uc003vhk.2,uc003vhl.4,uc003vhm.2,uc011kmw.2	TFEC	chr7:115575201-115799950	OK	0.319143	0.809641	1.34308	3.70779	0.000305467
uc010cls.1,uc010vtg.2	FBXO39	chr17:6679551-6700420	OK	0.0656018	0.516497	2.97695	3.70415	0.00322755
uc010efc.3,uc010xtm.3	ZNF850	chr19:37234379-37263716	OK	0.711111	1.22872	0.789015	3.70403	0.000305467
uc002zpv.2,uc002zpw.1,uc002zpx.1,uc002zpz.2	SEPT5-GP1BB	chr22:19701986-19712297	OK	0.224995	0.576617	1.35772	3.70268	0.000305467
uc001gly.1,uc001glz.3,uc010pnb.2	RALGPS2	chr1:178694299-178889237	OK	5.07938	8.07873	0.669476	3.70191	0.000305467
uc002taf.3,uc002tag.3,uc002tah.1,uc010fiq.1,uc010fir.1,uc010yvr.1	AFF3	chr2:100163715-100759037	OK	4.46267	2.79176	-0.67673	-3.69918	0.000305467
uc004cgv.4,uc010nbh.3	NACC2	chr9:138898382-138987131	OK	5.2226	3.26371	-0.678258	-3.69864	0.000305467
uc004bxv.3,uc004bxw.3,uc004bxx.3,uc004bxy.2,uc004bxz.2	LOC100506190	chr9:132245729-132275965	OK	13.503	8.2306	-0.714215	-3.698	0.000305467
uc011lsj.1	RPSAP9	chr9:79013514-79014954	OK	401.776	257.878	-0.639701	-3.69742	0.000305467
uc003kzk.2,uc003kzl.2,uc003kzm.2,uc003kzn.2,uc003kzo.1,uc003kzp.3,uc011cxt.1	PHF15	chr5:133860065-133918918	OK	34.4775	22.0799	-0.642922	-3.69736	0.000305467
uc003wzr.3,uc010ltg.2	LZTS1	chr8:20103675-20112803	OK	1.12942	1.93717	0.778374	3.69683	0.000305467
uc002fcw.4,uc002fcx.3,uc002fcy.4,uc002fcz.4	GLG1	chr16:74481325-74641042	OK	29.4809	19.0246	-0.631916	-3.69321	0.000305467
uc001epq.3,uc010ozr.1	BCL9	chr1:147013181-147098015	OK	5.85018	3.67185	-0.671972	-3.69256	0.000305467
uc001ftq.3	FCER1A	chr1:159259505-159278014	OK	0.660997	1.69877	1.36178	3.69253	0.000305467
uc002ayc.3,uc002ayd.3,uc002aye.3,uc010bjs.1	ARID3B	chr15:74833547-74890472	OK	10.8297	16.9984	0.650404	3.69157	0.000305467
uc011kqy.2	LOC100134229	chr7:139877060-139879440	OK	12.437	7.72438	-0.687143	-3.69151	0.000305467
uc002plf.1,uc002plg.1,uc002plh.1,uc002plj.3,uc002plk.3,uc002pll.3,uc002plm.3,uc010xzx.2	BAX	chr19:49458116-49465055	OK	48.4612	77.4718	0.676842	3.6905	0.000305467
uc003fih.3,uc003fii.3,uc003fij.2,uc003fik.2,uc003fil.2,uc003fim.2	ECT2	chr3:172468474-172539264	OK	12.5879	20.166	0.679887	3.69038	0.000305467
uc003oqr.2,uc003oqs.1,uc003oqt.2,uc003oqu.2,uc003oqv.1,uc003oqw.1,uc003oqx.2,uc003oqy.1,uc003oqz.1,uc010jxo.1,uc010jxp.1,uc010jxq.1,uc021yzl.1,uc031sop.1	TFEB	chr6:41651715-41703997	OK	7.98412	13.2218	0.72771	3.68831	0.000305467
uc001pss.1,uc001pst.1,uc021qrf.1	CD3D	chr11:118209788-118213459	OK	146.39	92.9463	-0.655348	-3.68819	0.000305467
uc004awn.1,uc004awo.1	ZNF510	chr9:99518146-99540338	OK	6.63516	4.16582	-0.67153	-3.68513	0.000305467
uc010bvf.1,uc010uzu.3	LOC100288332	chr16:15457480-15472151	OK	8.9139	15.2038	0.770306	3.68059	0.000305467
uc001jjx.1,uc001jjy.1,uc001jka.1,uc009xoy.2,uc031pvd.1	ZWINT	chr10:58117198-58121034	OK	69.8591	108.184	0.630963	3.67891	0.000305467
uc003qpv.3,uc003qpw.3,uc003qpx.3,uc003qpy.3,uc010kjh.3,uc021zhc.1,uc021zhd.1,uc021zhe.1	IPCEF1|CNKSR3	chr6:154331630-154831753	OK	17.5566	11.221	-0.645814	-3.67868	0.000305467
uc002aqu.3,uc002aqv.3,uc002aqx.3,uc010ujw.2	MAP2K5	chr15:67835020-68099455	OK	6.75393	4.07336	-0.729508	-3.6749	0.000305467
uc003cfl.4,uc003cfn.3,uc010hfz.3	CRTAP	chr3:33155449-33189265	OK	15.1997	9.74546	-0.641244	-3.67432	0.000305467
uc003sox.2,uc003soy.2,uc003spa.1,uc010ksz.2,uc010kta.2,uc011jwj.2	RNF216	chr7:5659671-5821361	OK	18.0308	11.4994	-0.648905	-3.67114	0.000305467
uc002usw.3,uc002usx.3,uc002usy.3,uc021vuf.1,uc021vug.1	NABP1	chr2:192542797-192553248	OK	4.39853	7.11892	0.694638	3.66957	0.000305467
uc003flv.3,uc003flw.3,uc003flx.3	KLHL24	chr3:183353410-183402304	OK	10.3933	6.37675	-0.704764	-3.66626	0.000305467
uc002ugy.4,uc002ugz.4,uc031rqa.1	CYBRD1	chr2:172378756-172414643	OK	1.04299	1.84353	0.821744	3.66624	0.000305467
uc001lbz.1,uc021pyu.1,uc021pyv.1,uc021pyw.1,uc021pyx.1,uc021pyy.1,uc021pyz.1,uc021pza.1,uc021pzb.1,uc021pzc.1,uc021pzd.1,uc021pze.1,uc021pzf.1	ABLIM1	chr10:116190868-116538327	OK	104.764	67.3507	-0.637377	-3.66559	0.000305467
uc002hsj.3,uc002hsk.3,uc010cvy.3,uc010cvz.3,uc010wej.2	PGAP3	chr17:37827374-37844310	OK	12.6168	7.84309	-0.685856	-3.66551	0.000305467
uc003hbk.2,uc003hbl.3,uc003hbm.1,uc010iha.2,uc011bzz.1	KIAA1211	chr4:57036360-57196890	OK	0.16712	0.442013	1.40321	3.66469	0.000305467
uc002nwj.3	LOC400685	chr19:35307057-35323773	OK	1.12569	0.49027	-1.19916	-3.66277	0.000305467
uc001onj.3,uc001onk.3	CHKA	chr11:67820325-67888858	OK	3.21318	5.37295	0.741716	3.66267	0.000305467
uc003osm.1,uc003osn.1,uc003oso.1,uc003osp.1,uc011duw.1	GLTSCR1L	chr6:42749789-42836296	OK	15.2117	9.74847	-0.64193	-3.66212	0.000305467
uc003hou.2,uc003hov.2	FAM175A	chr4:84377117-84406290	OK	23.7396	14.8794	-0.67398	-3.65634	0.000305467
uc003lvk.3,uc003lvl.3,uc003lvm.4,uc011ddc.2,uc011ddd.2	SAP30L|AF157115	chr5:153825516-153840613	OK	13.4362	8.52294	-0.656703	-3.65553	0.000305467
uc002pwa.2,uc010eos.1,uc010eot.1,uc010eou.1	CD33	chr19:51728334-51747115	OK	0.205197	0.969216	2.23981	3.65547	0.000305467
uc003ocs.2,uc010juk.3,uc021ywg.1,uc021ywh.1	HLA-DPA1	chr6:33032345-33057473	OK	110.496	190.858	0.788506	3.65179	0.000305467
uc002sdt.3,uc002sdu.3,uc002sdw.1,uc010yqh.2,uc010yqi.2,uc021vit.1	MEIS1	chr2:66662531-66799891	OK	0.443974	1.19122	1.42389	3.65094	0.000305467
uc003ukt.1,uc003uku.1,uc003ukv.1,uc003ukx.1,uc003uky.2,uc003ukz.1,uc010les.1,uc011khl.1	CDK14	chr7:90095737-90839904	OK	1.72763	3.05222	0.821068	3.65065	0.000305467
uc002jgi.4,uc002jgj.4,uc021ucb.1	C17orf58	chr17:65987216-65989765	OK	5.4817	10.1092	0.882978	3.64921	0.000305467
uc001bhv.1,uc001bhx.1,uc001bhz.1,uc009vqo.1,uc009vqq.1	GALE	chr1:24122088-24127294	OK	3.10044	5.43083	0.808702	3.6409	0.000305467
uc003cey.1,uc003cez.1	CMTM7	chr3:32433162-32496333	OK	74.8504	48.3137	-0.631576	-3.6384	0.000305467
uc003dwy.4,uc003dwz.3,uc010hpu.3,uc011bhl.2	HHLA2	chr3:108015392-108097126	OK	0.580698	1.23564	1.0894	3.63795	0.000305467
uc002dfc.4,uc002dfd.4,uc010vai.1,uc010vaj.1,uc021tdy.1	LOC339047|NPIP	chr16:18411797-18473188	OK	33.2227	57.7745	0.798261	3.63651	0.000305467
uc003ozh.1	CENPQ	chr6:49431095-49460820	OK	7.51981	12.2047	0.698671	3.63609	0.000305467
uc004dop.3	USP27X	chrX:49644469-49647168	OK	4.71736	2.82032	-0.742122	-3.63587	0.000305467
uc003tak.3,uc010kvp.3,uc011jzw.2,uc011jzx.2,uc011jzy.2,uc011jzz.2,uc011kaa.2	SCRN1	chr7:29959718-30029905	OK	3.44278	5.53929	0.686127	3.63585	0.000305467
uc003uaj.3,uc003uak.3	RFC2	chr7:73645831-73668738	OK	15.1543	23.9048	0.657569	3.63493	0.000305467
uc001wiw.3,uc001wix.4,uc001wiy.4,uc001wiz.4,uc010akj.4,uc010tnk.3,uc010tnl.3	SLC7A8	chr14:23594503-23652869	OK	5.51477	3.35013	-0.719086	-3.63384	0.000305467
uc002okw.2	LRFN1	chr19:39797456-39805976	OK	3.48408	2.05901	-0.758827	-3.62971	0.000305467
uc003kfw.1,uc003kfx.4	JMY	chr5:78531924-78623038	OK	4.04997	2.5619	-0.6607	-3.62862	0.000305467
uc001lam.4,uc001lan.4,uc001lao.4,uc001lap.4,uc001laq.4,uc010qsa.3,uc010qsb.3	CASP7	chr10:115438920-115490668	OK	17.1898	26.8306	0.642323	3.62812	0.000305467
uc002tns.2,uc002tnt.2,uc002tnu.2,uc002tnv.2,uc002tnw.2,uc002tnx.2,uc002tny.2,uc002tnz.2,uc002toa.2,uc002tob.2,uc002toc.2,uc010yzf.2,uc010yzg.2	BIN1	chr2:127805598-127864903	OK	36.7653	23.5113	-0.644986	-3.62559	0.000305467
uc001wyu.3,uc001wyw.4,uc010anz.1,uc010tqq.2	PYGL	chr14:51371934-51411248	OK	0.20579	0.74691	1.85976	3.62541	0.000305467
uc002tuy.3,uc002tuz.3,uc010fnk.3	CXCR4	chr2:136871918-136875725	OK	146.574	226.138	0.625567	3.62477	0.000305467
uc004adn.4	FAM27A	chr9:45727028-45728283	OK	2.16198	4.66677	1.11007	3.6244	0.000305467
uc001few.3,uc001fex.3,uc001fey.1	ATP8B2	chr1:154298035-154323780	OK	27.2342	17.5631	-0.63287	-3.62364	0.000305467
uc003ign.2,uc003igo.2,uc003igp.2,uc003igq.2,uc003igr.2,uc003igt.4,uc010iob.1	SCLT1	chr4:129805151-130014764	OK	5.30073	8.93608	0.753451	3.62275	0.000305467
uc002zcs.1,uc002zct.2,uc002zcu.2,uc002zcv.2,uc002zcw.3	CBS	chr21:44473300-44496472	OK	0.514879	1.10689	1.1042	3.62006	0.000305467
uc002meu.3,uc002mev.3,uc002mew.1,uc002mex.1,uc010duu.2,uc010xjd.1	SLC25A23	chr19:6436431-6459781	OK	28.5666	17.8828	-0.675752	-3.61926	0.000305467
uc002yze.1,uc002yzf.1,uc002yzg.1,uc010gop.1,uc011aer.1	MX2	chr21:42733949-42780869	OK	36.7502	57.6764	0.650226	3.6187	0.000305467
uc002xfw.3,uc002xfx.3,uc010zvq.2,uc010zvr.2	NDRG3	chr20:35280168-35374541	OK	38.5919	24.9499	-0.629268	-3.61812	0.000305467
uc003pcv.4,uc003pcw.4,uc003pcx.4,uc003pcy.4,uc003pda.4,uc003pdc.4,uc003pdd.4,uc003pde.2,uc010kaa.1,uc011dxl.1,uc021zax.1,uc021zay.2,uc021zaz.2,uc021zba.2	DST	chr6:56322784-56819426	OK	0.997952	2.25822	1.17814	3.61802	0.000305467
uc002hzh.3,uc002hzi.3	STAT5B	chr17:40351194-40428424	OK	73.719	47.4111	-0.636811	-3.61694	0.000305467
uc002bop.4	ANPEP	chr15:90328125-90358072	OK	0.280542	0.631175	1.16982	3.61498	0.000305467
uc001ima.3,uc001imb.3,uc001imc.3	MCM10	chr10:13203553-13253104	OK	6.69277	10.4819	0.647227	3.61201	0.000305467
uc003bxl.3,uc003bxm.3,uc003bxn.3	RPL32	chr3:12876443-12883081	OK	320.3	207.664	-0.625173	-3.61113	0.000305467
uc001qde.3,uc009zbz.3,uc010sbl.2	RPUSD4	chr11:126071988-126081587	OK	30.5289	19.6118	-0.638454	-3.61063	0.000305467
uc003efk.3,uc010hrj.3,uc021xdb.1	DTX3L	chr3:122246759-122294049	OK	46.192	81.3052	0.815706	3.61059	0.000305467
uc001mmp.3	RPS13	chr11:17095938-17099220	OK	312.195	202.387	-0.625336	-3.61038	0.000305467
uc001jcg.1,uc001jch.2,uc001jci.1,uc001jcj.1,uc001jck.1	MARCH8	chr10:45952816-46090354	OK	14.222	8.89382	-0.677249	-3.60878	0.000305467
uc002qxw.3,uc002qxx.3,uc002qxy.3	RPS7	chr2:3622852-3628509	OK	261.194	168.989	-0.628198	-3.60686	0.000305467
uc004ckq.2	FUT7	chr9:139901685-139931234	OK	16.12	26.6675	0.726229	3.60449	0.000305467
uc003qao.3	CENPW	chr6:126661252-126669754	OK	31.535	50.8824	0.690213	3.60259	0.000305467
uc002dar.1,uc021tcz.1	SOCS1	chr16:11343505-11445617	OK	27.9946	59.3889	1.08504	3.60034	0.000305467
uc003ywg.1,uc003ywh.1,uc010mes.3,uc010met.1	PTP4A3|AK311257	chr8:142402120-142441620	OK	11.2191	6.53144	-0.780479	-3.59917	0.000305467
uc001wwc.2,uc001wwd.4,uc001wwe.4,uc010anf.3,uc010ang.3	FANCM	chr14:45605135-45670093	OK	2.50996	4.14173	0.722569	3.59909	0.000305467
uc001cuj.3,uc009vzg.3,uc009vzh.3,uc010onj.2	ZYG11B	chr1:53192130-53293013	OK	9.09211	5.85096	-0.635941	-3.59908	0.000305467
uc002mpe.4,uc002mpf.3,uc002mpg.1,uc002mph.3,uc002mpi.3	SLC44A2	chr19:10713120-10755235	OK	95.3777	61.4805	-0.633522	-3.59657	0.000305467
uc003qae.4,uc003qaf.3,uc003qag.3,uc003qah.3,uc003qai.3,uc003qaj.3,uc003qak.3,uc010kes.3,uc010ket.3	NCOA7	chr6:126102306-126253176	OK	11.5307	18.0386	0.645616	3.59592	0.000305467
uc001sxd.4	ATXN7L3B	chr12:74931550-74935232	OK	77.3073	50.3397	-0.618909	-3.59573	0.000305467
uc001gve.3,uc001gvf.1,uc001gvg.1,uc021phb.1	ZNF281	chr1:200375419-200379166	OK	16.8707	10.8533	-0.636388	-3.59346	0.000305467
uc001nfb.1,uc001nfc.1,uc009ylp.1	SPI1	chr11:47376408-47438051	OK	3.37682	8.60692	1.34983	3.59326	0.000305467
uc001ohr.3	B3GNT1	chr11:66112842-66115161	OK	10.4171	6.47326	-0.686394	-3.59116	0.000305467
uc003pvh.3,uc003pvi.3,uc003pvj.3,uc003pvk.3,uc010kdy.1	FYN	chr6:111981534-112194655	OK	80.0503	52.2037	-0.616755	-3.58961	0.000305467
uc002kcp.3,uc002kcr.1,uc002kct.1,uc002kcu.1,uc010wvd.1,uc010wve.1	PYCR1	chr17:79890266-79895172	OK	9.16574	14.6135	0.672976	3.58128	0.000305467
uc002dkn.3	CDR2	chr16:22357256-22385938	OK	55.682	36.2715	-0.618376	-3.5812	0.000305467
uc002goh.1	HS3ST3B1	chr17:14204505-14249492	OK	7.33106	3.47091	-1.07871	-3.58038	0.000305467
uc001pvu.3,uc001pvv.3,uc001pvw.3,uc001pvx.3,uc010rzc.1	NLRX1	chr11:119039436-119054725	OK	11.5858	7.41037	-0.644742	-3.57985	0.000305467
uc002yef.1	HAR1A	chr20:61726844-61735737	OK	1.62318	0.808321	-1.00582	-3.57892	0.000305467
uc002ndp.4,uc002ndr.3,uc010ead.3	HSH2D	chr19:16222489-16269377	OK	24.6981	56.7067	1.19912	3.57821	0.000305467
uc001stx.1	IL26	chr12:68595128-68619571	OK	2.16361	0.917881	-1.23706	-3.57428	0.000305467
uc003wvv.3,uc003wvw.2,uc003wvx.2,uc010lsi.2,uc010lsj.2,uc011kxo.1,uc011kxp.1,uc022asc.1	LOC100506990|FAM66A|FAM66D	chr8:11973290-12523120	OK	14.9369	7.65457	-0.964486	-3.57196	0.000305467
uc001dmy.1,uc001dmz.1,uc001dna.2	GBP2|GBP7	chr1:89571842-89641723	OK	196.413	127.474	-0.623692	-3.57177	0.000305467
uc003kud.2,uc010jdb.2,uc011cxb.2	LMNB1	chr5:126112314-126172712	OK	76.4167	118.561	0.633676	3.57165	0.000305467
uc003zmw.2,uc003zmx.4,uc003zmy.3,uc003zmz.2,uc010mio.3	CNTLN	chr9:17135037-17503917	OK	0.549524	1.40748	1.35686	3.57026	0.000305467
uc002fur.3	MNT	chr17:2287353-2304258	OK	8.21981	5.25434	-0.645596	-3.5682	0.000305467
uc002yvz.3,uc002ywa.3,uc002ywb.3,uc002ywc.3,uc002ywd.1,uc010gne.1,uc010gnf.3,uc011aed.1,uc011aee.1	TTC3	chr21:38445570-38575408	OK	15.7243	9.95385	-0.659672	-3.56684	0.000305467
uc004fbj.3	LDOC1	chrX:140269930-140271310	OK	17.8267	11.1583	-0.675922	-3.56659	0.000305467
uc001bdb.3,uc021oia.1	UBXN10	chr1:20512577-20519942	OK	2.83317	1.15978	-1.28856	-3.56634	0.000305467
uc003jva.3,uc003jvc.3,uc003jvd.3,uc003jve.3,uc011crb.2,uc021xzn.1	PIK3R1	chr5:67511583-67597649	OK	38.6397	25.1896	-0.617259	-3.56584	0.000305467
uc001mlm.2,uc001mln.3,uc010rcr.2	PDE3B	chr11:14665268-14893604	OK	44.8197	29.2707	-0.614676	-3.5654	0.000305467
uc010zzj.2,uc010zzk.2	RBM38	chr20:55904830-55998278	OK	94.4127	60.0789	-0.652122	-3.5652	0.000305467
uc002cig.1,uc002cih.1,uc002cii.1,uc002cij.1,uc002cik.1,uc002cil.1,uc002cim.1,uc002cin.1,uc002cio.1,uc010bqx.1	WDR90	chr16:699362-717829	OK	0.901252	1.8147	1.00973	3.56494	0.000305467
uc001xzt.4,uc001xzu.4,uc001xzv.4,uc010auc.3	TC2N	chr14:92246266-92333880	OK	47.9486	31.3103	-0.614854	-3.56445	0.000305467
uc003zet.3,uc003zeu.3	ZNF16	chr8:146155743-146176274	OK	5.1	3.08461	-0.725409	-3.56229	0.000305467
uc001qyq.2,uc001qyr.2	MAGOHB	chr12:10756363-10766208	OK	3.04188	4.97718	0.710362	3.56167	0.000305467
uc002qln.3,uc002qlq.3,uc021vcb.1	ZNF581	chr19:56146824-56156989	OK	55.9323	31.8316	-0.813222	-3.56109	0.000305467
uc003ppv.2,uc003ppw.2,uc003ppx.2,uc003pqa.3,uc010kcq.2	USP45	chr6:99880183-99963308	OK	1.66072	3.17276	0.933934	3.55292	0.000305467
uc003nrp.1	AK098012	chr6:30780642-30798436	OK	1.33093	0.625115	-1.09024	-3.5499	0.000305467
uc002pjk.3	LMTK3	chr19:48988527-49016446	OK	0.967196	0.523674	-0.885139	-3.5489	0.000305467
uc004clc.3,uc004cld.3,uc004clf.1,uc010ncc.3,uc011meo.2,uc011mep.3	MAN1B1	chr9:139981378-140003639	OK	19.6562	12.5875	-0.642986	-3.54818	0.000305467
uc002kcm.3,uc002kcn.3	MAFG	chr17:79876144-79885587	OK	10.4708	16.0871	0.619531	3.54606	0.000305467
uc003dvh.1	RPL24	chr3:101399933-101405563	OK	159.141	103.156	-0.625477	-3.54544	0.000305467
uc002jap.3,uc002jaq.3,uc002jar.3,uc002jas.3,uc002jat.3,uc010ddt.3,uc010wpf.2,uc010wpg.2	CYB561	chr17:61509664-61523722	OK	7.84806	4.91183	-0.676076	-3.54543	0.000305467
uc001fwd.2,uc001fwe.2,uc009wtm.2,uc010pjh.2,uc010pji.2,uc010pjj.2	SLAMF6	chr1:160454819-160493052	OK	88.8067	57.3576	-0.630685	-3.54225	0.000305467
uc003dtk.2,uc003dtl.3,uc021xbt.1	CMSS1	chr3:99273152-99897476	OK	5.65923	9.82265	0.795506	3.54177	0.000305467
uc003ojl.3,uc003ojm.3,uc003ojn.3,uc021yyt.1,uc021yyu.1	NUDT3|RPS10|RPS10-NUDT3	chr6:34254972-34393902	OK	386.452	244.678	-0.659408	-3.54149	0.000305467
uc003qgt.1,uc003qgu.1,uc010kgp.1	MTFR2	chr6:136552167-136571449	OK	11.8169	18.782	0.668502	3.54079	0.000305467
uc002ygi.2,uc002ygj.2,uc002ygk.3,uc002ygm.3,uc002ygn.4,uc002ygp.4,uc010gkk.2,uc010gkl.2,uc011abi.2	ZGPAT|LIME1	chr20:62289162-62370460	OK	91.6834	53.0746	-0.788638	-3.53856	0.000305467
uc001bnv.2,uc001bnw.2,uc001bnx.2,uc009vsv.2	SYTL1	chr1:27668482-27680423	OK	12.2952	7.62962	-0.688415	-3.5355	0.000305467
uc002teg.3,uc002teh.3,uc002tei.3,uc002tej.3,uc002tek.4,uc002tel.3	LIMS1	chr2:109150810-109303702	OK	60.0072	39.3704	-0.608024	-3.53288	0.000305467
uc010qig.1	SLC16A9	chr10:61410521-61469649	OK	0.170957	0.424901	1.31349	3.53243	0.000580925
uc003kgj.3,uc003kgk.3,uc003kgl.3,uc003kgm.3,uc011ctj.2	SERINC5	chr5:79407049-79551898	OK	25.9003	16.8804	-0.617626	-3.53113	0.000305467
uc003lsk.4,uc003lsl.3,uc011dcj.2	NDST1	chr5:149877339-149937773	OK	0.458251	0.848891	0.889442	3.52952	0.000305467
uc003kwe.1	IL3	chr5:131396346-131398896	OK	0.0532291	1.09363	4.36077	3.52796	0.0347711
uc003szf.3,uc003szg.3,uc003szi.3	HIBADH	chr7:27565058-27702620	OK	21.3804	13.7294	-0.639019	-3.52772	0.000305467
uc001jzx.3,uc001jzy.3,uc001jzz.3,uc001kab.1	ZMIZ1-AS1	chr10:80703082-80828536	OK	0.488533	0.134797	-1.85767	-3.52462	0.000305467
uc002wmg.3,uc010zqz.2	CHGB	chr20:5891973-5906005	OK	0.384147	0.107243	-1.84078	-3.52443	0.000305467
uc003cnz.3,uc021wwr.1	TMEM42|MIR564	chr3:44903379-44907154	OK	15.9285	9.64806	-0.723301	-3.52307	0.000305467
uc003ycz.4,uc003yda.4,uc010mab.3	E2F5	chr8:86089618-86132643	OK	2.53689	5.46874	1.10815	3.52216	0.000305467
uc001srk.3,uc001srm.3	PPM1H|AK024134	chr12:63037762-63328915	OK	0.148094	0.3459	1.22385	3.52127	0.000305467
uc003sla.3,uc021zys.1	PSMG3-AS1|KIAA1908	chr7:1609708-1629261	OK	5.61982	3.50676	-0.680386	-3.51744	0.000305467
uc002ost.1	AK024119	chr19:42656720-42661675	OK	4.16382	2.4146	-0.786125	-3.51587	0.000305467
uc003tad.4	LOC646762	chr7:29685537-29749688	OK	0.467141	0.841412	0.848953	3.51155	0.000305467
uc001xba.3,uc001xbb.4,uc001xbc.3,uc001xbe.3,uc001xbf.2,uc001xbg.2	SAMD4A	chr14:55034329-55260033	OK	0.222857	0.493227	1.14613	3.5113	0.000305467
uc001amw.3,uc001amx.3	HES2	chr1:6472497-6484730	OK	0.0468908	0.304316	2.69819	3.51128	0.000305467
uc002ili.1,uc002ilj.3,uc002ill.1,uc002ilm.3,uc002iln.3,uc010daz.1,uc010wkr.1	ITGB3|EFCAB13	chr17:45331207-45518677	OK	0.608515	1.15128	0.919879	3.50834	0.000305467
uc001sla.3	IL23A	chr12:56732662-56734194	OK	8.97787	5.2685	-0.76898	-3.50567	0.000305467
uc003xgp.3,uc010lva.2,uc011lau.1	PNOC	chr8:28174648-28200868	OK	1.63498	3.19067	0.964585	3.50522	0.000305467
uc003iey.3,uc003iez.4	SPATA5	chr4:123844224-124240604	OK	2.09721	3.29862	0.653395	3.50509	0.000305467
uc004dum.3	MAGEH1	chrX:55478537-55479999	OK	43.3149	28.1605	-0.621188	-3.50428	0.000305467
uc001dkf.3,uc001dkg.3,uc001dkh.3,uc001dki.3,uc001dkj.3,uc001dkk.1,uc009wci.3,uc010orz.2,uc010osa.2	SSX2IP	chr1:85109389-85156440	OK	1.9293	3.15967	0.711699	3.50163	0.000305467
uc001iob.3	FAM171A1	chr10:15253643-15413058	OK	6.40697	4.06378	-0.656823	-3.49841	0.000305467
uc004brh.3,uc004bri.3,uc004brj.4	FAM129B	chr9:130267617-130341268	OK	6.69172	10.4125	0.637863	3.4977	0.000305467
uc001mpm.3,uc001mpn.5,uc001mpo.2,uc009yhv.3	E2F8	chr11:19245609-19263202	OK	4.87242	7.68406	0.65723	3.49242	0.000305467
uc002hgk.2,uc010csq.2,uc021tuk.1	EVI2B	chr17:29421944-29708905	OK	376.244	209.481	-0.844849	-3.49005	0.000305467
uc003pek.3,uc003pel.3,uc021zbm.1	PTP4A1	chr6:64231650-64293489	OK	32.4718	49.3119	0.602749	3.48936	0.000305467
uc003xvj.2	CYP7B1	chr8:65508528-65711348	OK	0.130521	0.432702	1.72909	3.4873	0.000305467
uc002kxm.1	KLHL14	chr18:30252633-30352974	OK	0.326374	0.665406	1.02771	3.48683	0.000305467
uc002nhr.4	SLC5A5	chr19:17982781-18005983	OK	0.789998	0.38634	-1.03198	-3.48445	0.000305467
uc003xdv.2,uc011kzx.2,uc031tao.1	NKX3-1	chr8:23536205-23540450	OK	1.07726	1.9566	0.86098	3.48216	0.000305467
uc001iig.2,uc001iih.2,uc001iii.2,uc009xic.2	ASB13	chr10:5680819-5708558	OK	13.1984	8.50682	-0.633669	-3.48054	0.000305467
uc003jff.3,uc003jfg.3,uc003jfh.1,uc011cna.1	TRIO	chr5:14143828-14509458	OK	0.571044	0.963064	0.754031	3.47967	0.000305467
uc002eso.4,uc002esp.4,uc002esq.4,uc002esr.1,uc002ess.4,uc010cef.3,uc010ceg.3	PLEKHG4	chr16:67311412-67360661	OK	2.17613	1.25961	-0.788794	-3.4794	0.000305467
uc001ygz.2	BC014138	chr14:100746748-100749124	OK	31.6202	20.7005	-0.611182	-3.47918	0.000305467
uc001uxj.4,uc001uxk.3,uc001uxl.4,uc010acc.1,uc021rin.1,uc031qlh.1	LINC00598|FOXO1	chr13:40921270-41240779	OK	37.1662	24.4396	-0.604768	-3.47883	0.000305467
uc003nas.2,uc003nat.2,uc003nau.3,uc003nav.3,uc021ylt.1,uc021ylu.1,uc031smu.1	GFOD1	chr6:13363586-13487869	OK	1.78085	3.45693	0.956927	3.47781	0.000305467
uc001wiv.2	CEBPE	chr14:23586514-23588820	OK	1.47222	0.660756	-1.1558	-3.47732	0.000305467
uc001nop.3,uc009ymu.3,uc021qka.1	MS4A2	chr11:59856136-59865940	OK	0.152449	0.45247	1.56949	3.47476	0.000305467
uc002gpw.3	CENPV	chr17:16245847-16256812	OK	4.46978	7.60662	0.767052	3.47371	0.000305467
uc003hks.3,uc003hkt.1,uc011ccd.2,uc011cce.1	CNOT6L	chr4:78634540-78740544	OK	33.5877	22.1239	-0.602325	-3.47201	0.000305467
uc001scj.2,uc001sck.2,uc010soe.1	ESPL1	chr12:53662082-53687427	OK	5.66062	8.74392	0.627321	3.47076	0.000305467
uc003flk.3,uc003fll.3,uc003flm.3,uc021xic.1	B3GNT5	chr3:182895830-183145855	OK	0.152739	0.529952	1.79479	3.47059	0.000305467
uc001bpl.3,uc001bpm.4,uc009vte.3,uc021ojz.1,uc021oka.1	PTAFR	chr1:28473676-28520447	OK	2.30217	3.70909	0.688071	3.4704	0.000305467
uc004cla.4,uc010ncb.3	UAP1L1	chr9:139971952-139978990	OK	5.72195	8.95627	0.64639	3.46949	0.000305467
uc004czu.3,uc004czv.3,uc011mjk.2,uc011mjl.2,uc011mjm.2	RPS6KA3	chrX:20168028-20285523	OK	30.8822	20.3999	-0.598218	-3.46786	0.000305467
uc003bqq.4,uc011atd.3,uc011ate.3,uc011atf.2,uc031ryf.1	LMCD1|DQ591848	chr3:8543492-8609811	OK	1.93955	0.961706	-1.01206	-3.46772	0.000305467
uc001ozb.3,uc021qnx.1	KCTD21	chr11:77850838-77899664	OK	12.9732	8.38628	-0.629433	-3.46758	0.000305467
uc002mal.3	CHAF1A	chr19:4402659-4443394	OK	16.6339	25.3248	0.606423	3.46664	0.000305467
uc001tlh.4,uc031qji.1	C12orf75	chr12:105724413-105765296	OK	58.8965	89.364	0.601511	3.46635	0.000305467
uc002vgz.2,uc002vha.2,uc002vhb.2,uc021vwp.1	CXCR2	chr2:218990012-219001976	OK	0.325102	0.778501	1.25981	3.46492	0.000305467
uc002vgf.3,uc002vgg.3	RPL37A	chr2:217363519-217366188	OK	272.538	175.811	-0.632433	-3.46418	0.000305467
uc002myt.4,uc002myu.4,uc002myw.4,uc002myx.4,uc002myy.4	GIPC1	chr19:14588570-14606961	OK	43.6797	28.4889	-0.616565	-3.46302	0.000305467
uc002rck.2,uc010exm.2	FAM49A	chr2:16730729-16847134	OK	5.02924	7.78156	0.629719	3.46292	0.000305467
uc002kif.1,uc002kig.1	CCL3L3|CCL3L1	chr17:34581084-34808103	OK	2.59175	16.2651	2.64979	3.46249	0.000580925
uc003fig.3,uc011bpw.2,uc011bpx.2,uc011bpy.2	NCEH1	chr3:172348434-172429008	OK	4.30838	6.75282	0.648345	3.46043	0.000305467
uc001dko.3,uc001dkp.3,uc001dkq.3,uc001dkr.3,uc001dks.4,uc031pmz.1	MCOLN3	chr1:85483764-85514223	OK	0.237221	0.597715	1.33323	3.45671	0.000305467
uc003qve.3,uc003qvf.3,uc003qvi.1,uc031srd.1	RNASET2	chr6:167343003-167370679	OK	21.9929	13.9349	-0.658339	-3.45399	0.000305467
uc002hzo.3,uc010wgi.2,uc021txu.1	PTRF	chr17:40554466-40575338	OK	0.84396	1.61241	0.93397	3.45385	0.000305467
uc001wbi.2	D21847	chr14:22090010-22090721	OK	14.9789	7.66903	-0.965815	-3.45293	0.000305467
uc003okp.1,uc003oks.1	RPL10A	chr6:35436177-35438558	OK	637.519	416.912	-0.612725	-3.45268	0.000305467
uc001tyz.4,uc021rew.1	UNC119B|MIR4700	chr12:121148237-121161443	OK	25.672	16.8807	-0.604826	-3.45083	0.000305467
uc002wzv.3,uc002wzw.3,uc010zuh.2	PXMP4	chr20:32290549-32308136	OK	5.60199	3.61403	-0.632329	-3.44982	0.000305467
uc001uuz.3,uc001uva.3,uc010ted.1	RFC3	chr13:34392205-34540695	OK	16.1798	24.8637	0.619848	3.44832	0.000305467
uc002oco.3	LRFN3	chr19:36428021-36436097	OK	7.07686	4.44342	-0.671441	-3.44817	0.000305467
uc003qnp.3	ULBP1	chr6:150285142-150294846	OK	0.154062	0.423709	1.45956	3.44791	0.000305467
uc002xlb.1,uc010zwj.1	MYBL2	chr20:42295708-42345122	OK	36.0035	54.3883	0.59516	3.44788	0.000305467
uc003nyd.1,uc021yva.1	ZBTB12	chr6:31865561-31919861	OK	2.34477	1.17597	-0.995596	-3.44657	0.000305467
uc001ttc.2,uc001ttd.2,uc001tte.2,uc001ttf.2,uc001tti.2,uc001ttj.1	TMEM116|AX747754	chr12:112369086-112451023	OK	10.1463	6.26435	-0.695722	-3.44601	0.000305467
uc003hjh.1	CXCL9	chr4:76922622-76928641	OK	11.4262	17.5623	0.620132	3.44528	0.000305467
uc001odj.3,uc001odk.3,uc009yqf.1,uc010rod.1	POLA2	chr11:65029431-65065088	OK	9.73769	15.0872	0.631673	3.44282	0.000305467
uc001bbs.3	MRTO4	chr1:19578074-19586622	OK	21.8664	33.2326	0.603888	3.44161	0.000305467
uc002spu.1	VAMP5	chr2:85811530-85820511	OK	134.582	88.4283	-0.605906	-3.4413	0.000305467
uc001tlk.3	CKAP4	chr12:106631658-106641713	OK	7.42707	4.7229	-0.65312	-3.44062	0.000305467
uc003kcq.1,uc003kcr.1,uc010izd.1	BTF3	chr5:72794249-72801448	OK	484.336	320.555	-0.595435	-3.44024	0.000305467
uc001bkw.1	AUNIP	chr1:26160496-26185848	OK	3.80196	6.18963	0.703111	3.43944	0.000305467
uc001hdr.4	FAM72A	chr1:206138910-206155074	OK	30.9525	46.949	0.601041	3.43852	0.000305467
uc003apy.4,uc003apz.4	NCF4	chr22:37257029-37274059	OK	11.2198	17.4567	0.637738	3.43576	0.000305467
uc001tfv.4,uc001tfw.4,uc001tfx.4	IKBIP	chr12:99007181-99038829	OK	14.7328	23.2803	0.660083	3.43568	0.000305467
uc002bcy.4,uc002bda.3,uc010bla.3	TBC1D2B	chr15:78287326-78369994	OK	24.7875	16.3693	-0.598617	-3.43558	0.000305467
uc010mjw.2	ANKRD18B	chr9:33524410-33573001	OK	0.0422324	0.201577	2.25491	3.43428	0.0017721
uc001ber.4,uc001bes.4,uc009vqb.4,uc010odm.3	NBPF3	chr1:21766582-21811393	OK	3.30344	2.02122	-0.708742	-3.43411	0.000305467
uc001tdi.2,uc001tdj.2	TMCC3	chr12:94960899-95044324	OK	0.812894	1.37274	0.755916	3.43399	0.000305467
uc010xnn.2,uc010xno.2	LPHN1	chr19:14247963-14316997	OK	1.76547	1.04914	-0.750841	-3.43394	0.000305467
uc002jrq.2,uc002jrr.1,uc002jrs.1,uc010wtf.1,uc021udh.1	RHBDF2	chr17:74466974-74497509	OK	4.90193	7.74457	0.659836	3.42902	0.000305467
uc001fpl.3,uc001fpm.3	GPATCH4	chr1:156561557-156571279	OK	28.116	47.4321	0.754472	3.42855	0.000305467
uc003sxx.3,uc010kuu.3,uc010kuv.3,uc010kuw.3,uc011jzg.2	SNX10	chr7:26331514-26413949	OK	20.4063	30.9853	0.602573	3.42297	0.000305467
uc001uhx.1,uc001uhy.1,uc010tbh.1	GLT1D1	chr12:129338080-129469509	OK	0.206424	0.54282	1.39486	3.42154	0.000305467
uc002inx.3	HOXB9	chr17:46698518-46703835	OK	0.134681	0.409888	1.60568	3.4211	0.000305467
uc003ifa.4,uc003ifb.4,uc021xro.1,uc031sgy.1,uc031sgz.1	SPRY1	chr4:124317949-124324915	OK	2.70566	4.75447	0.813304	3.41861	0.000305467
uc002pvy.4,uc002pvz.4,uc010ycv.2	SIGLEC17P	chr19:51645557-51685222	OK	0.587736	1.43388	1.28668	3.41816	0.000305467
uc003udv.1,uc003udw.1	RHBDD2	chr7:75508316-75518244	OK	38.316	25.3098	-0.598251	-3.41769	0.000305467
uc001yft.3	VRK1	chr14:97263683-97347951	OK	7.18706	11.3792	0.662923	3.41639	0.000305467
uc001aob.4	PHF13	chr1:6673755-6684093	OK	15.5661	10.2289	-0.605756	-3.41589	0.000305467
uc002bdd.3,uc002bdf.3,uc002bdg.3,uc010umt.2,uc010umu.2,uc010umv.2,uc021srf.1	IDH3A	chr15:78441718-78462884	OK	26.3406	39.8513	0.597338	3.41582	0.000305467
uc001blr.3,uc001bls.1,uc001blt.1,uc010ofa.1	CEP85	chr1:26560692-26605299	OK	11.6548	18.0007	0.627123	3.41402	0.000305467
uc002ewb.3,uc002ewc.3,uc002ewd.3,uc002ewe.3,uc010cff.3,uc031qws.1	ZFP90	chr16:68564047-68609945	OK	17.8325	11.5555	-0.625928	-3.41402	0.000305467
uc001djh.1,uc001dji.3,uc001djj.3,uc001djl.3,uc001djn.3,uc001djo.2,uc001djp.3,uc001djq.3,uc009wcf.2,uc010ort.2,uc010oru.2,uc010orv.2	BC037304|PRKACB	chr1:84543635-84704181	OK	92.4172	60.9632	-0.600223	-3.41317	0.000305467
uc001ehz.3,uc001eib.3,uc009whl.3,uc009whm.3	PHGDH	chr1:120254418-120286849	OK	14.3948	22.0788	0.617114	3.41298	0.000305467
uc031quc.1	LOC440311	chr15:95398591-95400293	OK	30.5888	20.0196	-0.611591	-3.41298	0.000305467
uc003hsl.2	AK026379	chr4:90162420-90164636	OK	54.6444	36.2662	-0.591447	-3.41184	0.000305467
uc001pnj.4,uc009yyo.3	PTS	chr11:112097087-112140678	OK	3.73593	6.63406	0.828423	3.41132	0.000305467
uc002qvn.1,uc010evy.1	FAM72D	chr1:143896451-143913143	OK	26.9565	40.5942	0.590641	3.41055	0.000305467
uc002uhx.3,uc002uhy.3,uc002uhz.3,uc010zei.2	ZAK	chr2:173940564-174146764	OK	7.40814	11.5096	0.635658	3.40986	0.000305467
uc003ard.4,uc003are.2,uc003arf.3,uc011amw.2	CYTH4	chr22:37678494-37711389	OK	49.5713	32.5154	-0.608381	-3.40819	0.000305467
uc003yoa.3,uc003yob.3,uc011lhz.1	EIF3H	chr8:117657054-117778494	OK	220.004	146.281	-0.588792	-3.40787	0.000305467
uc002ane.3,uc002anf.3,uc002ang.1,uc002anh.1,uc002anj.3,uc002ank.3,uc002anl.3,uc010uip.1,uc021sox.1	CSNK1G1|KIAA0101|AL137522	chr15:64457715-64673702	OK	43.4163	73.292	0.755418	3.40609	0.000305467
uc003jkj.4,uc010iuy.3,uc011cox.2,uc021xxn.1	SLC1A3	chr5:36606456-36688436	OK	0.060802	0.301503	2.30998	3.40574	0.000305467
uc001iod.1,uc001ioe.1	FAM188A	chr10:15820174-15902519	OK	2.76636	4.55231	0.71861	3.40567	0.000305467
uc002tih.1,uc002tii.1	IL1B	chr2:113587336-113594356	OK	0.398738	1.06532	1.41778	3.40313	0.000305467
uc001vjn.1,uc001vjo.1,uc010aet.1	COMMD6	chr13:76099349-76111991	OK	23.0835	15.0273	-0.619282	-3.4026	0.000305467
uc010vmt.1	NPIPL2	chr16:74411870-74425977	OK	1.52997	3.0074	0.97501	3.4014	0.000305467
uc003ext.1,uc003exu.1,uc011bnu.1	PFN2	chr3:149682690-149688741	OK	1.7023	0.851882	-0.998758	-3.40128	0.000305467
uc001ypu.1,uc010tyl.1	PLD4	chr14:105391186-105399573	OK	0.290855	0.760378	1.38642	3.40122	0.000305467
uc003wul.3,uc003wum.3,uc003wun.3,uc003wuo.3,uc003wup.3,uc003wuq.3,uc003wuu.3,uc010lsc.3,uc011kxl.2	CTSB	chr8:11700033-11725646	OK	112.988	75.1804	-0.587742	-3.40116	0.000305467
uc002jtg.4,uc002jth.3,uc002jti.3,uc002jtj.3,uc031rem.1	MGAT5B	chr17:74864797-74946471	OK	4.00769	2.35735	-0.765608	-3.39883	0.000305467
uc001sxu.3,uc021rax.1	PHLDA1	chr12:76419226-76425556	OK	6.44627	10.2101	0.663454	3.3981	0.000305467
uc002sio.3,uc002sip.3,uc002siq.3,uc010feq.3,uc010fer.3,uc010fes.3,uc010fet.3,uc010yrc.2,uc031roh.1	SFXN5	chr2:73169164-73298965	OK	2.85582	4.53937	0.668584	3.39436	0.000305467
uc001zeg.2	FLJ00278	chr15:30702036-30703662	OK	0.201235	0.640888	1.67119	3.39226	0.000305467
uc002nxh.1	ZNF792	chr19:35447257-35454953	OK	12.4367	8.16723	-0.606687	-3.39218	0.000305467
uc003yio.4,uc003yip.4,uc010mbm.2	STK3	chr8:99466858-99954799	OK	1.6666	2.83052	0.764162	3.39109	0.000305467
uc001dsh.1	FRRS1	chr1:100174258-100231349	OK	0.132343	0.401012	1.59936	3.39102	0.000305467
uc003jqw.4	MAP3K1	chr5:56110899-56191978	OK	16.8217	11.1969	-0.587229	-3.39102	0.000305467
uc001jsd.3,uc001jse.3	C10orf54	chr10:73156690-73575704	OK	27.2212	18.0723	-0.59095	-3.38807	0.000305467
uc004ekd.3,uc004eke.3,uc004ekf.3,uc004ekg.3,uc022cbr.1	WBP5	chrX:102611379-102613397	OK	2.09893	6.64725	1.66311	3.3875	0.000305467
uc001yrs.3,uc001yrt.3,uc001yru.2,uc001yrw.1,uc001yrx.2,uc001yrz.2,uc001ysb.2,uc001yse.3,uc001ysg.1,uc001ysh.1,uc001ysi.2,uc001ysj.3,uc001ysk.1,uc001ysl.1,uc001ysm.2,uc001ysn.1,uc001ysu.1,uc001ysv.3,uc001ysw.1,uc001ysx.1,uc001ysz.3,uc001yta.1,uc010axp.1,uc021set.1,uc031qqx.1,uc031qqy.1	IGH@|DKFZp686O16217|immunoglobulin epsilon chain constant...|IGHE|ELK2AP|IGHG1|IGHCgamma1|FLJ00385|IGHD|FLJ00382|ADAM6|BC042994|Z49973|BC011773|immunoglobulin heavy chain|LOC90925|epsilon IgE|AK128652|abParts	chr14:105992952-107283085	OK	83.0804	218.173	1.39289	3.3871	0.000305467
uc003miu.3,uc003miv.3,uc003mix.3	HNRNPAB	chr5:177631507-177659803	OK	99.8442	151.89	0.605276	3.38599	0.000305467
uc002hdc.3	FLOT2	chr17:27206356-27224715	OK	103.356	69.0067	-0.582819	-3.38568	0.000305467
uc004cxe.3	CA5B	chrX:15756411-15805748	OK	4.35554	2.81277	-0.630861	-3.38472	0.000305467
uc003fux.1,uc011btd.1	AK128346|BC144457	chr3:195426821-195438745	OK	0.605631	1.19689	0.982777	3.38354	0.000305467
uc003sxr.4,uc003sxs.4	HNRNPA2B1	chr7:26229555-26240413	OK	195.833	296.551	0.598653	3.3826	0.000305467
uc003aip.2,uc003air.2	TCN2	chr22:31003069-31023047	OK	0.24933	0.666893	1.4194	3.38227	0.000305467
uc021vwl.2	PKI55	chr2:217081611-217084915	OK	6.39896	4.09264	-0.644807	-3.38135	0.000305467
uc004apc.3,uc004apd.3,uc004ape.3,uc004apf.1,uc004apg.2,uc011ltg.2,uc011lth.2	DAPK1	chr9:90112657-90323549	OK	0.497381	1.1072	1.15449	3.3801	0.000305467
uc001fdv.3	RPS27	chr1:153963238-153964631	OK	223.766	146.708	-0.609046	-3.37996	0.000305467
uc004cen.3,uc004ceo.3,uc004cep.4,uc011mdn.2,uc011mdo.2	SARDH	chr9:136528683-136605077	OK	2.41992	1.37239	-0.818269	-3.37957	0.000305467
uc001psn.3,uc001pso.3	MPZL2	chr11:118124130-118135251	OK	0.650038	1.28375	0.981772	3.37945	0.000305467
uc002wrd.4,uc002wre.4	LINC00493	chr20:18548072-18550203	OK	97.0973	63.1662	-0.620279	-3.3794	0.000305467
uc010eyl.1,uc021veu.1	EPT1	chr2:26531040-26618759	OK	6.47287	9.77006	0.593962	3.37922	0.000305467
uc001moz.1	TMEM86A	chr11:18720350-18747777	OK	1.20578	0.647611	-0.89677	-3.37911	0.000305467
uc001quw.2,uc001qux.2,uc001quy.3,uc009zgf.2,uc009zgg.2,uc010sgl.1	RIMKLB	chr12:8834286-8935687	OK	0.893339	1.72528	0.949548	3.37812	0.000305467
uc001hvk.1,uc001hvl.2,uc001hvm.2,uc001hvp.1,uc001hvq.1,uc009xfu.3,uc009xfv.1	PCNXL2	chr1:233119881-233431459	OK	3.99801	2.38625	-0.74454	-3.37789	0.000305467
uc001dgy.2,uc001dhc.2,uc009wbt.2	RABGGTB	chr1:76251878-76260775	OK	15.0123	24.3503	0.697795	3.3773	0.000305467
uc003kfo.3,uc003kfp.1	LHFPL2	chr5:77781037-77944648	OK	0.347124	0.669226	0.947043	3.3768	0.000305467
uc003cdx.4,uc003cdy.4,uc010hfn.3,uc011axc.2	EOMES	chr3:27757439-27764206	OK	13.0751	20.0149	0.614254	3.37597	0.000305467
uc001tmb.3,uc001tmc.3,uc001tmd.3	C12orf23	chr12:107349543-107367813	OK	48.4613	32.3182	-0.584486	-3.37452	0.000305467
uc002pky.4	PPP1R15A	chr19:49375648-49379319	OK	55.9431	83.6935	0.581155	3.37334	0.000305467
uc002izj.2	NACA2	chr17:59667793-59668563	OK	24.007	15.1083	-0.668115	-3.37291	0.000305467
uc003yue.2,uc003yuf.1,uc003yug.2,uc003yuh.2,uc003yui.1,uc010mee.2,uc010mef.2,uc011ljh.1,uc011lji.1	NDRG1|AX746885	chr8:134249413-134309547	OK	58.3808	38.9203	-0.584971	-3.37193	0.000305467
uc003znv.1,uc003znw.1	RPS6	chr9:19376253-19380235	OK	3006.58	1934.47	-0.636185	-3.37089	0.000305467
uc003bdn.4,uc003bdo.4,uc031rxw.1,uc031rxx.1	TSPO	chr22:43547519-43559248	OK	98.1038	64.3319	-0.608775	-3.3686	0.000305467
uc001uzf.4,uc010acg.3	LACC1	chr13:44410488-44468068	OK	3.09532	4.97853	0.68563	3.36838	0.000305467
uc002vbz.2,uc002vca.2,uc010zix.2,uc031rqz.1,uc031rra.1,uc031rrb.1	KLF7	chr2:207938861-208031970	OK	5.11103	3.34678	-0.61084	-3.36764	0.000305467
uc003yhg.3,uc003yhh.3	TP53INP1	chr8:95938199-95961615	OK	15.0197	9.993	-0.587862	-3.36759	0.000305467
uc002gst.3,uc002gsu.3,uc010vxq.2	SMCR7	chr17:18163847-18169095	OK	6.21785	3.91801	-0.666293	-3.36746	0.000305467
uc001gxx.4	UBE2T	chr1:202300784-202311094	OK	12.8316	20.3313	0.664	3.36392	0.000305467
uc001khk.2,uc001khl.2,uc001khm.2,uc001khn.1,uc009xty.1,uc010qnm.1	HECTD2	chr10:93066718-93371217	OK	0.23244	0.624093	1.4249	3.36382	0.000305467
uc003tff.3,uc003tfg.3,uc010kxe.3,uc011kaz.2	ANLN	chr7:36363758-36493400	OK	6.11265	9.31659	0.608002	3.36358	0.000305467
uc001vjl.1,uc010aer.2,uc010aes.2,uc010tht.1,uc010thu.1	TBC1D4	chr13:75858808-76056250	OK	20.5967	13.6314	-0.595482	-3.36079	0.000305467
uc003doz.4,uc003dpa.4	PROK2	chr3:71820805-71834357	OK	0.486732	1.15268	1.24379	3.36032	0.000305467
uc002rys.3,uc002ryt.2,uc002ryu.2,uc002ryv.2,uc002ryw.3,uc010fbw.2,uc010fby.1,uc010fbz.3,uc010yoz.1,uc010ypa.1,uc010ypb.1	CCDC88A	chr2:55514977-55647057	OK	1.78592	3.06556	0.77948	3.35814	0.000305467
uc003ycw.3,uc003ycy.3,uc010lzz.2,uc010maa.2,uc022awx.1	LRRCC1	chr8:86019322-86058314	OK	1.73213	2.986	0.785661	3.35359	0.000305467
uc002idv.4,uc002idw.3,uc002idx.4,uc002idy.1,uc010czh.3,uc010wih.2,uc010wii.2,uc010wij.3	ETV4	chr17:41605210-41623800	OK	0.142676	0.826073	2.53353	3.35357	0.000305467
uc004dvg.2,uc004dvh.2,uc022bxz.1	LOC92249|AK130294	chrX:62646437-62780873	OK	6.1378	3.84171	-0.675971	-3.35348	0.000305467
uc003icv.4,uc021xrf.1	C4orf3	chr4:120217573-120225600	OK	63.9476	42.8056	-0.57909	-3.35327	0.000305467
uc002owp.3,uc010eiu.1	ETHE1	chr19:44010870-44040284	OK	23.0812	13.4111	-0.783286	-3.35309	0.000305467
uc003axh.3,uc003axi.3,uc003axj.3,uc011aoj.1	RPL3	chr22:39708886-39716391	OK	640	425.181	-0.589994	-3.3492	0.000305467
uc002apv.3,uc002apx.3,uc010bhs.1,uc010ujq.2	RPL4|SNORD18C	chr15:66791652-66858317	OK	1145.04	747.68	-0.614901	-3.34768	0.000305467
uc004aht.3	KLF9	chr9:72999512-73029573	OK	13.5539	9.0201	-0.587488	-3.34546	0.000305467
uc001uuc.3,uc001uud.3,uc001uuf.3	N4BP2L1	chr13:32974859-33002315	OK	13.9164	9.00434	-0.628091	-3.34347	0.000305467
uc010azc.3,uc010uan.1,uc010uao.1	HERC2P9	chr15:28896566-28930410	OK	1.57789	2.71038	0.780497	3.34332	0.000305467
uc010vut.2	C17orf59	chr17:8091650-8093564	OK	29.7476	19.707	-0.594065	-3.34251	0.000305467
uc004ede.3,uc004edf.3,uc022bzl.1	P2RY10	chrX:78200828-78217438	OK	93.4478	61.3655	-0.606733	-3.34246	0.000305467
uc002eec.4	SHCBP1	chr16:46614467-46655311	OK	23.0608	34.4769	0.580183	3.34241	0.000305467
uc001cic.1,uc001cid.1,uc001cie.1,uc001cif.1,uc010ojw.1	ERMAP	chr1:43272722-43310660	OK	6.52687	3.6671	-0.831753	-3.34166	0.000305467
uc002ivg.1,uc002ivh.1	AK095112|AK126318	chr17:56066402-56072211	OK	2.2739	3.59745	0.661809	3.34137	0.000305467
uc003vhs.1,uc003vht.1,uc003vhu.1,uc003vhv.2,uc003vhw.2,uc003vhx.2,uc003vhy.1,uc003vhz.2,uc003via.2,uc003vib.2,uc003vid.3,uc003vie.3,uc003vif.2,uc003vig.2,uc003vih.3,uc010lkb.1,uc010lkc.3,uc010lkd.2,uc010lke.2,uc010lkf.2,uc022akj.1	EF070117|EF070122|EF070119|CAV2|DQ656015|CAV1	chr7:115928126-116201239	OK	1.38463	0.581137	-1.25255	-3.34118	0.000305467
uc003vvm.3,uc010lng.3	JHDM1D	chr7:139784545-139876741	OK	7.86934	5.24139	-0.586292	-3.34043	0.000305467
uc004dxm.1,uc004dxn.1,uc004dxp.1,uc004dxq.1,uc004dxr.3,uc004dxs.3,uc011mpj.2	EDA	chrX:68835910-69259321	OK	0.625638	0.253657	-1.30245	-3.34001	0.000305467
uc003hna.2,uc003hnb.4,uc003hnc.3	SCD5	chr4:83550689-83720010	OK	0.409791	0.85999	1.06943	3.33883	0.000305467
uc004ack.3,uc004acm.3	CBWD5	chr9:42669320-42714914	OK	1.79064	3.00198	0.74544	3.33864	0.000305467
uc003iwp.3,uc003iwq.3,uc003iwr.1	MLF1IP	chr4:185570766-185655286	OK	18.4407	28.1795	0.611752	3.33813	0.000305467
uc002lfn.5,uc002lfo.5,uc031rih.1,uc031rii.1	C18orf54	chr18:51884287-51908404	OK	1.96838	3.0876	0.649482	3.338	0.000305467
uc003vri.3,uc003vrj.3,uc003vrk.3,uc003vrl.3,uc011kpo.2,uc011kpp.2,uc011kpq.2	EXOC4	chr7:132937822-133750513	OK	35.7227	23.488	-0.604922	-3.33611	0.000305467
uc002nor.2,uc021url.1	ZNF90	chr19:20188802-20236782	OK	172.102	115.178	-0.579402	-3.33598	0.000305467
uc003fpy.3,uc003fpz.3	ETV5	chr3:185764105-185826901	OK	0.321042	0.647056	1.01113	3.33526	0.000305467
uc004blh.4,uc004bli.4,uc011lyk.3,uc031tew.1,uc031tex.1	STOM	chr9:124101265-124132582	OK	32.6631	48.686	0.575843	3.33288	0.000305467
uc002dcx.4,uc002dcy.4,uc010uzk.2	NPIP|FLJ00322	chr16:15019860-15045931	OK	17.2806	27.3851	0.664238	3.33221	0.000305467
uc001tqk.4,uc001tql.4,uc001tqn.4,uc009zvn.3,uc021rds.1,uc021rdt.1	ATP2A2|JA611269	chr12:110719031-110788897	OK	22.6232	33.9039	0.583649	3.33172	0.000305467
uc003awh.2,uc003awi.2,uc003awj.3,uc010gxq.2,uc010gxr.2,uc011anz.2,uc011aoa.2	SUN2|DNAL4	chr22:39130718-39190161	OK	191.762	126.212	-0.603465	-3.33167	0.000305467
uc001gti.4,uc001gtj.4,uc001gto.3,uc001gtp.3,uc009wyw.3,uc009wyx.3,uc009wyy.3,uc021pgt.1	CFH|CFHR4	chr1:196621007-196887843	OK	0.507805	1.05389	1.05338	3.3308	0.000305467
uc002zjw.3,uc002zjx.3,uc002zjy.3,uc002zjz.1,uc010gqm.3,uc011aga.2,uc011agb.2,uc011agc.2,uc021wkc.1	PRMT2	chr21:48055506-48085155	OK	70.4353	47.0634	-0.581693	-3.32962	0.000305467
uc003vde.2,uc003vdf.2,uc003vdg.4,uc003vdh.4,uc003vdi.2,uc011klq.1,uc011klr.1	ATXN7L1	chr7:105245220-105517031	OK	8.08794	4.77784	-0.759414	-3.32799	0.000305467
uc002bha.1,uc002bhb.4,uc010blt.3	GOLGA6L9	chr15:82711894-82731586	OK	1.70644	2.87592	0.753037	3.32695	0.000305467
uc003xqh.1	CEBPD	chr8:48173488-48678652	OK	2.60269	6.65353	1.35412	3.32661	0.000580925
uc002vqq.2,uc002vqs.3,uc002vqt.3,uc002vqu.1,uc002vqv.2,uc010fxp.1,uc010zmb.2,uc010zmc.2	SP100	chr2:231280870-231410317	OK	56.8524	86.0628	0.598168	3.32648	0.000305467
uc002gmt.3,uc002gmu.3,uc002gmv.3,uc010vvg.1	ADPRM	chr17:10600926-10614875	OK	24.5601	15.0872	-0.702987	-3.32613	0.000305467
uc002vry.4	NMUR1	chr2:232387870-232395182	OK	0.305265	0.652343	1.09557	3.32554	0.000305467
uc002ujg.3,uc002uji.3,uc002ujj.3,uc010zeq.2	CHN1	chr2:175664041-175870107	OK	0.983211	0.466129	-1.07677	-3.32347	0.000305467
uc004dun.2,uc022bxu.1	USP51	chrX:55511048-55515631	OK	1.21268	0.687096	-0.819618	-3.32201	0.000305467
uc001utj.3,uc001utk.3,uc001utl.3,uc010aaw.3,uc010aax.1,uc010aay.1,uc010tds.2,uc010tdt.1	HSPH1	chr13:31710762-31736502	OK	35.0566	52.3004	0.577138	3.32178	0.000305467
uc001epd.3	LOC728989	chr1:146490894-146514599	OK	1.84172	0.806162	-1.19191	-3.32146	0.000305467
uc001atm.3,uc010obb.2	PLOD1	chr1:11994723-12035599	OK	4.10072	6.39186	0.640359	3.32134	0.000305467
uc004ebe.5	FAM226B	chrX:72161567-72163589	OK	2.8521	1.64424	-0.7946	-3.32067	0.000305467
uc002wdh.4	SOX12	chr20:306214-310872	OK	4.26196	2.74337	-0.635566	-3.31999	0.000305467
uc001qny.2,uc001qnz.2,uc010sfc.2	LTBR	chr12:6456008-6500737	OK	0.154381	0.564713	1.87103	3.31984	0.00108419
uc001twa.4,uc001twb.4,uc001twc.4,uc001twd.2,uc009zwn.3	RNFT2|UNQ514	chr12:117176095-117291436	OK	1.38848	2.38822	0.782432	3.31897	0.000305467
uc003let.2,uc010jfg.1	CXXC5	chr5:139028300-139062680	OK	5.86537	9.38503	0.67814	3.31716	0.000305467
uc003vqo.1,uc003vqp.3,uc003vqq.3,uc011kpk.2	FLJ43663	chr7:130628918-130794653	OK	3.43891	5.60058	0.703624	3.31579	0.000305467
uc011dio.2,uc021ylq.1	SMIM13|AK129879	chr6:11094265-11138971	OK	3.9574	6.06069	0.614929	3.31354	0.000305467
uc002qnm.4,uc021vcg.1	ZNF71	chr19:57106663-57135544	OK	7.85939	4.97699	-0.659144	-3.3129	0.000305467
uc001hnv.2,uc001hnw.2,uc021pjl.1	TLR5	chr1:223282747-223316624	OK	0.770959	0.357368	-1.10924	-3.31281	0.000305467
uc001cin.3,uc001cio.3,uc010ojx.2,uc010ojy.1	EBNA1BP2|DL489965	chr1:43629844-43739673	OK	10.4516	16.2223	0.634257	3.31279	0.000305467
uc002gzj.1,uc002gzl.1,uc002gzm.3,uc002gzn.3,uc002gzo.1,uc031qzi.1,uc031qzj.1	KSR1|AK095721	chr17:25799035-25953461	OK	16.6712	25.0843	0.589423	3.31277	0.000305467
uc003dzr.3,uc003dzs.3,uc003dzt.3,uc003dzu.3,uc010hqg.3,uc011bhz.2,uc011bia.2,uc011bib.2,uc011bic.2,uc011bid.2	C3orf17	chr3:112721291-112738555	OK	27.1164	18.1276	-0.580977	-3.31123	0.000305467
uc004aew.1	AK308561	chr9:68409997-68413434	OK	0.599364	1.30965	1.12768	3.31073	0.000305467
uc003pkf.3	CYB5R4	chr6:84569369-84670146	OK	8.11917	12.4604	0.617943	3.31008	0.000305467
uc001iri.3,uc001irj.3,uc009xkh.3,uc010qct.2,uc021poe.1	SPAG6	chr10:22634373-22706539	OK	0.0698611	0.447951	2.68078	3.31001	0.000839432
uc002fha.4,uc002fhb.4,uc002fhc.3	OSGIN1	chr16:83982671-83999937	OK	0.137614	0.488786	1.82858	3.30966	0.000305467
uc002okx.4,uc002okz.4	GMFG	chr19:39818998-39826726	OK	133.566	89.8005	-0.572762	-3.30953	0.000305467
uc001upy.3	PABPC3	chr13:25670275-25672704	OK	249.766	167.835	-0.573531	-3.30904	0.000305467
uc011llg.2	TONSL	chr8:145654162-145669812	OK	2.30595	3.61944	0.650404	3.30902	0.000305467
uc003mcs.4,uc003mcu.4,uc010jju.2,uc010jjv.3,uc011dfg.2,uc021yhy.1	CPEB4	chr5:173315330-173387313	OK	2.88588	4.44982	0.624735	3.30839	0.000305467
uc031sdp.1	USP17L20	chr4:9269344-9270937	OK	0.411524	0.0485272	-3.08411	-3.30726	0.0077978
uc002ndw.3	KLF2	chr19:16435650-16438339	OK	115.376	77.7001	-0.57035	-3.30719	0.000305467
uc001trq.1,uc001trs.2,uc001trt.1,uc010syd.1	HVCN1	chr12:111051831-111127617	OK	18.9774	28.9288	0.608225	3.30655	0.000305467
uc002ily.3,uc002ilz.3,uc010wky.2	MRPL10	chr17:45900637-45908907	OK	64.5222	43.3705	-0.573082	-3.30534	0.000305467
uc002seo.3	FBXO48	chr2:68689504-68694390	OK	0.682	1.28162	0.910128	3.30393	0.000305467
uc021xll.1	USP17L27	chr4:9326890-9328483	OK	0.368326	0.0528408	-2.80126	-3.30269	0.00991914
uc021xlm.1	USP17L27	chr4:9331636-9333229	OK	0.368326	0.0528408	-2.80126	-3.30269	0.00991914
uc021xln.1	USP17L24	chr4:9336383-9337976	OK	0.368326	0.0528408	-2.80126	-3.30269	0.00991914
uc021xlo.1	USP17L24	chr4:9341128-9342721	OK	0.368326	0.0528408	-2.80126	-3.30269	0.00991914
uc021xlp.1	USP17L28	chr4:9345873-9347466	OK	0.368326	0.0528408	-2.80126	-3.30269	0.00991914
uc003bdb.3,uc010gzd.3,uc021wqo.1,uc021wqp.1,uc021wqq.1,uc021wqr.1	A4GALT	chr22:43088126-43117286	OK	0.237688	0.866916	1.86682	3.30201	0.000305467
uc004ayz.3	GALNT12	chr9:101569980-101612363	OK	3.86694	2.39249	-0.692681	-3.30164	0.000305467
uc003qbr.3,uc003qbs.3,uc011ebw.2,uc021zfe.1	ARHGAP18|TMEM244	chr6:129898239-130182692	OK	5.18944	7.95091	0.615541	3.3015	0.000305467
uc001cgk.4,uc001cgl.4,uc010ojo.2,uc010ojp.1,uc010ojq.2	CTPS1	chr1:41445006-41478235	OK	10.6486	16.173	0.602918	3.30127	0.000305467
uc002wpt.1,uc002wpu.3,uc002wpv.1,uc002wpw.1,uc010gcl.1,uc010gcm.1,uc010zrp.1,uc010zrq.1,uc010zrr.1,uc021waw.1	RRBP1	chr20:17594322-17662928	OK	18.8227	28.8019	0.61369	3.30064	0.000305467
uc002qcl.3,uc002qcm.3,uc002qcn.3,uc002qco.3,uc002qcp.3,uc021vbb.1	MYADM	chr19:54369610-54379689	OK	31.7783	21.3853	-0.571426	-3.30056	0.000305467
uc031qul.1	PRKXP1	chr15:101087956-101100003	OK	1.20996	1.87108	0.628909	3.3	0.000305467
uc001hzh.3,uc009xgq.3,uc021plj.1,uc021plk.1	EXO1	chr1:242011492-242053241	OK	7.42383	11.2856	0.604242	3.29994	0.000305467
uc002hus.3	IGFBP4	chr17:38599675-38613982	OK	83.345	56.2037	-0.568431	-3.2988	0.000305467
uc003mfv.3,uc003mfw.3	RAB24	chr5:176728198-176730744	OK	8.50159	13.1725	0.631721	3.29875	0.000305467
uc002czc.4,uc002czd.4,uc010buh.3,uc010bui.3,uc021tcs.1	ABAT	chr16:8768443-8878432	OK	13.5396	8.77511	-0.625698	-3.29548	0.000305467
uc002dyi.4,uc002dyj.4,uc010veu.1,uc010vev.2	ITGAL	chr16:30483982-30534506	OK	461.392	305.328	-0.595634	-3.29401	0.000305467
uc003wtx.3,uc003wty.3,uc003wua.3	BLK	chr8:11351520-11422108	OK	3.2377	5.18486	0.679333	3.2933	0.000305467
uc011bac.2	KIAA1143	chr3:44790235-44803173	OK	23.7655	16.0029	-0.570539	-3.29302	0.000305467
uc003efm.2,uc003efn.2,uc003efo.1,uc003efp.1,uc011bjt.1	PARP15	chr3:122296448-122355536	OK	4.61442	7.39917	0.681214	3.29268	0.000305467
uc001lwx.3,uc001lwy.3	SLC22A18	chr11:2909326-2946476	OK	1.58265	0.746781	-1.08359	-3.29144	0.000305467
uc002prw.3	NAPSB	chr19:50832948-50886285	OK	5.6029	14.669	1.38852	3.29129	0.000305467
uc002mjn.3	RPS28	chr19:8386383-8387280	OK	115.461	75.4819	-0.613207	-3.28967	0.000305467
uc003cex.3,uc010hfu.3	CMTM8	chr3:32280170-32411813	OK	5.27954	3.06073	-0.786538	-3.28957	0.000305467
uc003whj.3	GIMAP8	chr7:150147961-150176483	OK	31.7808	21.4167	-0.56942	-3.28889	0.000305467
uc001vli.3,uc001vlj.3,uc021rkz.1	SPRY2	chr13:80910111-80915086	OK	1.51552	2.95062	0.961202	3.28876	0.000305467
uc003kfq.3,uc003kfr.4	ARSB	chr5:78073036-78282357	OK	4.21041	6.44705	0.614677	3.28823	0.000305467
uc031sdn.1	USP17L11	chr4:9259849-9261442	OK	0.36285	0.0441013	-3.04048	-3.2877	0.0092834
uc002gtw.3,uc010vyb.2	LGALS9C	chr17:18380098-18398259	OK	0.922488	1.81126	0.973389	3.28713	0.000305467
uc004ddp.2,uc011mkd.2	LANCL3	chrX:37430821-37536750	OK	0.0819367	0.28337	1.7901	3.28702	0.000305467
uc002mgh.3,uc002mgi.3,uc002mgj.1,uc010xjm.1,uc021unt.1	ARHGEF18	chr19:7447719-7537371	OK	66.4283	42.9695	-0.628485	-3.28643	0.000305467
uc002tho.1,uc010fki.1,uc010fkj.1	FBLN7	chr2:112895961-112945791	OK	16.5377	10.8667	-0.605836	-3.28618	0.000305467
uc002ehi.4,uc002ehj.3,uc010vgv.1,uc010vgw.2	RBL2	chr16:53468350-53537170	OK	74.6085	48.0171	-0.635791	-3.28466	0.000305467
uc001mus.4,uc001mut.4,uc001muu.4,uc001muv.4,uc009yjx.3,uc009yjy.3,uc009yjz.3,uc009yka.3	CD59	chr11:33724555-33758025	OK	34.6835	23.4184	-0.566609	-3.28431	0.000305467
uc003xnx.3,uc022aug.2	GINS4	chr8:41386724-41402565	OK	12.8143	19.0979	0.575657	3.28229	0.000305467
uc011jwz.2	ZNF853	chr7:6655526-6663921	OK	1.75579	1.03614	-0.760905	-3.28184	0.000305467
uc001hqp.3,uc001hqq.3,uc001hqr.3,uc001hqs.3,uc001hqt.2,uc001hqu.1,uc009xes.3,uc010pvs.2	CDC42BPA	chr1:227177565-227505826	OK	0.611486	1.03056	0.753041	3.28177	0.000305467
uc002sri.4,uc010ytj.2,uc010ytk.2	KDM3A	chr2:86668270-86719839	OK	14.1577	9.47643	-0.579168	-3.28	0.000305467
uc010usd.2,uc021sxt.1	CHSY1	chr15:101715927-101792137	OK	30.7867	45.7521	0.571534	3.27999	0.000305467
uc003afo.3,uc003afp.3	NEFH|KIAA0845	chr22:29876180-29887277	OK	4.91881	8.18865	0.735315	3.27945	0.000305467
uc003eii.3,uc003eij.3,uc003eik.3,uc003eil.3,uc010hsd.1,uc011bkh.2	SLC41A3	chr3:125725199-125820391	OK	12.2329	7.94886	-0.621947	-3.27873	0.000305467
uc003lbb.1	IL9	chr5:135227934-135231516	OK	0.118908	1.20095	3.33625	3.27809	0.0160598
uc003ktp.1,uc003ktq.1,uc003ktr.1,uc003kts.1,uc003ktt.1	ZNF608	chr5:123972609-124084500	OK	0.455306	0.96071	1.07726	3.27497	0.000305467
uc021xlq.1	USP17L30	chr4:9350618-9352211	OK	0.361423	0.0528408	-2.77397	-3.27288	0.00991914
uc003hsu.3,uc003hsv.4,uc003hsw.3,uc003hsx.3,uc010ikv.2	CCSER1	chr4:91048683-92523370	OK	0.144078	0.590267	2.03451	3.27103	0.000305467
uc004apy.3,uc004apz.3,uc010mqj.3,uc010mqk.3	SPIN1	chr9:91002839-91093622	OK	25.975	17.5837	-0.562884	-3.27084	0.000305467
uc003yhq.4,uc010mbc.3,uc011lgt.2,uc022ayx.1	UQCRB	chr8:97238903-97247862	OK	23.129	15.623	-0.566033	-3.27048	0.000305467
uc002fty.4,uc010cjy.3,uc021tnn.1	HIC1	chr17:1957447-1962981	OK	9.71852	14.6124	0.588389	3.26803	0.000305467
uc003bgq.1	C22orf26	chr22:46446338-46509808	OK	1.26852	0.493048	-1.36335	-3.26768	0.000305467
uc002xyo.3,uc002xyp.3,uc010gjm.3,uc010zzn.2	ZBP1	chr20:56178901-56195632	OK	2.13883	3.57118	0.739579	3.26678	0.000305467
uc001ein.4,uc009whp.3	FAM72B	chr1:120839004-120855681	OK	30.2743	45.05	0.573432	3.26632	0.000305467
uc001rht.2,uc001rhu.2,uc001rhv.2,uc001rhw.3,uc009zji.2,uc010sjp.2	ARNTL2	chr12:27485786-27599558	OK	2.97015	4.49676	0.598349	3.26371	0.000305467
uc003smc.3,uc003smd.3,uc021zyu.1,uc021zyv.1	CHST12	chr7:2443194-2474216	OK	20.5274	31.2103	0.604472	3.26279	0.000305467
uc002qdx.3,uc002qdy.3,uc002qea.3,uc002qeb.3,uc002qec.3	RPS9	chr19:54704725-54711515	OK	645.345	435.186	-0.568439	-3.26255	0.000305467
uc002wfk.4,uc002wfl.4,uc010gai.3	SIRPB1	chr20:1545028-1600689	OK	1.19464	0.587599	-1.02367	-3.26037	0.000305467
uc001hxq.3	GPR137B	chr1:236305831-236372209	OK	6.5292	4.13	-0.660764	-3.26035	0.000305467
uc001tma.3	AK055712	chr12:107347806-107349275	OK	2.1455	1.1169	-0.941808	-3.25962	0.000305467
uc002cmi.1,uc002cmj.1,uc002cmk.3,uc002cml.3,uc010uvl.2,uc021tah.1	MAPK8IP3	chr16:1756220-1820318	OK	3.46661	5.37127	0.631737	3.25833	0.000305467
uc003ppk.3	COQ3	chr6:99817347-99842082	OK	3.68141	6.13307	0.73635	3.25822	0.000305467
uc003ieu.3,uc021xrm.1,uc021xrn.1	BBS12	chr4:123653856-123666098	OK	5.21116	3.23636	-0.687231	-3.25819	0.000305467
uc002nxi.1,uc002nxk.2,uc002nxl.2,uc002nxn.1,uc010xse.1,uc010xsf.1,uc031rkg.1	GRAMD1A|AK093555	chr19:35485687-35517373	OK	12.322	8.05958	-0.612456	-3.25753	0.000305467
uc010wkl.2	DQ597730	chr17:45110625-45137515	OK	10.6073	6.77631	-0.646486	-3.25734	0.000305467
uc001dox.3,uc001doy.1,uc010otf.2	EVI5	chr1:92974252-93257961	OK	0.523436	0.890066	0.765899	3.25516	0.000305467
uc002jiz.2	LINC00673	chr17:70399462-70588943	OK	0.826402	0.372175	-1.15086	-3.25413	0.000305467
uc001xys.2,uc001xyt.3,uc010att.1,uc010twi.1	RPS6KA5	chr14:91337166-91526993	OK	4.71976	7.25079	0.619426	3.2526	0.000305467
uc003tbs.1,uc003tbt.3,uc003tbu.3,uc003tbv.2,uc010kwc.1,uc010kwd.1,uc010kwe.3,uc010kwf.1,uc010kwh.1,uc011kac.1,uc022abh.1	INMT|FAM188B|AQP1|INMT-FAM188B	chr7:30691558-30965131	OK	0.555981	1.09888	0.982928	3.25258	0.000305467
uc001arz.1	SRM	chr1:11114648-11120091	OK	18.3956	27.8383	0.59771	3.25218	0.000305467
uc002odb.2,uc002odc.2,uc002odd.2,uc010eer.3	WDR62	chr19:36545782-36596012	OK	2.42116	3.77245	0.639804	3.25159	0.000305467
uc003nqg.3,uc011dmg.2,uc011dmh.2	HLA-E	chr6:30457182-30461982	OK	680.864	452.833	-0.588388	-3.24951	0.000305467
uc010dey.3,uc010wqo.2	WIPI1	chr17:66417421-66453653	OK	3.66522	5.86837	0.67906	3.2482	0.000305467
uc002qsn.3	RPS5	chr19:58898635-58906171	OK	291.458	197.688	-0.560063	-3.24767	0.000305467
uc003jos.3,uc003jou.3,uc003jov.3,uc003jow.3	PELO|ITGA1	chr5:52083773-52249485	OK	10.787	16.2266	0.589071	3.2475	0.000305467
uc002vqg.3,uc002vqh.3,uc002vqi.4,uc010fxj.3,uc010fxk.3,uc021vxx.1	SP110	chr2:231033644-231090444	OK	14.2997	22.7306	0.668651	3.24647	0.000305467
uc003mju.3	ZNF354C	chr5:178487606-178507691	OK	2.52034	1.48395	-0.764173	-3.24531	0.000305467
uc002yve.3	CBR3	chr21:37504064-37528606	OK	38.9272	25.5578	-0.607017	-3.24334	0.000305467
uc010wia.1	AK027091	chr17:41381731-41382576	OK	0.841593	2.0264	1.26773	3.24226	0.000305467
uc003tgp.2	LOC100506776	chr7:38381177-38418238	OK	10.2735	6.40164	-0.682413	-3.24222	0.000305467
uc001brg.2,uc001brh.2,uc001bri.2,uc001brj.2,uc001brk.3,uc001brl.2,uc001brm.2,uc009vtk.2,uc009vtl.2,uc009vtm.2,uc009vtn.2,uc021okg.1	EPB41	chr1:29213602-29450421	OK	139.287	93.6109	-0.573317	-3.23927	0.000305467
uc002pjz.1	CA11	chr19:49141271-49185502	OK	3.21486	1.73113	-0.893042	-3.23906	0.000305467
uc001hiz.4,uc009xdc.3,uc010ptb.2	DTL	chr1:212113740-212278187	OK	17.8739	28.1007	0.652756	3.23868	0.000305467
uc001vlf.3,uc001vlg.3,uc010tib.2	NDFIP2	chr13:80051498-80130212	OK	10.4707	15.575	0.572882	3.23867	0.000305467
uc003yyb.3	RHPN1	chr8:144451024-144466390	OK	1.50503	0.881283	-0.772113	-3.23813	0.000305467
uc004ari.1,uc004arj.2,uc004ark.3	ROR2	chr9:94325372-94712444	OK	0.0384108	0.258144	2.74859	3.23749	0.000305467
uc003lsc.3,uc003lsd.3,uc003lse.3	CD74	chr5:149781199-149792499	OK	1166.71	1756.55	0.590302	3.23516	0.000305467
uc002emx.1,uc021tjd.1	ZNF319	chr16:58028572-58033762	OK	11.0266	7.38832	-0.577672	-3.22572	0.000305467
uc002ktw.3,uc002ktx.1,uc002kty.3,uc002ktz.3,uc002kua.3,uc010xap.2,uc021uid.1	RBBP8|MIR4741	chr18:20513294-20606449	OK	11.1176	16.9856	0.61147	3.22407	0.000305467
uc002lgk.1,uc002lgl.1,uc010dpk.1	WDR7	chr18:54318615-54697036	OK	13.3423	9.04626	-0.560612	-3.22345	0.000305467
uc001gsi.1,uc010pou.1	RGS1	chr1:192544856-192549159	OK	38.6168	57.2458	0.567944	3.22315	0.000305467
uc003jkc.2,uc003jkd.3,uc011cou.2	SKP2	chr5:36152144-36184142	OK	3.29408	5.11993	0.636249	3.22173	0.000305467
uc003cjp.3,uc003cjq.3	RPSA	chr3:39448203-39454032	OK	1035.29	698.879	-0.566914	-3.21778	0.000305467
uc003eqx.1,uc011bmb.1,uc021xel.1	MSL2	chr3:135867759-135914688	OK	47.6331	31.791	-0.583348	-3.217	0.000305467
uc001xvk.2,uc010atc.1,uc010tvt.3,uc010tvu.3	STON2	chr14:81726993-81893748	OK	0.116782	0.295766	1.34064	3.2164	0.000305467
uc003qen.4,uc003qeo.4,uc003qep.3,uc011ect.2,uc011ecu.2,uc011ecv.2,uc011ecw.2	SGK1	chr6:134490383-134639196	OK	7.4201	11.303	0.607196	3.21628	0.000305467
uc003eaq.4,uc003ear.3,uc003eas.3,uc003eat.3,uc011bil.3,uc011bim.1	GRAMD1C	chr3:113547028-113666021	OK	0.272688	0.610554	1.16287	3.21382	0.000305467
uc010hrn.3	LOC100129550	chr3:122605359-122611263	OK	1.22028	0.741449	-0.718797	-3.21355	0.000305467
uc003hbs.1,uc003hbt.1,uc003hbu.1,uc010ihd.1,uc011cac.1	PAICS	chr4:57301914-57327534	OK	61.0753	89.715	0.55476	3.21339	0.000305467
uc003umf.3,uc003umg.3,uc022ahg.1	SAMD9	chr7:92728825-92747336	OK	33.2336	48.7896	0.553933	3.21243	0.000305467
uc001pvn.3,uc001pvo.3	C2CD2L	chr11:118978092-118987827	OK	4.84018	7.34646	0.601988	3.2111	0.000305467
uc001vsi.4,uc001vsj.4,uc001vsm.1,uc010ago.3,uc021rmp.1	ATP11A|AK025511	chr13:113344642-113541482	OK	11.6926	7.84378	-0.575977	-3.21053	0.000305467
uc001iia.4,uc001iib.4,uc010qar.3,uc010qas.3	NET1	chr10:5454513-5501019	OK	14.6193	21.5106	0.557177	3.21029	0.000305467
uc001svx.3	KCNMB4	chr12:70760061-70828072	OK	1.0459	0.605041	-0.789643	-3.2102	0.000305467
uc003ncc.3	FAM8A1	chr6:17600517-17611950	OK	11.5051	7.74721	-0.570522	-3.20974	0.000305467
uc001nvr.3,uc001nvs.3,uc001nvt.3,uc001nvu.3,uc001nvv.2,uc001nvx.2,uc001nvz.2,uc001nwa.4,uc009yoj.1,uc009yok.1	SNHG1|SNORD22|SNORD29|SNORD27|SNORD25|SNORD31|SNORD26	chr11:62619459-62623360	OK	26.6242	48.1618	0.855153	3.20967	0.000305467
uc002hfz.3,uc002hga.3,uc002hgb.3,uc010csm.3	RNF135	chr17:29297955-29326929	OK	13.0901	8.59306	-0.607236	-3.20932	0.000305467
uc002yyw.3,uc002yyx.3,uc002yyy.3,uc010goo.3	BACE2	chr21:42539727-42648524	OK	0.380311	0.999725	1.39435	3.20926	0.000305467
uc002mqx.3	RAB3D	chr19:11406823-11450344	OK	4.90906	3.20577	-0.614775	-3.20821	0.000305467
uc002jfy.3,uc002jfz.3,uc002jga.3,uc010det.1	PSMD12	chr17:65336618-65362721	OK	15.5782	23.2927	0.580351	3.20756	0.000305467
uc001cne.3	HPDL	chr1:45792544-45794346	OK	3.49402	5.60399	0.681565	3.20656	0.000305467
uc001cue.3	GPX7	chr1:53068042-53074723	OK	38.1017	25.5451	-0.576811	-3.20491	0.000305467
uc001rxl.3,uc001rxm.3,uc001rxn.3,uc001rxo.3,uc001rxr.3,uc001rxt.3,uc009zlw.3,uc010smz.2,uc010sna.2	LETMD1	chr12:51442081-51454207	OK	50.0902	34.001	-0.558951	-3.20433	0.000305467
uc001fpf.3,uc009wsb.1	IQGAP3	chr1:156495196-156542396	OK	1.12191	1.78211	0.66763	3.20412	0.000305467
uc002zgd.2,uc002zgf.3,uc002zgg.2,uc010gpw.2,uc011afl.1	ITGB2	chr21:46305867-46349595	OK	144.052	97.0372	-0.569985	-3.2036	0.000305467
uc002wtm.3,uc002wtn.1	CST3	chr20:23608533-23618574	OK	1.40875	3.03052	1.10515	3.2035	0.000305467
uc001bhk.3,uc001bhl.3	RPL11	chr1:24018268-24022915	OK	450.289	307.544	-0.55006	-3.20283	0.000305467
uc002wlr.2,uc002wls.3,uc002wlv.3,uc002wlw.3,uc010zqv.2	CDS2	chr20:5107406-5178533	OK	18.3065	12.4635	-0.554648	-3.20234	0.000305467
uc003kot.1,uc003kou.1	MAN2A1	chr5:109025155-109203429	OK	10.0267	6.7517	-0.570523	-3.20234	0.000305467
uc001mld.3,uc009ygp.3	FAR1	chr11:13690205-13753893	OK	9.87003	14.5831	0.563167	3.20168	0.000305467
uc001dpx.5,uc001dpy.4,uc001dpz.4,uc001dqa.4,uc001dqb.4,uc009wdm.1	BCAR3	chr1:94027342-94312706	OK	1.85629	3.03098	0.70736	3.19864	0.000305467
uc001ych.4,uc001yci.3	OTUB2	chr14:94492723-94515276	OK	2.60929	1.59091	-0.713806	-3.19766	0.000305467
uc002guy.3	GRAP	chr17:18853988-18950336	OK	36.6328	24.3063	-0.591802	-3.19732	0.000305467
uc002lio.2,uc002lip.4,uc002liq.3,uc002lir.2	ZCCHC2|DKFZp451A185	chr18:60190657-60253962	OK	10.0716	15.0482	0.579305	3.19541	0.000305467
uc001xpo.3,uc010asa.3,uc010tuq.2	ALDH6A1	chr14:74486058-74551196	OK	6.04331	3.66378	-0.722005	-3.19536	0.000305467
uc002mqk.4,uc010dxu.3,uc010xlk.2,uc010xll.2,uc010xlm.2,uc010xln.2,uc010xlo.2,uc021upc.1,uc021upd.1	LDLR	chr19:11200037-11244505	OK	15.4965	23.0809	0.574755	3.19487	0.000305467
uc003lll.3,uc003llm.3,uc003lln.3,uc003llo.1,uc011dbe.2	ARAP3	chr5:141032967-141061800	OK	1.57851	0.862099	-0.872643	-3.19381	0.000305467
uc003lez.4,uc010jfh.2,uc031slh.1,uc031sli.1	LOC100505636	chr5:139482506-139487597	OK	1.89988	1.05757	-0.845153	-3.19345	0.000305467
uc002alg.3,uc002alh.3,uc002ali.3,uc002alj.3,uc002alk.3,uc002all.3,uc002alm.3,uc002alp.3,uc002alr.3,uc002als.3,uc002alt.3,uc010uie.2,uc010uif.2,uc010uig.2,uc021sou.1	TPM1|AK055197	chr15:63334837-63364113	OK	2.13338	3.66926	0.782349	3.19344	0.000305467
uc001mye.4,uc001myg.3	TSPAN18	chr11:44785975-44972857	OK	6.63699	3.87011	-0.778156	-3.19301	0.000305467
uc002mbo.3,uc002mbp.3,uc010duf.3,uc010xik.2	UHRF1	chr19:4907741-4962165	OK	37.1358	54.886	0.563629	3.19042	0.000305467
uc002hjk.1,uc002hjl.2,uc002hjm.2,uc010ctt.2,uc010wch.1	SLFN13	chr17:33762114-33775856	OK	8.40064	12.3593	0.557029	3.1891	0.000305467
uc002nof.4,uc010ech.3	LINC00663	chr19:19867180-19887222	OK	1.47699	0.807048	-0.871934	-3.18805	0.000305467
uc002jdu.4,uc002jdv.4,uc002jdw.4,uc002jdx.4,uc010ded.3,uc010wpx.1	ICAM2	chr17:62075710-62097994	OK	53.1026	33.9256	-0.646407	-3.18744	0.000305467
uc004ekh.3,uc004eki.3,uc004ekj.1	NGFRAP1	chrX:102631267-102633001	OK	15.3913	9.7781	-0.654491	-3.18731	0.000305467
uc003edm.3,uc003edn.3,uc003edo.3	GSK3B	chr3:119540801-119813264	OK	17.7246	12.0004	-0.562672	-3.1869	0.000305467
uc003kbz.4,uc003kca.4,uc010iyz.1,uc010iza.3,uc011csd.2,uc011cse.2	MRPS27	chr5:71515235-71616084	OK	77.7464	53.0146	-0.552386	-3.18274	0.000305467
uc001hfe.1,uc001hff.1	YOD1	chr1:207207760-207254368	OK	2.85781	4.72946	0.726766	3.18272	0.000305467
uc001fmv.3,uc001fmx.3,uc010pgw.2	SSR2	chr1:155978838-155990758	OK	324.871	221.986	-0.549397	-3.18192	0.000305467
uc003elt.3,uc003elu.3,uc003elv.3,uc003elw.3	C3orf37	chr3:128997683-129024135	OK	94.9927	65.1022	-0.545112	-3.18184	0.000305467
uc001pna.2,uc001pnb.2,uc009yym.2	IL18	chr11:112013973-112034840	OK	0.22398	0.857562	1.93687	3.18075	0.000580925
uc001laa.3	AL050000	chr10:114583254-114587484	OK	2.42259	1.52645	-0.66637	-3.18053	0.000305467
uc001gsc.3,uc010pos.2	PLA2G4A	chr1:186798031-186958113	OK	0.133765	0.379339	1.50378	3.18016	0.000580925
uc002wsv.3	CD93	chr20:23059992-23066977	OK	1.14942	0.706641	-0.701861	-3.17985	0.000305467
uc003tuw.3,uc010kzy.2	TPST1	chr7:65670258-65825438	OK	1.00655	1.89943	0.916152	3.17952	0.000305467
uc010hjj.1,uc010hjk.1	TMIE	chr3:46742822-46752413	OK	0.61405	0.18837	-1.70479	-3.17891	0.000305467
uc002sfz.4,uc002sga.3,uc002sgb.1,uc002sgc.3,uc002sge.1,uc010fdn.2	ASPRV1|PCBP1-AS1	chr2:70187223-70314147	OK	8.87801	5.32572	-0.737259	-3.17812	0.000305467
uc003woj.2,uc003wok.2,uc003wom.3	LOC389831	chr7_gl000195_random:42937-86719	OK	3.13187	5.06212	0.692715	3.17771	0.000305467
uc003hhn.1,uc003hho.2,uc003hhr.4,uc003hhs.2,uc003hhu.3,uc011cbj.2,uc011cbk.2	MTHFD2L	chr4:74979895-75196255	OK	2.12683	3.65137	0.779735	3.1769	0.000305467
uc002obb.3,uc002obc.3,uc002obd.4,uc002obe.3,uc002obf.3,uc002obg.3,uc002obh.1,uc010eej.3,uc010xsy.2	IGFLR1|U2AF1L4	chr19:36230150-36236336	OK	96.9835	64.0879	-0.597688	-3.17685	0.000305467
uc002yil.4,uc002yim.4	PCMTD2	chr20:62887047-62907579	OK	32.8692	22.4328	-0.551125	-3.1764	0.000305467
uc001ewx.2,uc001ewz.3,uc010pcs.2,uc021oyk.1,uc021oyl.1,uc021oym.1,uc021oyn.1	TNFAIP8L2|SCNM1|TNFAIP8L2-SCNM1	chr1:151129104-151148547	OK	88.668	59.1077	-0.585067	-3.17606	0.000305467
uc002pcy.3,uc002pcz.3,uc021uvz.1	FBXO46	chr19:46213886-46234151	OK	17.831	11.8892	-0.584735	-3.1759	0.000305467
uc003xez.2,uc022atc.1	PNMA2	chr8:26362195-26371483	OK	0.372653	0.720572	0.951313	3.17582	0.000305467
uc001ebe.3	C1orf162	chr1:112016603-112021134	OK	34.9467	23.1911	-0.591585	-3.17571	0.000305467
uc001mgi.1,uc001mgj.1,uc001mgk.1,uc001mgl.3,uc009yfp.3,uc010rbn.1	STK33	chr11:8413417-8615775	OK	0.626855	1.28198	1.03217	3.17499	0.000305467
uc003gil.1,uc003gim.1	EVC	chr4:5712923-5894785	OK	0.421269	0.179187	-1.23328	-3.17269	0.000305467
uc001sfw.1,uc001sfx.1,uc001sfy.3,uc001sfz.3,uc009zno.1,uc010sov.1	ZNF385A	chr12:54762919-54785083	OK	0.666508	1.32083	0.986752	3.17211	0.000305467
uc003hkn.4,uc003hkp.4,uc003hkq.4,uc011ccc.1	CCNG2	chr4:78078356-78091213	OK	12.495	7.97793	-0.647261	-3.17082	0.000305467
uc003mmk.5,uc010jlj.4,uc011dhd.3	LINC00847	chr5:180256953-180262726	OK	42.6852	25.1082	-0.765576	-3.17077	0.000305467
uc004aqh.3	CKS2	chr9:91926112-91931618	OK	132.343	194.05	0.552143	3.16934	0.000305467
uc001zws.3,uc001zwt.3,uc001zww.3	DUT	chr15:48623620-48635570	OK	37.1048	54.4992	0.55463	3.16885	0.000305467
uc001egu.4,uc010owz.1,uc010oxa.1	CD2	chr1:117297085-117311851	OK	379.703	259.589	-0.548639	-3.16806	0.000305467
uc004ahh.2	APBA1	chr9:72042448-72287275	OK	0.4576	0.77852	0.766646	3.16796	0.000305467
uc002azo.3	PPCDC	chr15:75315926-75343067	OK	4.85044	7.46128	0.621308	3.16509	0.000305467
uc002zvf.3	SDF2L1	chr22:21996541-21998588	OK	38.2623	56.7968	0.569888	3.16493	0.000305467
uc002bpu.1	FURIN	chr15:91411884-91426687	OK	88.5057	129.427	0.5483	3.16401	0.000305467
uc001lrv.2,uc001lrw.2,uc009ycm.1,uc010qwt.2	EFCAB4A	chr11:826156-831991	OK	0.530373	1.26069	1.24914	3.16338	0.000305467
uc002mtv.4,uc002mtw.4,uc002mtx.4,uc002mty.3	ZNF709|ZNF564	chr19:12571997-12662356	OK	10.6706	7.09779	-0.588199	-3.16218	0.000305467
uc001gsg.3	RGS18	chr1:192127591-192154945	OK	0.738806	1.39187	0.913759	3.16173	0.000305467
uc011czc.1	PROB1	chr5:138727634-138730885	OK	2.18179	3.43425	0.654484	3.16141	0.000305467
uc003ztm.3	UBE2R2	chr9:33817181-33920401	OK	43.3007	29.695	-0.54417	-3.1613	0.000305467
uc002xuu.4	B4GALT5	chr20:48249482-48330421	OK	12.1744	17.8443	0.551619	3.16003	0.000305467
uc001dwr.3,uc001dws.1,uc009wex.2,uc009wey.3,uc009wez.1,uc010ovg.3,uc021orb.1,uc031pnl.1	KIAA1324	chr1:109656584-109749403	OK	7.96694	2.00784	-1.98838	-3.15866	0.000305467
uc002avu.1,uc002avv.1,uc002avw.1,uc010bjd.1,uc010ulb.1	CD276	chr15:73976621-74006859	OK	0.385394	0.776028	1.00978	3.15794	0.000305467
uc003ijd.3,uc003ije.3,uc011chq.2	GAB1	chr4:144257982-144395718	OK	0.167374	0.327085	0.966588	3.15746	0.000305467
uc010azq.2	FLJ00278	chr15:30846984-30848610	OK	0.337912	0.835482	1.30596	3.15713	0.000305467
uc002zdf.2	SIK1	chr21:44834397-44847002	OK	1.35617	2.14678	0.662638	3.15607	0.000305467
uc002nid.3,uc010ebj.3	MPV17L2	chr19:18304039-18307550	OK	8.54707	13.124	0.618704	3.15512	0.000305467
uc002bqm.4,uc002bqn.4,uc010uqs.3,uc010uqt.2	PRC1	chr15:91509267-91537881	OK	25.6372	38.0336	0.569039	3.15488	0.000305467
uc003gkz.3,uc003gla.3	HTRA3	chr4:8271488-8308838	OK	0.0807937	0.315617	1.96586	3.15322	0.00302949
uc002fxz.4,uc002fya.4,uc002fyb.4,uc010vsa.2	MYBBP1A	chr17:4402128-4458681	OK	9.88566	15.2609	0.626434	3.1527	0.000305467
uc001ooc.3,uc001ood.1,uc001ooe.3,uc009ysi.1	MTL5	chr11:68474907-68518988	OK	5.2556	2.62378	-1.00221	-3.15143	0.000305467
uc004bbg.2,uc004bbh.2,uc004bbi.2,uc011lvk.2,uc022ble.1,uc031tep.1,uc031teq.1	ZNF189	chr9:104161135-104172942	OK	12.7209	8.5684	-0.570098	-3.14987	0.000305467
uc003bqc.3,uc010hbz.3,uc010hcc.2,uc011asu.2,uc011asv.2,uc021wsi.1,uc021wsj.1	ITPR1	chr3:4535031-4889524	OK	11.399	17.2652	0.598961	3.14934	0.000305467
uc002nrn.3	RPSAP58	chr19:23945815-24010919	OK	2999.33	1973.15	-0.604144	-3.14919	0.000305467
uc001vui.3,uc001vuj.3,uc010aha.1,uc010tkk.2,uc010tkl.1	RASA3	chr13:114747193-114898095	OK	35.6688	24.4533	-0.544634	-3.14658	0.000305467
uc002ucg.3	GCA	chr2:163200582-163219148	OK	1.2509	2.05922	0.719131	3.14656	0.000305467
uc002sux.1,uc002suy.1,uc021vlg.1	AK057596|AL832439|BC126153	chr2:96472812-96492729	OK	1.89126	3.05652	0.692543	3.14632	0.000305467
uc001olp.2,uc001olq.2,uc001olr.2,uc001ols.2,uc001olu.4,uc009yrx.3,uc010rpt.2,uc010rpu.2,uc031qbv.1,uc031qbw.1,uc031qbx.1,uc031qby.1	TMEM134	chr11:67231818-67236748	OK	17.8984	11.5297	-0.634474	-3.1462	0.000305467
uc001fhm.3,uc001fhn.3	DPM3	chr1:155112366-155112996	OK	63.4644	41.0763	-0.627643	-3.14615	0.000305467
uc004cde.1,uc022boy.1	RPL7A|DQ601906	chr9:136215068-136218280	OK	305.396	209.744	-0.542053	-3.1457	0.000305467
uc002knq.2,uc002knr.2,uc002kns.2,uc002knt.3,uc010dkw.1	SOGA2|BX648455	chr18:8707408-8832776	OK	0.101904	0.302683	1.5706	3.14426	0.000305467
uc001gel.3	CREG1	chr1:167510250-167523056	OK	21.5454	31.6584	0.555207	3.14344	0.000305467
uc002ehr.3,uc002ehs.3,uc010cbz.3,uc010vha.2	FTO	chr16:53737874-54148379	OK	18.0887	12.1838	-0.57013	-3.14286	0.000305467
uc001teo.1	ELK3	chr12:96588206-96661606	OK	21.3356	14.428	-0.564387	-3.14111	0.000305467
uc001ogz.1,uc001oha.2,uc010rou.2	PACS1	chr11:65837823-66012218	OK	79.6237	54.5162	-0.546513	-3.1411	0.000305467
uc002wyc.3,uc002wyd.3,uc002wye.3,uc002wyf.3,uc002wyg.3,uc010gee.3,uc010gef.3,uc010geg.3,uc010geh.3,uc010ztx.1,uc010zty.1,uc010ztz.2,uc010zua.2	DNMT3B	chr20:31350190-31397162	OK	1.82309	3.05908	0.746709	3.14091	0.000305467
uc001kgv.2,uc001kgw.2	LINC00865	chr10:91589249-91600618	OK	0.753684	0.403387	-0.901796	-3.14047	0.000305467
uc002pao.3	ZNF296	chr19:45574757-45579688	OK	2.04106	3.46349	0.762904	3.14024	0.000305467
uc003wzg.3,uc003wzh.2,uc003wzi.3,uc011kyn.2,uc011kyo.2,uc011kyp.2	CSGALNACT1|BC048103	chr8:19261671-19615382	OK	12.5753	8.51363	-0.562752	-3.13958	0.000305467
uc004eqp.2,uc004eqq.2	DOCK11	chrX:117629871-117820123	OK	12.25	8.37424	-0.548756	-3.1395	0.000305467
uc001cck.3,uc001ccm.3,uc009vvl.2	FHL3	chr1:38462441-38471187	OK	13.0443	8.19282	-0.67099	-3.13901	0.000305467
uc001isr.3,uc001iss.3,uc009xks.1	APBB1IP	chr10:26727265-26856732	OK	34.6734	23.6536	-0.551769	-3.13886	0.000305467
uc003ayh.2,uc003ayj.2,uc010gya.2,uc011aom.2,uc011aon.2,uc011aoo.2,uc011aop.2,uc011aoq.2	GRAP2	chr22:40297085-40367384	OK	45.9181	31.1728	-0.558775	-3.1362	0.000305467
uc001tcc.2,uc001tcd.2,uc001tce.1,uc001tcf.2,uc001tcg.1	CLLU1	chr12:92813869-92877456	OK	0.950536	1.73444	0.867653	3.13585	0.000305467
uc003wny.1,uc003wnz.1,uc003woa.1,uc003wob.1,uc003woc.1,uc003wod.1	ESYT2	chr7:158523688-158622319	OK	50.136	34.4403	-0.541752	-3.13545	0.000305467
uc004axj.3,uc010msp.1,uc011lux.2,uc011luy.2	TDRD7	chr9:100174301-100258405	OK	6.6856	10.2346	0.614324	3.13472	0.000305467
uc002yvj.3	CHAF1B	chr21:37757688-37789125	OK	7.47929	11.2339	0.58688	3.13431	0.000305467
uc003ich.4,uc003ici.4,uc003icj.4,uc003ick.2,uc003icl.2,uc010imz.1,uc011cgg.1	SEC24D	chr4:119643977-119759827	OK	4.83014	7.20748	0.577431	3.13137	0.000305467
uc002rcs.1,uc002rct.2,uc002rcu.2,uc010yjs.1	AX748233|GEN1	chr2:17845078-17981462	OK	5.8093	9.65186	0.732442	3.13054	0.000305467
uc002gyw.4,uc002gyx.1	C17orf51	chr17:21431570-21477731	OK	2.17793	3.67699	0.755569	3.13021	0.000305467
uc022btz.1	RPL9	chrX:23851464-23926057	OK	4608.56	3079.76	-0.581495	-3.12977	0.000305467
uc003onx.3	ZFAND3	chr6:37787306-38122399	OK	27.9889	19.1841	-0.544943	-3.12942	0.000305467
uc002jns.4,uc002jnt.4,uc002jnu.4,uc002jnv.4,uc002jnw.4,uc010dge.3	SLC25A19	chr17:73267379-73285530	OK	12.9245	20.8693	0.691276	3.12936	0.000305467
uc003zfu.1,uc010mgm.1,uc010mgp.1,uc011llq.1,uc022bcs.1	WASH1	chr9:11986-29739	OK	9.94484	15.1275	0.605151	3.12793	0.000305467
uc001roa.4,uc001rob.3,uc001roc.3	TWF1	chr12:44187525-44200178	OK	13.8729	20.3578	0.553307	3.12736	0.000305467
uc002rpd.3	CRIM1	chr2:36583369-36778278	OK	0.706473	1.15824	0.713228	3.12656	0.000305467
uc003bcd.1,uc021wqj.1	NDUFA6-AS1	chr22:42486936-42532702	OK	4.25916	2.63298	-0.693873	-3.12592	0.000305467
uc003pmq.4,uc010kbz.3,uc010kca.3,uc011dzr.2,uc011dzs.2,uc011dzt.2,uc021zco.1	CNR1	chr6:88849584-88875767	OK	0.251387	0.496661	0.982353	3.12559	0.000305467
uc003iqa.3,uc010iqp.2,uc031shr.1	C4orf46	chr4:159587826-159629841	OK	10.9505	16.8114	0.618439	3.12445	0.000305467
uc001mey.3,uc001mez.1,uc010raw.3,uc010rax.2	ZNF215	chr11:6947653-7005861	OK	0.614945	1.10107	0.840381	3.12327	0.000305467
uc001hpm.2,uc010pvi.1	TMEM63A	chr1:225997796-226070420	OK	8.1461	5.42857	-0.585536	-3.1223	0.000305467
uc001chi.2	RIMKLA	chr1:42846467-42889900	OK	0.161606	0.295021	0.868337	3.11947	0.000305467
uc001kxa.3,uc001kxb.3,uc001kxc.3,uc001kxd.1	CALHM2	chr10:105206542-105212658	OK	39.2321	26.8271	-0.548344	-3.11905	0.000305467
uc002jts.4,uc002jtt.4,uc002jtu.4,uc002jtv.3,uc002jtw.3,uc002jtx.1,uc002jty.4,uc010dhd.3,uc010wtk.2,uc010wtl.2,uc010wtm.2,uc010wtn.2	SEPT9	chr17:75277491-75496678	OK	479.764	325.502	-0.559661	-3.11823	0.000305467
uc003awn.2,uc003awo.2,uc003awp.2,uc003awq.2,uc011aob.1,uc011aoc.2	APOBEC3A|APOBEC3B|APOBEC3A_B	chr22:39353526-39388784	OK	14.1374	21.3324	0.593527	3.11779	0.000305467
uc001zkx.4,uc001zky.4,uc001zlb.3,uc010bbl.3,uc010bbm.3,uc010bbn.4,uc010ucl.1	BUB1B|PAK6	chr15:40453209-40569688	OK	7.92922	11.6999	0.561248	3.11747	0.000305467
uc001hks.3,uc001hkt.3,uc009xdn.3,uc010pub.2	KCTD3	chr1:215740734-215795149	OK	2.03089	3.19069	0.651757	3.11679	0.000305467
uc004fxo.1,uc022cpg.1	WASH1|WASH6P	chrY:59352972-59360854	OK	10.0976	15.5189	0.620018	3.1166	0.000305467
uc004ezi.1,uc011mvw.1,uc022cet.1	MMGT1	chrX:135044230-135056188	OK	25.0865	17.1712	-0.546921	-3.11567	0.000305467
uc001bir.3,uc001bis.3,uc001bit.3,uc001biu.3,uc001biv.3	IFNLR1	chr1:24480646-24513765	OK	3.24553	5.00371	0.624542	3.11344	0.000305467
uc009zqc.3,uc010ssd.2	METTL1	chr12:58162350-58165914	OK	4.60574	7.42553	0.689061	3.11339	0.000305467
uc003imp.1	BC040914	chr4:153021969-153025789	OK	10.242	6.66381	-0.620075	-3.11319	0.000305467
uc004fnw.1,uc022cip.1	WASH1|WASH6P	chrX:155249966-155257848	OK	10.1154	15.5374	0.619183	3.11269	0.000305467
uc001esz.1,uc001eta.1,uc001etb.3	BC019846|HIST2H4A	chr1:149830751-149832725	OK	30.7816	15.8495	-0.957633	-3.11244	0.000305467
uc002rbs.4,uc002rbt.4,uc010exi.1,uc010yjm.3,uc010yjn.3,uc010yjo.2	LPIN1	chr2:11817704-11967533	OK	16.3021	24.1712	0.568236	3.11144	0.000305467
uc003ada.2,uc003adb.2,uc003adc.2,uc003add.2,uc003adf.2	MIAT|AK026502	chr22:27053445-27114949	OK	3.8456	6.48318	0.753491	3.11139	0.000305467
uc001arc.3,uc010oak.2	PGD	chr1:10459084-10480201	OK	31.5318	45.9557	0.54344	3.11032	0.000305467
uc001dnp.4,uc001dnq.2,uc001dnr.2,uc009wda.1	ZNF326	chr1:90460677-90494094	OK	5.4129	8.17611	0.595014	3.10985	0.000305467
uc001bhi.3,uc001bhj.3	MDS2	chr1:23907984-23967056	OK	0.491997	0.142226	-1.79047	-3.10968	0.000839432
uc002xjf.3,uc002xjg.3	FAM83D	chr20:37554954-37581703	OK	9.9951	14.8146	0.567729	3.10883	0.000305467
uc010qng.1,uc010qnh.2	IFIT5	chr10:90973325-91180759	OK	12.8648	31.3085	1.28313	3.10835	0.000305467
uc003iet.3	BC045668	chr4:123533782-123610315	OK	0.992541	0.54023	-0.877553	-3.10718	0.000305467
uc001tdp.4,uc001tdq.1,uc009zsx.3	FGD6	chr12:95470524-95611240	OK	0.146184	0.303649	1.05462	3.10629	0.000305467
uc002raa.3,uc002rab.3,uc002rad.3,uc010yjb.2	GRHL1	chr2:10091791-10142412	OK	0.102722	0.291594	1.50521	3.10598	0.000305467
uc001muy.3,uc001muz.3,uc001mva.1,uc001mvb.1,uc009ykb.3,uc010rej.2,uc010rek.1	FBXO3	chr11:33762489-33796071	OK	8.71034	5.33859	-0.706268	-3.10523	0.000305467
uc002asb.3,uc002asc.3,uc010bih.2,uc010bii.3,uc010ukc.2	KIF23	chr15:69706626-69740764	OK	9.92169	14.7141	0.56854	3.10401	0.000305467
uc001uha.1	BRI3BP	chr12:125478193-125510349	OK	9.77788	14.8536	0.603219	3.10388	0.000305467
uc010eex.2,uc010xtd.2	ZFP14	chr19:36825354-36870105	OK	1.54435	0.994237	-0.635342	-3.10309	0.000305467
uc003xpm.3,uc003xpn.3,uc003xpo.3,uc003xpp.3,uc003xpq.4,uc010lxp.3,uc011lcx.2,uc022aum.1	RNF170|MIR4469	chr8:42704779-42751866	OK	9.22797	5.98249	-0.625267	-3.10014	0.000305467
uc002ngw.3	PGLS	chr19:17622431-17632097	OK	27.4296	18.3493	-0.580005	-3.1	0.000305467
uc003xos.2,uc003xot.2,uc010lxf.1,uc010lxg.1,uc011lcm.1,uc011lcn.1	PLAT	chr8:42032235-42065194	OK	1.27146	0.691419	-0.878856	-3.09918	0.000305467
uc003efa.1	WDR5B	chr3:122130699-122134882	OK	3.74619	2.45619	-0.608998	-3.09822	0.000305467
uc003pjb.4,uc003pjc.3	TTK	chr6:80714321-80752244	OK	4.47367	6.71	0.584853	3.09707	0.000305467
uc003qny.1,uc003qnz.2,uc011eel.1,uc011eem.1	PLEKHG1	chr6:150920998-151164799	OK	1.2102	1.86046	0.620409	3.09654	0.000305467
uc001ecx.3,uc001ecy.3,uc001ecz.3	SLC16A1	chr1:113454469-113498975	OK	19.8718	28.8367	0.537184	3.09523	0.000305467
uc001lpd.2,uc001lpe.1,uc001lpf.2,uc001lpg.3	SIGIRR	chr11:405715-417397	OK	27.4389	18.6863	-0.554241	-3.09218	0.000305467
uc004duu.4,uc004duv.4,uc004duw.4,uc004dux.1,uc010nkj.2,uc022bxv.1	SPIN3	chrX:57002802-57021988	OK	4.55503	2.87618	-0.663307	-3.09179	0.000305467
uc002mlu.3,uc010dwu.3,uc010xkr.2	ZNF561	chr19:9718001-9731916	OK	15.2241	10.4582	-0.541729	-3.09108	0.000305467
uc004fkm.2,uc004fkn.1,uc004fko.2,uc004fkq.1,uc004fkr.1,uc022cif.1,uc031tku.1	RPL10|DQ570720	chrX:153625074-153650063	OK	593.368	370.293	-0.680258	-3.09081	0.000305467
uc002knn.4,uc010dkv.3,uc010wzl.2	PTPRM	chr18:7567313-8406859	OK	0.668026	0.361295	-0.886728	-3.0902	0.000305467
uc004dww.4,uc004dwx.3,uc010nku.1,uc011mpg.2	OPHN1	chrX:67262185-67653299	OK	0.9025	1.42261	0.656545	3.08931	0.000305467
uc003yeu.4,uc011lgh.2	OTUD6B	chr8:92082423-92099323	OK	4.8668	7.28224	0.58141	3.08897	0.000305467
uc002gwa.1,uc002gwb.1,uc002gwd.1,uc010cqr.1	ALDH3A2	chr17:19552063-19580908	OK	10.0134	6.74946	-0.569092	-3.08792	0.000305467
uc001vyt.3,uc001vyu.3,uc001vyv.3,uc001vyw.3,uc001vyx.3,uc001vyy.3,uc001vyz.3,uc001vza.3,uc001vzb.3,uc001vzc.3,uc001vzd.3,uc001vze.3,uc001vzf.3,uc001vzg.3,uc010aig.3,uc010tll.2	NDRG2	chr14:21484921-21558036	OK	4.93592	3.07248	-0.683917	-3.08742	0.000305467
uc003fcx.3	IL12A	chr3:159631188-159924879	OK	0.420265	0.995296	1.24383	3.08706	0.000305467
uc004anv.1,uc004any.1,uc004anz.1,uc004aoa.1,uc004aob.1,uc004aoc.3,uc011lsz.2,uc011lta.2,uc011ltb.1	NTRK2	chr9:87283465-87638505	OK	0.43306	0.231709	-0.902256	-3.08412	0.000305467
uc001gzq.3	BTG2	chr1:203274663-203278729	OK	68.5077	98.9567	0.530531	3.08399	0.000305467
uc002dal.3,uc021tcx.1	DEXI	chr16:11022747-11036257	OK	41.6213	27.2367	-0.611772	-3.08306	0.000305467
uc003lrw.3,uc003lrx.3,uc003lry.3,uc003lrz.3,uc003lsa.3,uc011dch.2,uc011dci.1	TCOF1	chr5:149737201-149779871	OK	10.2693	14.9643	0.543183	3.08281	0.000305467
uc003zoe.2,uc003zof.3,uc011lne.1,uc011lnf.1	MLLT3	chr9:20344967-20622514	OK	26.9162	18.5486	-0.537167	-3.08195	0.000305467
uc001hzz.1,uc001iab.2,uc021plu.1	AKT3	chr1:243419306-244006886	OK	9.40169	6.35534	-0.564951	-3.08173	0.000305467
uc003vmp.2,uc011koj.1,uc011kok.1	RBM28	chr7:127950435-127983962	OK	3.84058	5.9045	0.620491	3.08122	0.000305467
uc003eln.2,uc003elo.2,uc003elp.2,uc010hsy.2,uc010hsz.2,uc010hta.2,uc021xdo.1,uc021xdp.1,uc021xdq.1,uc021xdr.1,uc021xds.1	RAB43|ISY1-RAB43|ISY1	chr3:128806411-128880073	OK	100.231	69.0505	-0.537598	-3.08098	0.000305467
uc003jsh.3,uc011cqm.2,uc011cqn.2	DEPDC1B	chr5:59892738-59995993	OK	12.4513	18.3165	0.556853	3.07857	0.000305467
uc003hbr.3	PPAT	chr4:57259528-57301802	OK	7.17734	10.5586	0.5569	3.078	0.000305467
uc002xqz.3	MMP9	chr20:44637546-44645200	OK	0.231561	0.557873	1.26854	3.07726	0.000305467
uc003djx.1,uc003djz.1,uc003dka.1,uc003dkb.1,uc003dkc.1,uc003dkd.1,uc010hnj.1,uc010hnk.1,uc011bfe.1	PXK	chr3:58318616-58410878	OK	6.30508	9.69345	0.620496	3.07705	0.000305467
uc002mob.2,uc010dxd.1,uc010xlf.1	ICAM3	chr19:10444451-10450345	OK	154.551	106.676	-0.534847	-3.07704	0.000305467
uc002fxl.5,uc002fxm.4,uc010cko.3	CYB5D2	chr17:4046461-4060995	OK	15.4005	10.144	-0.602343	-3.07648	0.000305467
uc001rwm.3,uc001rwn.3,uc001rwp.2,uc001rwq.2,uc001rwr.2,uc001rws.2,uc001rwt.2,uc009zlr.1,uc021qxv.1	LARP4	chr12:50794591-50873788	OK	12.3334	17.9407	0.540664	3.07096	0.000305467
uc021ohx.2	RPS14P3	chr1:19923470-19984949	OK	150.87	84.5447	-0.835518	-3.07027	0.000305467
uc010drm.2	FLJ45445	chr19:197015-202209	OK	2.39283	3.61275	0.59438	3.06862	0.000305467
uc001doe.3,uc001dof.3,uc009wdc.3,uc009wdd.3,uc010osw.2	CDC7	chr1:91966403-91991321	OK	9.1313	13.717	0.587073	3.06851	0.000305467
uc004amq.1,uc004amr.1,uc004ams.2,uc022biz.1,uc022bja.1	FRMD3	chr9:85857904-86153348	OK	0.211465	0.484927	1.19735	3.06674	0.000305467
uc001irl.4,uc010qcu.2	PIP4K2A	chr10:22823765-23003503	OK	116.198	80.2873	-0.533341	-3.06652	0.000305467
uc009wmw.3	CGN	chr1:151483861-151511167	OK	0.098	0.237451	1.27678	3.06452	0.000839432
uc003zdj.3	RECQL4	chr8:145736666-145743210	OK	3.60321	5.40419	0.584798	3.06296	0.000305467
uc002rqd.3,uc002rqe.1,uc002rqf.1	PRKD3	chr2:37477645-37544222	OK	7.44476	10.8316	0.540944	3.06215	0.000305467
uc003ptv.1,uc003ptw.1,uc003ptx.1,uc003pty.1,uc003ptz.1	WASF1	chr6:110421021-110501207	OK	0.371671	0.746535	1.00618	3.06154	0.000305467
uc001rlt.3,uc001rlu.3,uc001rlv.3,uc001rlw.3,uc001rlx.3,uc001rly.3,uc001rlz.3,uc010skl.2	KIF21A	chr12:39687029-39837192	OK	2.28021	3.66802	0.685833	3.06147	0.000305467
uc001yep.1,uc001yet.1,uc001yeu.2,uc001yev.2,uc001yew.3,uc001yex.3,uc001yez.3,uc001yfa.3,uc010avj.3,uc021sbf.1,uc021sbg.1,uc021sbh.1,uc021sbi.1	TCL6|TCL1B	chr14:96116834-96158980	OK	0.466033	1.03995	1.15802	3.06124	0.000305467
uc003fqi.3	DNAJB11	chr3:186256231-186303589	OK	12.5119	19.9373	0.672166	3.06078	0.000305467
uc001aol.3	VAMP3	chr1:7831328-7841492	OK	26.5638	18.2414	-0.542245	-3.06008	0.000305467
uc002ikc.3,uc002ikd.3,uc010dav.3,uc010wkb.2,uc010wkc.2	KANSL1	chr17:44107281-44302740	OK	17.9697	12.1528	-0.564277	-3.05988	0.000305467
uc001jcf.3	DL492557	chr10:45950378-45952578	OK	31.5833	21.7523	-0.537992	-3.0565	0.000305467
uc004dcm.1,uc004dcn.1,uc004dco.1,uc004dcp.1,uc004dcq.1,uc004dcr.1,uc004dcs.1,uc004dct.1,uc004dcu.1,uc004dcv.1,uc004dcw.2,uc004dcx.2,uc004dcy.1,uc004dcz.2,uc004dda.1,uc004ddb.1,uc004ddd.1,uc004ddf.3,uc010ngm.3,uc010ngn.1,uc010ngo.1,uc010ngp.1,uc010ngq.1,uc010ngr.1,uc011mkb.1,uc022buq.1	DMD	chrX:31137344-33357726	OK	0.957309	1.94314	1.02133	3.05641	0.000305467
uc001pas.2,uc010rtc.1,uc010rtd.1	CREBZF	chr11:85368607-85376182	OK	5.81431	8.4417	0.537927	3.05565	0.000305467
uc002wzl.3,uc002wzm.4,uc002wzn.4,uc002wzo.5	NECAB3	chr20:32244892-32262264	OK	9.232	5.8182	-0.666071	-3.05551	0.000305467
uc004fjr.1,uc004fjs.1,uc004fjt.1,uc004fju.2	IRAK1	chrX:153275956-153285342	OK	39.7249	57.398	0.530959	3.05481	0.000305467
uc003cms.4,uc003cmt.4,uc003cmu.3,uc010hik.3,uc011azr.2	SNRK	chr3:43328003-43393454	OK	53.5332	37.1063	-0.528767	-3.05357	0.000305467
uc002ecj.3	AHSP	chr16:31539202-31540124	OK	0.148365	1.29592	3.12675	3.05247	0.0181644
uc004edh.3,uc011mqr.2	ITM2A	chrX:78615880-78623049	OK	91.5499	63.5945	-0.525655	-3.05174	0.000305467
uc002zxd.3,uc002zxe.3	IGLL1	chr22:23915312-23922495	OK	0.424013	1.29619	1.61209	3.05103	0.000305467
uc003nac.3,uc011diq.2	HIVEP1	chr6:12012723-12165232	OK	7.17382	4.94538	-0.536659	-3.05013	0.000305467
uc003phn.4,uc010kax.3,uc010kay.3,uc011dyo.1	SLC17A5	chr6:74303101-74363737	OK	7.38732	4.86734	-0.601919	-3.04924	0.000305467
uc003fjg.3,uc003fji.3	ZMAT3	chr3:178735010-178789656	OK	14.3449	9.96792	-0.52517	-3.04805	0.000305467
uc004edb.3,uc010nma.3,uc010nmb.3,uc022bzh.1	CYSLTR1	chrX:77528129-77583087	OK	59.6438	40.8553	-0.545847	-3.0477	0.000305467
uc031sdr.1	USP17L24	chr4:9364854-9366447	OK	0.368326	0.0575135	-2.67901	-3.04759	0.00795962
uc002rnu.3,uc010ymt.2	EHD3	chr2:31456879-31491260	OK	7.64248	11.2569	0.558693	3.04743	0.000305467
uc010zju.2,uc021vwn.1	IGFBP2	chr2:217498126-217529158	OK	0.497	0.115006	-2.11154	-3.04546	0.000580925
uc002trz.1,uc002tsa.1,uc002tsb.1,uc002tsc.1,uc010fmw.1,uc010fmx.1	ARHGEF4	chr2:131672785-131804836	OK	0.424613	0.179687	-1.24067	-3.04523	0.000305467
uc002nyl.3,uc002nym.3,uc002nyn.3,uc002nyo.3,uc002nyp.3,uc010xsr.2	LSR	chr19:35739558-35758867	OK	8.13042	5.33978	-0.606549	-3.04493	0.000305467
uc001tmx.1	FICD	chr12:108909050-108913380	OK	1.45588	2.52221	0.792794	3.04272	0.000305467
uc003veq.3,uc011kme.2,uc011kmf.2	CBLL1	chr7:107384278-107402083	OK	31.5055	21.8822	-0.525848	-3.03597	0.000305467
uc002vip.3,uc002viq.3,uc002vis.4,uc010fvu.3,uc010fvv.3,uc021vwz.1	BCS1L	chr2:219524378-219528166	OK	4.91552	7.64781	0.637703	3.03582	0.000305467
uc004dgt.3,uc022bvm.1	CHST7	chrX:46433191-46457838	OK	6.74734	4.4484	-0.601032	-3.03562	0.000305467
uc001rux.2,uc001ruy.2,uc001ruz.2,uc010sml.1	TMBIM6	chr12:50135292-50158717	OK	412.075	284.405	-0.534962	-3.03554	0.000305467
uc001ess.3,uc001est.1,uc001esu.1	HIST2H4A|BC019846	chr1:149804220-149806194	OK	30.277	15.9304	-0.926441	-3.03458	0.000305467
uc001foc.4	SMG5	chr1:156219014-156252620	OK	15.2989	22.0485	0.527255	3.03449	0.000305467
uc010czd.3,uc010diz.3,uc010whu.2,uc010whv.2,uc010whw.2,uc010whx.1	NBR1	chr17:41322497-41363707	OK	53.9983	37.46	-0.527561	-3.03361	0.000305467
uc003fhb.4,uc003fhc.4	RPL22L1	chr3:170582664-170588045	OK	7.80375	11.6088	0.572974	3.03333	0.000305467
uc002pav.4,uc002paw.4,uc031rlh.1,uc031rli.1	TRAPPC6A	chr19:45666185-45681501	OK	21.1028	13.7599	-0.616961	-3.0332	0.000305467
uc004bib.1,uc004bic.3,uc004bid.3,uc010mvb.3,uc011lxi.2,uc011lxj.2	ZNF618	chr9:116638561-116818875	OK	0.206743	0.371992	0.847436	3.0324	0.000305467
uc002qib.2,uc002qic.2,uc002qid.2,uc002qie.2,uc002qif.2,uc010esj.2	NCR1	chr19:55417507-55424439	OK	1.38006	2.63954	0.935558	3.03188	0.000305467
uc001xqa.3	LTBP2	chr14:74964885-75079034	OK	0.247451	0.126225	-0.971148	-3.03032	0.000305467
uc003qip.2,uc021zfz.2,uc021zga.2,uc021zgb.1	CITED2	chr6:139693391-139695787	OK	43.3576	30.0554	-0.528658	-3.02937	0.000305467
uc003bho.4,uc011ara.2	BC021234|BC069212	chr22:46726771-46730190	OK	15.0388	22.2024	0.562022	3.0288	0.000305467
uc010ydv.1,uc010ydw.1	ZNF845	chr19:53837001-53858122	OK	7.92634	5.40415	-0.552587	-3.02804	0.000305467
uc001kuo.2,uc001kup.2,uc001kuq.2,uc001kur.2,uc009xxb.1	NOLC1	chr10:103911932-103923627	OK	42.5997	61.0994	0.520314	3.02496	0.000305467
uc001ogi.3,uc009yqv.3	C11orf68	chr11:65684282-65686531	OK	49.6075	34.3698	-0.529415	-3.02453	0.000305467
uc002gsy.4	SMCR8	chr17:18218593-18266856	OK	20.1135	13.3998	-0.585951	-3.0234	0.000305467
uc002ybn.2,uc002ybo.1,uc002ybp.2,uc002ybr.2	CDH4	chr20:59827481-60515673	OK	0.323502	0.0721056	-2.16559	-3.02305	0.000305467
uc001dfd.3,uc001dfe.3,uc009wbl.2,uc010oqq.2	CTH	chr1:70876900-70905534	OK	0.602525	1.16962	0.95695	3.02294	0.000305467
uc003uds.2,uc011kfz.2	HIP1	chr7:75162618-75368283	OK	1.32716	2.00053	0.59204	3.02289	0.000305467
uc010clp.1	C17orf100	chr17:6555058-6556617	OK	3.82573	2.33037	-0.715173	-3.02079	0.000305467
uc003xzg.3	RPL7	chr8:74202873-74205869	OK	723.679	503.774	-0.522574	-3.02053	0.000305467
uc003jme.1	RPL37	chr5:40831429-40835387	OK	76.866	53.4628	-0.52381	-3.0197	0.000305467
uc004fmm.3,uc010nvf.3	DKC1	chrX:153991030-154005964	OK	26.4982	38.1325	0.525128	3.01879	0.000305467
uc002hhn.3,uc010ctc.3,uc010wca.1,uc021tux.1	CDK5R1|AK307275	chr17:30814104-30818271	OK	2.72331	4.12239	0.598117	3.0184	0.000305467
uc002mgn.2,uc021unu.1	ZNF358	chr19:7581003-7585911	OK	12.5571	8.45502	-0.570623	-3.01758	0.000305467
uc003nhp.3,uc010jqh.2,uc010jqi.2,uc011dkd.2,uc011dke.2	BTN3A2	chr6:26365397-26378548	OK	100.553	69.729	-0.528126	-3.01746	0.000305467
uc001jmi.3,uc009xph.3,uc010qim.2,uc010qin.2,uc010qio.2	EGR2	chr10:64571755-64578927	OK	15.8486	22.8871	0.530186	3.01616	0.000305467
uc010msg.3,uc010msh.3	HABP4	chr9:99212413-99253618	OK	8.48348	5.68567	-0.577326	-3.01573	0.000305467
uc001mjl.2,uc001mjm.2	ZBED5-AS1	chr11:10879763-10900823	OK	14.4719	9.52352	-0.60369	-3.01487	0.000305467
uc001plp.2,uc001plr.2,uc010rwg.2,uc010rwh.3	LAYN	chr11:111411232-111432470	OK	3.95488	2.54767	-0.634453	-3.01424	0.000305467
uc003lfb.1	IGIP	chr5:139505520-139508391	OK	4.87925	3.21419	-0.602203	-3.01423	0.000305467
uc001kvg.2,uc001kvh.2,uc001kvi.2,uc009xxd.2,uc031pxd.1	PSD	chr10:104162373-104182893	OK	2.65038	1.03589	-1.35533	-3.0142	0.000305467
uc003qie.3	CCDC28A	chr6:139046347-139114456	OK	33.8628	23.2257	-0.54398	-3.01414	0.000305467
uc002hrq.1	RPL19	chr17:37356535-37360980	OK	537.603	375.122	-0.51918	-3.01399	0.000305467
uc003nwu.2,uc003nwv.2,uc003nww.2,uc003nwx.2,uc003nwy.1,uc003nwz.4,uc011dof.1	MSH5-SAPCD1	chr6:31707724-31732624	OK	1.10854	1.92992	0.799889	3.01381	0.000305467
uc001jqq.4,uc001jqr.4,uc001jqs.4,uc001jqt.4,uc031pvi.1,uc031pvj.1,uc031pvk.1,uc031pvl.1,uc031pvm.1,uc031pvn.1	TYSND1	chr10:71897736-71906496	OK	12.2642	8.20073	-0.580631	-3.01374	0.000305467
uc003xxa.1	SNHG6	chr8:67782983-67837777	OK	37.2813	24.0087	-0.634894	-3.01245	0.000305467
uc001ijl.3,uc021pmt.1	PRKCQ-AS1	chr10:6622386-6627323	OK	35.74	24.8024	-0.527061	-3.01226	0.000305467
uc001fcz.3,uc009won.3	SLC27A3	chr1:153747767-153752633	OK	2.7318	4.23677	0.633111	3.01224	0.000305467
uc001fyd.4	UFC1	chr1:161123533-161128646	OK	144.247	100.572	-0.520317	-3.01219	0.000305467
uc001lku.1,uc001lkv.1,uc010qut.1	AK125699|BNIP3	chr10:133781186-133795435	OK	13.1548	8.77712	-0.583775	-3.01211	0.000305467
uc003nkq.2,uc003nkr.2,uc010jqz.2	ZSCAN9	chr6:28193028-28201264	OK	1.38975	2.41488	0.797123	3.01188	0.000305467
uc002jdz.2	ERN1	chr17:62120389-62207502	OK	1.98485	1.25772	-0.658218	-3.01087	0.000305467
uc001aju.3,uc001ajv.2,uc001ajw.2,uc001ajx.2,uc010nzd.2,uc010nze.2,uc010nzf.2,uc021oew.1,uc021oex.1	FAM213B	chr1:2517898-2564481	OK	28.9915	20.1115	-0.527614	-3.01026	0.000305467
uc002jsh.3,uc002jsi.3,uc002jsj.3	ST6GALNAC1	chr17:74620844-74639894	OK	3.07127	1.92791	-0.671801	-3.00945	0.000305467
uc001ssm.3,uc001ssn.3,uc009zqp.3,uc021qzy.1	MSRB3	chr12:65672422-65860687	OK	0.140004	0.320327	1.19407	3.00886	0.000305467
uc021xvx.1	LOC100506688	chr5:988424-997455	OK	1.47096	0.829833	-0.825867	-3.00666	0.000305467
uc004ebb.3,uc010nlm.3	DMRTC1	chrX:72062799-72068636	OK	1.24572	0.502436	-1.30997	-3.00619	0.000305467
uc002pyd.3	ZNF350	chr19:52452414-52490079	OK	10.6255	7.18478	-0.564509	-3.00196	0.000305467
uc003fur.2,uc011bsx.1	APOD	chr3:195295572-195311076	OK	0.878058	1.81961	1.05124	3.00141	0.000580925
uc001dud.2,uc009weg.2,uc021oqt.1	S1PR1	chr1:101702304-101707076	OK	193.623	134.759	-0.522872	-3.00003	0.000305467
uc003osy.2,uc003ota.4,uc003otb.4	CNPY3	chr6:42896859-42907008	OK	46.9629	32.6288	-0.525375	-3.00003	0.000305467
uc002rfy.1,uc002rfz.1,uc002rga.1	POMC	chr2:25383721-25391559	OK	6.79549	4.2959	-0.661617	-2.99925	0.000305467
uc002cqg.2,uc002cqh.3,uc002cqi.3,uc010uwb.2,uc031qur.1	C16orf59	chr16:2510114-2514964	OK	4.2461	6.62648	0.642103	2.99766	0.000305467
uc001kne.3,uc001knf.3,uc009xvl.3,uc009xvm.3,uc009xvn.3,uc010qou.2	RRP12	chr10:99116457-99161127	OK	3.57837	5.8169	0.700949	2.99746	0.000305467
uc001ral.2,uc009zhu.2	LOH12CR1	chr12:12510019-12619838	OK	9.35715	6.26455	-0.578857	-2.99594	0.000305467
uc003gxz.3	TEC	chr4:48137799-48271814	OK	0.529439	0.933987	0.818939	2.99525	0.000305467
uc003mxv.3,uc003mxw.3,uc003mxy.3,uc003mxz.3,uc010jnz.3,uc010joa.2,uc010job.3,uc010joc.3,uc011dic.2,uc021ylf.1,uc021ylg.1	TXNDC5|BLOC1S5-TXNDC5|BLOC1S5|EEF1E1|EEF1E1-MUTED	chr6:7727010-8102828	OK	70.2242	104.392	0.571972	2.99456	0.000305467
uc021qjh.1	SMTNL1	chr11:57310113-57317747	OK	0.169146	0.5205	1.62163	2.99432	0.000305467
uc002zpr.3,uc002zpt.3,uc011agz.1,uc011aha.2,uc021wlg.1	CDC45	chr22:19467413-19508135	OK	3.49952	5.50107	0.652556	2.99391	0.000305467
uc001whl.1,uc001whm.1,uc001whn.1,uc010tnf.1,uc010tng.1,uc010tnh.1	PRMT5	chr14:23389732-23398661	OK	12.3631	18.0596	0.546733	2.99331	0.000305467
uc003whg.3,uc011kus.2,uc011kut.2	LOC728743	chr7:150097789-150109558	OK	16.6919	11.467	-0.541653	-2.99234	0.000305467
uc003zuu.3,uc003zuv.3,uc022bgh.1	RPP25L	chr9:34610481-34612110	OK	53.5704	36.846	-0.53993	-2.99169	0.000305467
uc003und.3	GNG11	chr7:93551015-93555826	OK	0.99923	2.07808	1.05636	2.99072	0.000580925
uc002obr.2,uc002obs.2,uc002obt.2,uc002obv.1,uc010eek.2	ARHGAP33	chr19:36266416-36279724	OK	1.3304	2.17424	0.708654	2.99051	0.000305467
uc003ocj.2,uc003ock.2,uc003ocl.2,uc010jud.2,uc010jue.2,uc010juf.2,uc011dql.2	HLA-DMB	chr6:32902405-32908847	OK	65.0989	103.3	0.666138	2.99035	0.000305467
uc003igu.4,uc010ioc.1,uc010iod.3	C4orf33	chr4:130014828-130033843	OK	6.47356	9.76942	0.593714	2.98989	0.000305467
uc003yna.3,uc003ynb.4,uc010mcl.3,uc010mcm.1	NUDCD1	chr8:110253147-110346350	OK	5.54338	8.11828	0.55041	2.98962	0.000305467
uc001tqr.3,uc001tqs.3,uc021rdu.1	GPN3	chr12:110890290-110928192	OK	6.79442	11.5453	0.764882	2.98909	0.000305467
uc001sly.2,uc001slz.2,uc001sma.2,uc001smc.2,uc010squ.1	NACA	chr12:57106210-57119326	OK	91.7393	63.8601	-0.522625	-2.98889	0.000305467
uc001ceu.3,uc001cev.3,uc001cew.1,uc009vvy.3,uc010ojb.1,uc010ojc.2	MFSD2A|BC069694	chr1:40420783-40435628	OK	0.268526	0.658604	1.29435	2.98837	0.000305467
uc004ebc.3,uc010nln.3	DMRTC1	chrX:72091858-72097698	OK	1.16786	0.45884	-1.34781	-2.98744	0.000580925
uc001xrj.3,uc001xrk.3,uc001xrl.3	NEK9	chr14:75548817-75593778	OK	47.9352	33.3806	-0.522075	-2.98682	0.000305467
uc002mtb.2,uc010dym.1	ZNF844	chr19:12175545-12188626	OK	3.54969	2.29394	-0.629868	-2.98642	0.000305467
uc001wbn.3,uc001wbw.2,uc001wbz.1,uc001wck.3,uc001wco.3,uc001wcp.2,uc001wcq.3,uc001wcr.1,uc001wcs.1,uc001wct.4,uc001wcu.4,uc001wcx.4,uc001wcz.2,uc001wdd.2,uc001wde.1,uc001wdg.1,uc001wdh.2,uc001wdu.2,uc001wdv.4,uc001wec.3,uc001wed.1,uc001wee.4,uc001weg.2,uc001weh.1,uc001wei.3,uc001wej.3,uc001wek.3,uc001wel.3,uc001wem.4,uc001wen.2,uc001weo.2,uc001wep.3,uc001weq.3,uc001wet.3,uc001weu.3,uc001wev.3,uc0…	TRA|TCRA|T-Cell Receptor V-alpha region|TRAC|hADV29S1|hDV102S1|TRA@|X61074|X58749|AV8S2A1N1T|TRD|TCR-alpha|AV4S1|AV25S1|hADV36S1|TRAV1-2J6|hADV38S2|TRAV3J15|HTJA150|HTJA84|AV1S4A1N1T|V alpha 1|X74394	chr14:22192007-23021097	OK	3022.5	1662.05	-0.862783	-2.98547	0.000305467
uc003mim.3,uc003min.3,uc003mio.3,uc003miq.3,uc011dgf.2	RMND5B	chr5:177558027-177575479	OK	11.2817	7.57586	-0.574507	-2.98525	0.000305467
uc001rvb.2,uc001rvc.3,uc009zlk.2	NCKAP5L	chr12:50184928-50222208	OK	3.29653	2.15583	-0.6127	-2.98378	0.000305467
uc002ybj.1	C20orf197	chr20:58630979-58648008	OK	0.423455	0.817358	0.948758	2.98306	0.000305467
uc002yuf.1,uc010gmt.1	CLIC6	chr21:36041687-36090519	OK	0.2307	0.4726	1.0346	2.98299	0.000305467
uc021tyz.1	NSFP1	chr17:44450178-44500463	OK	9.36428	5.51999	-0.762503	-2.98167	0.000305467
uc004dvf.3	SPIN4	chrX:62567106-62571218	OK	3.22445	4.79025	0.571047	2.98123	0.000305467
uc031sdo.1	USP17L12	chr4:9264597-9266190	OK	0.303706	0.0441013	-2.78378	-2.98101	0.0130969
uc003hjv.3,uc003hjw.2,uc003hjx.3,uc003hjy.3,uc003hka.3,uc010ijf.2,uc011cbv.2,uc011cbw.2	FAM47E|FAM47E-STBD1|STBD1	chr4:77135192-77232283	OK	4.93864	7.41933	0.587175	2.98041	0.000305467
uc002wzu.4	E2F1	chr20:32263291-32274210	OK	27.7558	39.726	0.517293	2.98022	0.000305467
uc003ier.3	IL2	chr4:123372625-123377650	OK	0.0793463	0.670231	3.07842	2.97999	0.0221187
uc003whi.1,uc010lps.1	LOC285972	chr7:150130741-150145228	OK	0.653509	1.26127	0.948603	2.97944	0.000305467
uc001zwy.3,uc001zwz.3,uc001zxa.2	CEP152	chr15:49030134-49103343	OK	4.40865	6.41829	0.541852	2.97887	0.000305467
uc002jgz.2,uc002jha.2	SLC16A6	chr17:66255322-66417000	OK	1.5026	2.69571	0.843201	2.97734	0.000305467
uc002geg.2,uc010clt.1	BCL6B	chr17:6926368-6932961	OK	0.25376	0.515404	1.02224	2.97687	0.000305467
uc001udl.3	VPS37B	chr12:123349874-123380712	OK	15.8838	22.8531	0.524833	2.97549	0.000305467
uc002icm.1,uc010cyw.1,uc010whk.1	VAT1	chr17:41166621-41174459	OK	20.7204	14.3098	-0.534049	-2.97454	0.000305467
uc002iqt.3	LRRC59	chr17:48450580-48474914	OK	52.0414	75.1302	0.529732	2.97285	0.000305467
uc001otv.3,uc001otw.3,uc001otx.3,uc009yto.1	RELT	chr11:73087404-73108519	OK	5.29259	7.8645	0.57138	2.97181	0.000305467
uc002mfr.3,uc002mfs.3,uc010dux.2,uc010duy.3	TRIP10	chr19:6739706-6751529	OK	1.55554	2.56735	0.722867	2.97076	0.000305467
uc001oxh.1,uc021qnn.1	PRKRIR	chr11:76061000-76091880	OK	71.5799	50.2408	-0.510697	-2.96943	0.000305467
uc003kjy.1	AK091866	chr5:90606837-90610219	OK	0.10058	0.305836	1.60441	2.96916	0.000305467
uc001wbk.3	TRA@	chr14:22111108-22111806	OK	11.4864	6.41096	-0.841309	-2.96657	0.000305467
uc021olm.1	LOC728431	chr1:37920479-37940044	OK	8.32553	5.44636	-0.612251	-2.96646	0.000305467
uc004czl.3,uc004czm.3,uc010nfm.3,uc011mje.2,uc011mjf.2	SH3KBP1	chrX:19552082-19905744	OK	63.9395	44.6526	-0.517961	-2.96601	0.000305467
uc004fab.3,uc011mwd.2,uc011mwe.2	ARHGEF6	chrX:135747711-135863503	OK	114.286	80.0273	-0.514085	-2.96556	0.000305467
uc003jlw.3,uc003jlx.3	DAB2	chr5:39371775-39425335	OK	0.0867623	0.227917	1.39337	2.96516	0.000580925
uc004adh.4	FAM27C	chr9:44990235-44991492	OK	1.65233	3.31588	1.00489	2.96436	0.000305467
uc001scb.4	ZNF740	chr12:53551446-53584654	OK	16.4142	11.3915	-0.526983	-2.96337	0.000305467
uc001cbn.3,uc001cbo.3,uc001cbp.3,uc001cbq.1,uc010oig.2,uc031pmb.1	C1orf109|AX747480	chr1:38147241-38157888	OK	8.50703	12.6349	0.570689	2.96278	0.000305467
uc001tuk.1	DTX1	chr12:113495661-113535833	OK	4.39754	6.49524	0.562686	2.96196	0.000305467
uc002olk.3,uc002oll.3,uc002olm.3	RPS16	chr19:39923846-39926618	OK	436.666	306.746	-0.509485	-2.95973	0.000305467
uc001bno.4,uc001bnp.1,uc009vst.3	WDTC1	chr1:27561006-27635124	OK	26.8795	18.8491	-0.512011	-2.95825	0.000305467
uc003bye.1	WNT7A	chr3:13860081-13921618	OK	0.38402	0.102308	-1.90826	-2.95787	0.00241278
uc002xsa.4,uc002xsb.4,uc002xsc.4,uc002xsd.4,uc010ghl.4,uc031rtw.1	ZNF334	chr20:45128268-45142198	OK	0.209385	0.438318	1.06582	2.95695	0.000305467
uc001udg.1,uc001udh.3,uc001udi.1,uc001udj.1,uc001udk.1	HIP1R	chr12:123319294-123347507	OK	6.16072	9.07328	0.558526	2.95617	0.000305467
uc004bxh.3,uc004bxj.2,uc004bxk.4	CRAT	chr9:131857072-131873070	OK	7.67718	5.07049	-0.598453	-2.95597	0.000305467
uc003xon.4,uc010lxb.3,uc010lxc.3,uc010lxd.3	KAT6A	chr8:41786996-41909505	OK	21.3717	15.0107	-0.509714	-2.95572	0.000305467
uc001jad.3,uc001jae.1,uc001jaf.1,uc001jag.1,uc009xmg.1	ZNF33B	chr10:43069630-43133992	OK	11.1958	7.38511	-0.600265	-2.95468	0.000305467
uc002rzf.3	PNPT1	chr2:55861197-55921045	OK	2.48123	3.69304	0.573754	2.95452	0.000305467
uc002sxx.1,uc010fid.1,uc010fif.3,uc010yvc.1,uc010yvd.1,uc010yve.2	ANKRD36B	chr2:98109129-98206428	OK	2.32557	3.90446	0.747538	2.95441	0.000305467
uc002iuv.4,uc010dcl.3,uc010wnk.2	SCPEP1	chr17:55055467-55084129	OK	7.1038	10.5207	0.566567	2.95438	0.000305467
uc002ldy.1	SCARNA17	chr18:47340392-47340813	OK	4.94358	9.19464	0.895237	2.95386	0.000305467
uc002lud.3,uc002lue.3,uc002luf.3,uc002lug.3	ABHD17A	chr19:1876974-1885518	OK	78.55	55.1483	-0.510295	-2.95286	0.000305467
uc001tyg.3	TRIAP1	chr12:120881763-120884215	OK	66.9066	95.4585	0.512725	2.95279	0.000305467
uc002bbw.1,uc021sqw.1	ISL2	chr15:76629146-76634816	OK	0.136179	0.437933	1.68521	2.95272	0.000580925
uc002lho.3,uc002lhp.3,uc002lhr.3,uc002lhs.3,uc010xeg.2,uc010xeh.2	ZNF532	chr18:56530060-56653709	OK	0.604731	1.02564	0.762155	2.95253	0.000305467
uc001xfn.3,uc001xfo.3,uc010tsa.2,uc010tsb.2	PRKCH	chr14:61654286-62017698	OK	204.665	142.13	-0.526055	-2.95223	0.000305467
uc002wsb.3,uc002wsd.3,uc010zsh.2,uc010zsi.2,uc031rsl.1	PLK1S1	chr20:21106623-21227258	OK	8.36147	5.53578	-0.594972	-2.95217	0.000305467
uc003jfj.3	FAM105A	chr5:14581890-14616287	OK	7.73222	5.3805	-0.523141	-2.95051	0.000305467
uc001vdb.3,uc001vdc.3,uc001vdd.3,uc010tgl.2,uc031qlo.1	PHF11	chr13:50069800-50103117	OK	24.1705	34.7275	0.522828	2.95003	0.000305467
uc010yim.2	FAM110C	chr2:38813-46588	OK	0.815169	0.464055	-0.812805	-2.94954	0.000305467
uc003eup.1,uc003euq.2,uc010hus.2,uc010hut.2	GK5	chr3:141876368-141944449	OK	1.51056	2.51203	0.733771	2.94953	0.000305467
uc001ngo.4,uc001ngp.4,uc010rhr.1	PTPRJ	chr11:48002109-48192394	OK	30.2501	21.0578	-0.522585	-2.94681	0.000305467
uc002wil.2,uc002wim.2,uc021vzz.1	ATRN	chr20:3451664-3631769	OK	2.4408	1.6544	-0.561041	-2.94622	0.000305467
uc002uui.3,uc002uuk.3,uc010fsm.3,uc010zgx.2,uc010zgy.1	HSPD1	chr2:198351307-198418423	OK	142.989	213.419	0.577785	2.9461	0.000305467
uc003mbu.2,uc003mbv.2,uc021yhu.1	DUSP1|AK316321	chr5:172195092-172198203	OK	8.51204	12.6399	0.570413	2.94608	0.000305467
uc002jgk.3,uc002jgl.3	KPNA2	chr17:66031847-66042970	OK	93.5871	132.975	0.506776	2.94225	0.000305467
uc002pym.3,uc002pyn.3	ZNF616	chr19:52617652-52643191	OK	5.44469	3.65746	-0.574011	-2.9422	0.000305467
uc010dal.3,uc021tyk.1	ARHGAP27	chr17:43506717-43511112	OK	0.369147	1.15208	1.64198	2.94128	0.000305467
uc003qoq.4,uc003qor.4,uc003qos.4,uc003qot.4,uc003qou.4,uc003qov.3,uc003qow.3,uc003qox.1,uc003qoy.2,uc003qoz.2,uc003qpa.1,uc010kiy.1,uc010kiz.4,uc010kja.2,uc010kjb.1,uc011eez.2,uc031sqg.1,uc031sqh.1,uc031sqi.1,uc031sqj.1,uc031sqk.1,uc031sql.1	SYNE1	chr6:152442818-152958534	OK	34.9781	24.2584	-0.527965	-2.94051	0.000305467
uc003bix.2,uc021wrx.1	ZBED4	chr22:50247496-50283726	OK	19.5842	13.7335	-0.511989	-2.94037	0.000305467
uc001zvb.3,uc001zvc.3,uc010uev.1	GATM	chr15:45653321-45713616	OK	0.789701	1.77784	1.17075	2.93828	0.000580925
uc003dfw.1	AX746575	chr3:52844727-52846754	OK	0.114758	0.370334	1.69023	2.9368	0.00199466
uc002ffz.1,uc002fga.2,uc002fgb.1,uc010vnn.1	ATMIN	chr16:81069457-81080951	OK	36.2697	25.4732	-0.509785	-2.93665	0.000305467
uc001tkb.2,uc009zui.2,uc010swg.2,uc021rcv.1	HSP90B1|MIR3652	chr12:104324111-104341708	OK	74.2948	110.982	0.578992	2.93655	0.000305467
uc001uqk.3,uc001uql.1,uc010aaj.1,uc010tdi.2,uc010tdj.2	ATP8A2	chr13:25946208-26595420	OK	1.1315	0.693233	-0.706817	-2.93576	0.000305467
uc002hfp.3,uc002hfq.3,uc021tug.1	SUZ12P1	chr17:29036625-29097068	OK	0.846892	1.71838	1.0208	2.93381	0.000305467
uc002ktp.3,uc002ktq.3	MIB1	chr18:19284917-19450912	OK	12.1066	8.5087	-0.508782	-2.93273	0.000305467
uc004beb.2,uc004bec.2,uc004bed.2,uc004bee.4,uc010mtu.2,uc011lwd.1,uc011lwe.1,uc011lwf.1,uc011lwg.1,uc011lwh.1	PTPN3	chr9:112137973-112260593	OK	1.88818	2.81798	0.577664	2.93198	0.000305467
uc004fnq.1,uc022cio.1	SPRY3	chrX:154997450-155012117	OK	0.536288	0.201621	-1.41136	-2.93043	0.000305467
uc003xuj.3,uc003xul.3,uc003xum.3,uc003xun.3,uc003xuo.2,uc003xur.3,uc011leg.2,uc011leh.2,uc011lei.2,uc011lej.2,uc011lek.2,uc011lel.2,uc011lem.2	ASPH	chr8:62200524-62627199	OK	1.25873	1.97946	0.653136	2.92844	0.000305467
uc003vcs.1,uc003vct.4,uc003vcu.4,uc003vcv.4,uc003vcw.1	SRPK2	chr7:104755715-105039798	OK	31.5561	22.0312	-0.518375	-2.928	0.000305467
uc002rqy.3	GALM	chr2:38893051-38961909	OK	55.822	39.3179	-0.505646	-2.92757	0.000305467
uc001unr.4,uc009zzs.3	LATS2	chr13:21547175-21635722	OK	1.6079	2.41188	0.584977	2.92677	0.000305467
uc031sdm.1	USP17L19	chr4:9255103-9256696	OK	0.293826	0.0441013	-2.73607	-2.92483	0.0150752
uc004fxi.1,uc022cpf.1	SPRY3	chrY:59100456-59115123	OK	0.536238	0.201621	-1.41123	-2.92477	0.000305467
uc003vgo.1,uc011kms.1	C7orf60	chr7:112459201-112579932	OK	7.95559	5.47951	-0.537923	-2.9244	0.000305467
uc003fuj.3	FAM43A	chr3:194406621-194409766	OK	7.64144	5.22444	-0.548569	-2.92377	0.000305467
uc002isw.3,uc010wmz.2,uc021uac.1,uc021uad.1	TOB1	chr17:48939586-48945732	OK	63.3285	42.4094	-0.578471	-2.92285	0.000305467
uc004euf.4,uc004eug.4,uc004euh.4,uc004eui.4,uc010nqw.3,uc010nqx.3	SH2D1A	chrX:123480131-123507010	OK	139.207	98.1375	-0.504354	-2.92209	0.000305467
uc001spx.2,uc001spy.3	MARCH9	chr12:58148880-58154193	OK	13.9876	9.65446	-0.53488	-2.92179	0.000305467
uc001qrw.1,uc001qrx.1,uc001qry.1,uc001qrz.3,uc009zfj.2	ATN1|C12orf57	chr12:7033625-7055165	OK	132.064	72.3303	-0.868565	-2.9209	0.000305467
uc002omw.4,uc002omy.3,uc002omz.3,uc010xvh.2	ZNF780A	chr19:40575058-40596845	OK	7.92711	5.4483	-0.54099	-2.92033	0.000305467
uc003euz.3,uc003eva.3,uc010huv.3	PLS1	chr3:142315228-142432505	OK	0.631216	1.06674	0.757005	2.91992	0.000305467
uc003cif.3,uc003cig.3	ACVR2B	chr3:38492517-38534633	OK	1.22946	0.822702	-0.579582	-2.91953	0.000305467
uc003yzc.3,uc003yzd.2,uc011lkp.2	ZNF623	chr8:144718182-144735900	OK	8.08059	5.58638	-0.532547	-2.91934	0.000305467
uc003oxu.4,uc003oxv.3,uc003oxw.3,uc003oxx.4,uc031sos.1,uc031sot.1	CLIC5	chr6:45866189-46048085	OK	5.15203	3.37962	-0.608279	-2.91905	0.000305467
uc002xvw.1,uc002xvx.1	DPM1	chr20:49551404-49575060	OK	10.615	15.8407	0.577536	2.91861	0.000305467
uc002dcr.4	LOC642778	chr16:14805545-14820195	OK	7.82491	11.8472	0.598398	2.918	0.000305467
uc001sjq.3,uc001sjr.3	ESYT1	chr12:56521985-56538460	OK	95.0396	67.0246	-0.503838	-2.91666	0.000305467
uc021wps.1,uc021wpt.1,uc021wpu.1,uc021wpv.1	APOBEC3H	chr22:39493228-39500072	OK	10.8106	16.1322	0.577504	2.91629	0.000305467
uc002txi.2,uc002txj.2,uc010zbx.1	NMI	chr2:152126981-152146430	OK	37.5659	54.0099	0.523799	2.91621	0.000305467
uc001wia.4,uc001wib.2,uc001wic.2,uc001wie.3,uc001wif.3,uc001wig.3,uc001wih.3	C14orf93	chr14:23456109-23479360	OK	7.00481	4.69153	-0.578287	-2.91506	0.000305467
uc003hid.3,uc003hie.1	EREG	chr4:75230859-75254477	OK	0.0456962	0.210401	2.20299	2.9148	0.000305467
uc001vxb.1,uc001vxc.3,uc001vxd.3,uc010tle.2	PARP2	chr14:20811772-20826063	OK	2.729	4.2624	0.643293	2.91472	0.000305467
uc001ocr.2,uc001ocs.2,uc001oct.4,uc001ocu.4,uc001ocv.3,uc010rny.3,uc031qbk.1	VPS51|TM7SF2	chr11:64863586-64883707	OK	58.2711	40.8777	-0.511465	-2.91441	0.000305467
uc004cda.1,uc010naf.1,uc010nag.1,uc011mcz.1	ABO	chr9:136130562-136150630	OK	2.17952	1.2235	-0.832998	-2.91006	0.000305467
uc002rbc.3,uc010yjk.2	PQLC3	chr2:11295539-11318998	OK	24.9758	17.3355	-0.526799	-2.90941	0.000305467
uc003nbt.3,uc003nbu.1,uc003nbv.1,uc003nbw.1,uc010jpi.3,uc010jpj.1	ATXN1	chr6:16299342-16761721	OK	23.3543	13.6044	-0.779615	-2.9088	0.000305467
uc002qpa.2,uc002qpb.2	ZNF549	chr19:58038692-58052244	OK	4.95793	3.37644	-0.554233	-2.90824	0.000305467
uc002wxm.1	TSPY26P	chr20:30776948-30778163	OK	0.895419	0.355847	-1.33131	-2.90742	0.000305467
uc004fqc.1,uc004fqe.1,uc004fqf.1,uc004fqi.3,uc010nwb.1,uc010nwc.2	XGPY2|RPS4Y1	chrY:2620336-2734997	OK	141.869	92.953	-0.609989	-2.90504	0.000305467
uc002sfp.2,uc010fdk.2,uc010fdm.1,uc010yqm.1	AAK1	chr2:69685126-69870977	OK	10.1922	7.13168	-0.515145	-2.9034	0.000305467
uc002xgx.3,uc002xgy.3,uc021wdd.1	SRC|AX747164	chr20:35973087-36033821	OK	3.59135	5.43077	0.596628	2.90305	0.000305467
uc001hsn.4,uc001hso.3,uc001hsp.2,uc001hsq.2,uc001hsr.1,uc009xez.2,uc009xfa.3	OBSCN	chr1:228391206-228566575	OK	3.33261	1.74627	-0.932372	-2.90271	0.000305467
uc001vlq.1,uc010tie.1,uc021rlf.1	MIR17HG|MIR19B1	chr13:92000073-92006829	OK	0.27782	0.894688	1.68723	2.90267	0.000305467
uc001kqz.4,uc001kra.4	LINC00263	chr10:102133332-102148116	OK	2.84531	1.54823	-0.877965	-2.90201	0.000305467
uc001zyv.3	SPPL2A	chr15:50999736-51057910	OK	6.76841	9.95509	0.556618	2.90198	0.000305467
uc031sdl.1	USP17L17	chr4:9245604-9247197	OK	0.289901	0.0441013	-2.71667	-2.90151	0.0150752
uc009zdr.2,uc009zds.2,uc009zdt.1,uc021qsx.1,uc021qsy.1,uc021qsz.1	CACNA2D4	chr12:1901122-2027870	OK	1.28177	0.743394	-0.785934	-2.89994	0.000305467
uc001akm.3,uc009vlj.3,uc031pkw.1	TPRG1L	chr1:3541555-3546694	OK	30.2705	21.2423	-0.510973	-2.89902	0.000305467
uc003phi.3,uc003phj.3,uc003phl.3,uc003phm.1,uc021zbs.1,uc021zbt.1,uc021zbu.1	EEF1A1|DL491467|DQ590492	chr6:74225472-74230755	OK	16389.6	8463.15	-0.953514	-2.89803	0.000305467
uc031sdh.1	USP17L11	chr4:9217130-9218723	OK	0.321793	0.0485272	-2.72927	-2.89647	0.015765
uc003hkm.3,uc011ccb.2	CCNI	chr4:77969176-77997125	OK	223.434	158.147	-0.498579	-2.8952	0.000305467
uc002pjq.2,uc010xzs.2,uc021uwv.2,uc031rlp.1,uc031rlq.1	RPL18	chr19:49118583-49140639	OK	241.547	163.66	-0.561601	-2.89405	0.000305467
uc002nsn.3,uc002nso.3	CCNE1	chr19:30302900-30315215	OK	8.50496	12.4485	0.54959	2.89321	0.000305467
uc001zxc.1	EID1	chr15:49115933-49255641	OK	209.023	147.555	-0.502412	-2.89308	0.000305467
uc003lzf.3,uc003lzg.3,uc003lzh.3,uc011dem.2	HMMR	chr5:162887516-162921064	OK	22.8487	33.1755	0.538011	2.89294	0.000305467
uc002lqk.4	KISS1R	chr19:917341-921015	OK	0.582816	0.22093	-1.39945	-2.89185	0.0017721
uc002azp.4,uc002azq.4,uc002azr.4,uc021sqm.1	C15orf39	chr15:75491232-75504510	OK	23.0132	33.0291	0.521275	2.89104	0.000305467
uc001ilp.4	LOC283070	chr10:12875132-12877545	OK	10.0295	6.8789	-0.543998	-2.89077	0.000305467
uc003hub.3,uc011cdz.2	TSPAN5	chr4:99391517-99579812	OK	27.6554	19.4735	-0.506046	-2.89023	0.000305467
uc001dno.3	GEMIN8P4	chr1:90458823-90460525	OK	0.354616	0.79959	1.173	2.89	0.000580925
uc003pdg.2,uc003pdi.4,uc010kab.3	BEND6	chr6:56819772-56892142	OK	0.237856	0.54564	1.19786	2.88891	0.000839432
uc002wao.2,uc002wap.3,uc002waq.3,uc010fzl.2,uc010zol.2,uc010zom.2,uc010zon.2,uc021vzf.1	PASK	chr2:242045513-242122439	OK	22.6403	14.9679	-0.597022	-2.88784	0.000305467
uc001xor.1	PNMA1	chr14:74178485-74181128	OK	41.2285	29.1383	-0.500726	-2.88744	0.000305467
uc001apy.3,uc021ofy.1,uc021ofz.1	TMEM201	chr1:9648931-9674935	OK	4.91797	7.1602	0.541939	2.8871	0.000305467
uc001ahe.4,uc001ahf.4,uc001ahg.4,uc001ahh.4,uc001ahy.3,uc001aia.2,uc009vkl.2,uc009vkn.2,uc021oeu.1	SLC35E2B|SLC35E2	chr1:1571099-1677438	OK	121.29	81.9443	-0.565747	-2.88697	0.000305467
uc001nwc.3,uc001nwd.3,uc001nwf.3,uc001nwg.3,uc010rml.1	SLC3A2	chr11:62623483-62656355	OK	43.3138	61.3635	0.502555	2.88666	0.000305467
uc002qij.3,uc010esn.3,uc010eso.3,uc010esp.3,uc010yfp.2,uc021vbq.1	NLRP2	chr19:55434876-55512510	OK	4.15205	6.11664	0.558915	2.88634	0.000305467
uc001tjd.3,uc001tje.3,uc001tjf.3,uc001tjg.3,uc001tjh.3,uc001tji.3,uc001tjj.3,uc001tjk.3,uc009zuc.3,uc009zud.3,uc010swa.2,uc010swb.2	PARPBP	chr12:102513955-102874378	OK	15.508	23.2073	0.581571	2.88616	0.000305467
uc002hho.1,uc002hhp.1,uc010wcb.2	MYO1D	chr17:30819627-31203902	OK	1.57486	2.37607	0.593353	2.88613	0.000305467
uc001lrq.1	RPLP2	chr11:809935-812876	OK	64.3291	44.0567	-0.546109	-2.88598	0.000305467
uc001dmx.2	GBP1	chr1:89517986-89531043	OK	97.5308	137.698	0.497575	2.88448	0.000305467
uc002ygq.3,uc002ygr.3,uc002ygs.3,uc011abj.2	SLC2A4RG	chr20:62371210-62462597	OK	16.679	11.4635	-0.540989	-2.88413	0.000305467
uc001jix.4	AGAP6	chr10:51748077-51770259	OK	3.31639	4.9467	0.576853	2.88254	0.000305467
uc001jis.4,uc001jit.3,uc009xon.3,uc009xoo.3,uc010qhd.2,uc010qhe.2,uc010qhf.2	NCOA4	chr10:51026324-51734610	OK	191.238	127.428	-0.585683	-2.88247	0.000305467
uc001kbl.4,uc001kbn.5,uc001kbo.5,uc009xsn.4,uc009xsp.4,uc010qlv.3,uc010qlw.3,uc031pwd.1,uc031pwe.1,uc031pwf.1,uc031pwg.1,uc031pwh.1,uc031pwi.1	TMEM254	chr10:81805988-81852307	OK	17.6196	12.1597	-0.53507	-2.88192	0.000305467
uc003ckg.4,uc003ckh.4	RPL14	chr3:40498782-40503863	OK	394.383	279.304	-0.497758	-2.88185	0.000305467
uc003vrv.3,uc003vrw.3	BPGM	chr7:134331530-134364567	OK	22.6929	32.3355	0.51088	2.88056	0.000305467
uc003zki.3,uc003zkj.3,uc022bdi.1	C9orf123	chr9:7796490-7799799	OK	22.7827	16.0031	-0.509586	-2.88028	0.000305467
uc001usp.3	UBL3	chr13:30338544-30424820	OK	16.6024	11.6954	-0.505452	-2.87992	0.000305467
uc002lmd.3,uc021ulp.1	ZNF516	chr18:74069636-74207146	OK	1.14526	1.7255	0.591337	2.8799	0.000305467
uc003egv.4,uc003egx.4,uc003egy.4,uc003egz.2,uc010hrt.3,uc011bjx.2	CCDC14	chr3:123632273-123680255	OK	5.56197	8.06136	0.535428	2.87962	0.000305467
uc001hog.1	AK124970	chr1:224189608-224197818	OK	0.233723	0.511085	1.12876	2.87894	0.000839432
uc003wsk.2	ERI1	chr8:8860313-8890849	OK	10.5635	14.9962	0.505509	2.87828	0.000305467
uc003oyb.2,uc003oyc.2,uc003oyd.2	RCAN2	chr6:46188466-46501217	OK	2.03755	1.2489	-0.706178	-2.87819	0.000305467
uc002ewa.3,uc010cfe.3,uc010vlh.2	SMPD3	chr16:68392229-68482409	OK	0.576922	0.939433	0.703414	2.87516	0.000305467
uc001mjy.3,uc001mjz.3,uc001mka.3,uc001mkb.3,uc001mkc.3,uc001mkd.3,uc001mke.3,uc001mkf.3,uc010rch.1,uc010rci.2,uc010rcj.2	MICAL2|AK026905	chr11:12115542-12285331	OK	27.2388	19.1263	-0.510103	-2.87475	0.000305467
uc001hen.1,uc009xbx.2	IL10	chr1:206940947-206946034	OK	1.1742	2.4815	1.07954	2.87373	0.000305467
uc002lxo.3,uc002lxp.3,uc010xhh.2,uc010xhi.2,uc010xhj.2	NFIC	chr19:3359560-3469215	OK	3.5735	2.4757	-0.529502	-2.87228	0.000305467
uc001sjn.3,uc001sjo.3	RPL41	chr12:56510373-56511616	OK	11612	7921.99	-0.551678	-2.87209	0.000305467
uc002zng.4,uc002znh.2,uc002znj.1,uc002znk.1,uc002znl.1,uc002znm.3,uc010grd.2,uc010gre.2,uc010grf.3,uc011agl.2,uc011agm.1,uc021wkr.2	MICAL3|BC064400	chr22:18270415-18507325	OK	5.50603	8.18644	0.572224	2.87146	0.000305467
uc003uzj.3,uc003uzk.3,uc010lhz.2,uc011kks.2,uc031syr.1	ORAI2	chr7:102073976-102105321	OK	43.4201	30.5536	-0.507022	-2.87119	0.000305467
uc003uyj.4,uc010lht.3,uc010lhu.3,uc010lhv.1	FIS1|AK091729	chr7:100882892-100895601	OK	48.3304	33.2543	-0.539389	-2.8709	0.000305467
uc003fhx.3,uc003fhy.3,uc003fhz.4,uc003fia.3	FNDC3B	chr3:171757417-172118492	OK	1.65729	3.43096	1.04979	2.86966	0.000305467
uc003tfr.3	STARD3NL	chr7:38217807-38270272	OK	13.8894	19.9719	0.523989	2.86832	0.000305467
uc003aeq.1	RHBDD3	chr22:29655843-29663914	OK	3.22631	4.96726	0.622564	2.86749	0.000305467
uc004czz.1	KLHL34	chrX:21673608-21676448	OK	0.57743	0.282004	-1.03393	-2.8672	0.000580925
uc004awf.3,uc004awg.3	ZNF367	chr9:99148224-99180669	OK	8.61158	12.3096	0.515438	2.86716	0.000305467
uc002flu.3	CDT1	chr16:88870185-88875666	OK	16.2554	23.0815	0.505823	2.86646	0.000305467
uc003hvs.2,uc003hvt.2,uc003hvu.2,uc010ilj.2,uc010ilk.2,uc011cen.1	PPP3CA	chr4:101944586-102268628	OK	13.8974	19.6506	0.49976	2.86607	0.000305467
uc002vvp.3,uc002vvq.3,uc010fym.3	SH3BP4	chr2:235860627-235964358	OK	0.0870883	0.210122	1.27068	2.86561	0.000839432
uc009zeq.3,uc021qtw.2,uc021qtx.2,uc021qty.1,uc021qtz.2,uc021qua.2	NOP2	chr12:6666035-6677498	OK	16.4145	23.3322	0.507357	2.86542	0.000305467
uc003tpb.3,uc003tpc.3,uc003tpd.3,uc003tpe.3,uc010kyy.3,uc022ada.1	FIGNL1	chr7:50511831-50518088	OK	14.7644	21.3081	0.529276	2.86437	0.000305467
uc003lmf.4,uc003lmg.4,uc003lmh.4,uc010jgh.3	GNPDA1	chr5:141380233-141392620	OK	48.1028	34.0646	-0.497845	-2.86167	0.000305467
uc031sdi.1	USP17L12	chr4:9221877-9223470	OK	0.282999	0.0441013	-2.6819	-2.86047	0.015357
uc003duy.1	FAM172BP	chr3:101237710-101242731	OK	4.64271	3.07343	-0.595116	-2.85998	0.000305467
uc002ama.3,uc002amb.3,uc010bgq.3	APH1B	chr15:63569748-63601325	OK	8.22241	5.7399	-0.518535	-2.85944	0.000305467
uc001dnl.4	LRRC8C	chr1:90098643-90185094	OK	48.777	34.6668	-0.492648	-2.85895	0.000305467
uc002tib.3,uc002tic.1	SLC20A1	chr2:113403433-113421400	OK	34.0385	48.0917	0.498618	2.85794	0.000305467
uc002glh.1	RPL26	chr17:8280833-8286565	OK	777.857	552.79	-0.492775	-2.85768	0.000305467
uc002isp.2,uc002isq.3,uc002isr.3,uc002iss.3,uc010wmw.2	LUC7L3	chr17:48796925-48830072	OK	13.8236	20.1572	0.544167	2.85339	0.000305467
uc002hbp.3	ALDOC	chr17:26900132-26903951	OK	30.664	21.5366	-0.509752	-2.8525	0.000305467
uc002iih.1,uc002iii.1,uc002iij.1,uc010daf.1	HEXIM2	chr17:43238263-43248852	OK	8.65973	5.57586	-0.635126	-2.85233	0.000305467
uc001bmz.3,uc001bna.3,uc010ofg.2	PIGV	chr1:27114453-27124894	OK	11.9103	8.2557	-0.528752	-2.85195	0.000305467
uc004erx.2	RPL39	chrX:118920466-118925622	OK	1575.13	1119.61	-0.492471	-2.85179	0.000305467
uc002bcj.3,uc002bck.3,uc010ump.2	TSPAN3	chr15:77336359-77363570	OK	12.0908	17.1211	0.501864	2.85069	0.000305467
uc003ols.4,uc003olt.4	MAPK13	chr6:36098260-36112301	OK	12.1347	8.59355	-0.49781	-2.84969	0.000305467
uc003usj.3,uc003usk.1,uc003usl.1,uc003usm.1	ZKSCAN1	chr7:99613218-99635403	OK	17.1435	11.7393	-0.546308	-2.8482	0.000305467
uc002xfy.4,uc002xfz.3,uc002xga.3,uc002xgb.3,uc002xgc.3,uc010gfr.3,uc010zvs.2	DSN1	chr20:35380193-35402230	OK	15.4446	21.9686	0.508342	2.84782	0.000305467
uc004cwg.1,uc004cwh.1	FANCB	chrX:14861528-14891184	OK	1.27445	2.02272	0.666423	2.8475	0.000305467
uc001byp.3,uc001byq.3	BX537811|AL831889	chr1:35641980-35646083	OK	7.07795	10.2316	0.531625	2.84623	0.000305467
uc004euj.3,uc010nqy.3,uc011muj.2	TENM1	chrX:123509755-124097666	OK	0.352017	0.216444	-0.70165	-2.8451	0.000305467
uc003nsp.4,uc003nsq.4,uc003nsr.4,uc010jsk.1,uc011dne.2	CCHCR1	chr6:31110215-31126015	OK	2.42083	3.685	0.606163	2.84449	0.000305467
uc003agu.4,uc003agv.4,uc003agw.4	MTMR3	chr22:30279157-30426857	OK	10.9324	7.77248	-0.492161	-2.84441	0.000305467
uc003yhw.3,uc010mbe.2	CPQ	chr8:97657498-98155722	OK	8.26253	5.56775	-0.569489	-2.8425	0.000305467
uc002jsk.1,uc002jsl.3,uc002jsm.3,uc031rel.1	MXRA7	chr17:74671808-74707056	OK	16.0632	11.1722	-0.523844	-2.84078	0.000305467
uc003ycj.2,uc003yck.2,uc010lzx.2,uc022awt.1,uc022awu.1,uc022awv.1,uc022aww.1	ZFAND1	chr8:82613565-82633539	OK	18.202	12.723	-0.516658	-2.83831	0.000305467
uc003dcs.3	RPL29	chr3:52027643-52029958	OK	1735.38	1228.27	-0.498626	-2.83725	0.000305467
uc001qca.3,uc001qcb.3,uc009zbl.3,uc010sbd.2,uc010sbe.2,uc010sbf.2	EI24	chr11:125439297-125454575	OK	15.736	22.3188	0.504188	2.8372	0.000305467
uc001gwu.3,uc001gwv.1,uc001gww.2,uc001gwx.3,uc001gwy.1,uc021phi.1	NAV1	chr1:201617449-201796102	OK	0.49329	0.307397	-0.682334	-2.83716	0.000305467
uc002iku.3,uc010wke.2,uc010wkf.2,uc010wkg.2	NSF	chr17:44668034-44834828	OK	20.7832	14.7467	-0.495025	-2.83711	0.000305467
uc002wmi.3,uc002wmj.3,uc002wmk.3,uc002wml.3,uc002wmm.3,uc010gbp.3	MCM8	chr20:5931297-5975831	OK	4.31833	6.27138	0.538309	2.83683	0.000305467
uc001ddo.3,uc001ddp.2,uc001ddq.3,uc001ddr.3,uc001dds.3,uc001ddt.3,uc009waz.3,uc010opi.2,uc010opj.2,uc010opk.2,uc010opl.2,uc010opm.2,uc010opn.2,uc010opo.1,uc010opp.1,uc010opq.1,uc010opr.1,uc010ops.2,uc010opt.2,uc010opu.2,uc010opv.2,uc010opw.2,uc010opx.2,uc010opy.2,uc010opz.2,uc010oqa.2,uc010oqb.2,uc010oqc.2,uc010oqd.2,uc010oqe.2,uc010oqf.3,uc010oqg.2,uc010oqh.2	IL23R	chr1:67604589-67725650	OK	1.10554	0.421294	-1.39185	-2.83604	0.000305467
uc001dxa.4	CELSR2	chr1:109792640-109818378	OK	0.834911	0.549387	-0.603799	-2.83526	0.000305467
uc003uwy.2,uc003uwz.2,uc003uxa.2,uc010lhl.1	SRRT	chr7:100472700-100486285	OK	12.5259	17.7128	0.499876	2.83434	0.000305467
uc004cer.3,uc004ces.3,uc004cet.1,uc022boz.1	VAV2|AK123314	chr9:136626389-136857446	OK	2.54674	3.74673	0.556978	2.83315	0.000305467
uc001bqa.2,uc001bqb.2,uc001bqc.2,uc001bqd.3,uc001bqe.2,uc001bqf.2,uc001bqg.2	RCC1|SNHG3	chr1:28832454-28865708	OK	50.0768	70.198	0.487288	2.83297	0.000305467
uc002nrc.1	AK023040	chr19:23441499-23457032	OK	3.32265	2.10339	-0.659616	-2.82917	0.000305467
uc001tnh.4,uc001tni.3,uc010sxe.2,uc031qjj.1	SELPLG	chr12:109015679-109027670	OK	385.801	270.363	-0.512957	-2.82748	0.000305467
uc004dbg.3,uc004dbh.3	PDK3	chrX:24483343-24568583	OK	11.4324	7.2386	-0.659346	-2.82739	0.000305467
uc002iqb.3,uc002iqc.3,uc021tzw.1,uc021tzx.1	PDK2	chr17:48172100-48207246	OK	11.7803	7.93271	-0.570487	-2.82646	0.000305467
uc001knd.1	FRAT2	chr10:99092253-99094458	OK	13.3255	9.2814	-0.521774	-2.825	0.000305467
uc003lww.3,uc003lwy.3,uc003lwz.4,uc011ddr.1,uc021ygq.1	ADAM19|AL049415	chr5:156693090-157002831	OK	53.0157	103.963	0.971575	2.82306	0.000305467
uc003yry.3,uc022bbb.1	LINC00861	chr8:126934766-126963441	OK	12.9547	6.6065	-0.971517	-2.82283	0.000305467
uc010wsy.1	UBALD2	chr17:74261285-74267379	OK	109.462	153.264	0.485587	2.82269	0.000305467
uc002thq.1,uc002thr.1	ZC3H6	chr2:113033177-113097640	OK	1.99224	1.37589	-0.534026	-2.81867	0.000305467
uc031sdj.1	USP17L13	chr4:9226621-9228214	OK	0.276096	0.0441013	-2.64628	-2.81852	0.0156168
uc001eaw.2,uc001eax.2,uc009wge.1	PIFO	chr1:111889194-111895639	OK	0.483068	0.198655	-1.28196	-2.81848	0.00108419
uc002mxi.4	LOC284454	chr19:13945329-13947473	OK	0.602599	1.1038	0.873208	2.81711	0.000305467
uc003meg.3	HIGD2A	chr5:175815783-175816751	OK	276.804	197.451	-0.48737	-2.81699	0.000305467
uc002yrb.3,uc002yrc.3,uc002yrd.3,uc002yre.3,uc002yrf.3,uc002yrh.1,uc002yri.1,uc002yrk.2,uc002yrl.2	IFNAR2|IL10RB	chr21:34602230-34669539	OK	72.6214	51.2019	-0.504196	-2.81642	0.000305467
uc003gho.3	BC042823	chr4:4034896-4076783	OK	0.57913	0.174359	-1.73182	-2.81641	0.0017721
uc001jvm.2,uc001jvo.2,uc001jvp.2,uc001jvq.2,uc001jvr.2,uc001jvs.2,uc001jvt.2,uc001jvv.2,uc001jvw.1,uc001jvx.1,uc009xrp.1,uc010qkv.2	CAMK2G	chr10:75572258-75634349	OK	17.8372	12.6078	-0.50057	-2.81583	0.000305467
uc003kge.4,uc003kgf.1,uc003kgg.1,uc010jag.3,uc010jah.3	MTX3|AX746944	chr5:79272538-79287088	OK	2.89577	4.48273	0.63043	2.81567	0.000305467
uc002xwq.4,uc010gij.1	ZNF217	chr20:52183609-52210801	OK	42.0848	30.0641	-0.485257	-2.81566	0.000305467
uc001edq.3,uc001edr.3	RSBN1	chr1:114304453-114355070	OK	11.5777	8.22692	-0.492921	-2.8135	0.000305467
uc003xqk.2,uc003xql.2,uc010lxw.2,uc011ldi.2	MCM4	chr8:48872762-48890719	OK	48.0104	67.1026	0.483021	2.81136	0.000305467
uc002qxp.4,uc010yiq.2	ADI1	chr2:3501689-3523350	OK	73.2841	52.2076	-0.489242	-2.81084	0.000305467
uc001pwe.4	CBL	chr11:119076985-119178859	OK	23.313	16.6775	-0.48323	-2.80935	0.000305467
uc003ljg.3	TAF7	chr5:140698056-140700351	OK	163.148	116.647	-0.484039	-2.80804	0.000305467
uc002tym.3,uc002tyn.3,uc002tyo.2	ARL6IP6	chr2:153574406-153617767	OK	12.3192	17.7648	0.528109	2.80664	0.000305467
uc001bzj.2	AGO4	chr1:36273827-36323490	OK	6.51427	4.59996	-0.501981	-2.80625	0.000305467
uc002noj.3,uc002nok.3,uc002nol.3	ZNF253	chr19:19976713-20004523	OK	8.10804	5.5676	-0.542296	-2.80555	0.000305467
uc001qkx.2	CACNA1C-AS1	chr12:2162415-2807115	OK	1.0403	0.491322	-1.08226	-2.80454	0.000839432
[truncated: 28,743 more rows]
