# Supplementary material for: Gene activity in primary T cells infected with HIV89.6: intron retention and induction of genomic repeats
Source: Retrovirology. 2015 Sep 17;12:79. doi: 10.1186/s12977-015-0205-1 (PMC4574318; doi:10.1186/s12977-015-0205-1)
Supplement: Supplementary file 2 — 10.1186/s12977-015-0205-1 Analysis of Gene Ontology categories associated with differential expression during HIV 89.6 infection of primary CD4 + T cells. Counts of differentially expressed genes for each Gene Ontology category are stored in a csv file with columns category name, the numbers of genes differentially up- and downregulated or not significantly changed and odds ratios and p-values from Fisher’s exact tests. [file 12977_2015_205_MOESM2_ESM.csv]

category	sigUp	sigDown	notSig	oddsRatio	fisherPValue
all	1714	1521	8440	0	1
mitochondrial genome maintenance	5	2	10	0.590022462538968	0.275290998801026
reproduction	124	63	449	0.9109876044912	0.338682474781579
alpha-1,6-mannosyltransferase activity	0	0	1	101.589689819848	1
trans-hexaprenyltranstransferase activity	0	0	2	13.894706505074	1
single strand break repair	0	0	6	2.21559750458965	0.196359839913173
single-stranded DNA endodeoxyribonuclease activity	1	0	5	4.66458188488332	1
phosphopyruvate hydratase complex	0	0	3	6.31501939452606	0.565519880234259
lactase activity	0	0	0	0	1
regulation of DNA recombination	14	5	29	0.906526786226284	0.0751126865116304
regulation of mitotic recombination	1	0	3	10.8356726999118	1
mitotic spindle elongation	2	0	0	0.490046538791854	0.0767604871676268
maltose metabolic process	0	0	1	101.589689819848	1
alpha-1,2-mannosyltransferase activity	0	0	3	6.31501939452606	0.565519880234259
ribosomal large subunit assembly	0	1	0	0.0668963972896276	0.277087794432502
ribosomal small subunit assembly	0	5	2	1.06838237557787	0.0203090578754746
mannosyltransferase activity	1	2	14	2.00347844304889	0.429295140328215
alpha-1,3-mannosyltransferase activity	0	0	3	6.31501939452606	0.565519880234259
acyl binding	0	0	0	0	1
ACP phosphopantetheine attachment site binding involved in fatty acid biosynthetic process	0	0	1	101.589689819848	1
very long-chain fatty acid metabolic process	2	2	14	2.37490032811651	0.793740381324296
transition metal ion transport	10	2	59	0.996103296280764	0.0453702098076655
protein targeting to Golgi	0	3	13	2.19160004445407	0.580121416166141
autophagic vacuole assembly	2	6	21	2.33871079831983	1
autophagic vacuole fusion	0	2	7	3.91673833732821	1
tRNA binding	8	1	29	1.75814894326005	0.717133999220592
urea cycle	0	0	6	2.21559750458965	0.196359839913173
citrulline metabolic process	0	1	4	6.59398317037818	1
ribosomal subunit export from nucleus	0	1	2	25.0680244608713	1
ribosomal large subunit export from nucleus	0	0	1	101.589689819848	1
ribosomal small subunit export from nucleus	0	1	0	0.0668963972896276	0.277087794432502
protein import into nucleus, docking	0	0	2	13.894706505074	1
protein import into nucleus, translocation	11	2	23	0.686093948198744	0.265497904847277
fatty-acyl-CoA binding	2	5	9	0.642307814589273	0.165320068230681
L-ornithine transmembrane transporter activity	0	0	1	101.589689819848	1
mitochondrial ornithine transport	0	0	1	101.589689819848	1
mitotic sister chromatid segregation	16	4	34	0.837501223286701	0.128981465294632
cell cycle checkpoint	54	18	150	0.933409678379101	0.112454224089889
DNA replication checkpoint	7	0	3	1.39099364950591	0.00655329125040089
DNA damage checkpoint	29	13	99	0.751586606500363	0.570969395198986
regulation of cyclin-dependent protein serine/threonine kinase activity	22	3	52	0.74562346116674	0.371247036170405
mitotic G1 phase	1	0	4	6.59398317037818	1
G1/S transition of mitotic cell cycle	55	22	139	1.08414405062952	0.0111204841082181
regulation of transcription involved in G1/S transition of mitotic cell cycle	14	0	11	1.40283390623517	0.00296604933387007
mitotic S phase	2	0	5	6.37846832999249	1
mitotic G2 phase	5	2	2	1.7404068980847	0.00258542864679613
G2/M transition of mitotic cell cycle	35	10	115	0.705040917282681	0.929153080420331
mitotic M phase	2	0	4	0.11793390328827	0.67172346375229
mitotic metaphase	2	1	0	1.07844196741785	0.0212598864912993
mitotic anaphase	0	1	5	4.66458188488332	1
mitotic telophase	0	1	0	0.0668963972896276	0.277087794432502
S-adenosyl-L-methionine transmembrane transporter activity	0	0	1	101.589689819848	1
sulfur amino acid metabolic process	9	4	24	0.660726417530054	0.356935188076738
sulfur amino acid biosynthetic process	3	1	12	2.87145994683747	1
sulfur amino acid catabolic process	4	2	4	0.928503985403497	0.0324721955447754
sulfur amino acid transmembrane transporter activity	1	0	3	10.8356726999118	1
sulfur amino acid transport	0	0	2	13.894706505074	1
sulfate assimilation	1	0	1	0.0332326251858691	0.477415101697511
succinate dehydrogenase activity	0	1	3	10.8356726999118	1
histidine biosynthetic process	1	0	1	0.0332326251858691	0.477415101697511
nucleotide-excision repair complex	2	0	11	2.17391395523555	0.535322820575954
nucleotide-excision repair factor 1 complex	0	0	1	101.589689819848	1
regulation of transcription involved in G2/M transition of mitotic cell cycle	0	0	2	13.894706505074	1
histone deacetylase complex	3	9	35	1.76667332428312	0.870570701138858
RNA polymerase I transcription factor complex	0	0	4	3.95192755408005	0.581203649693448
negative regulation of transcription from RNA polymerase II promoter	68	66	271	1.04657357994524	0.0150969210900198
histone acetyltransferase complex	0	8	65	0.668489893981613	0.00088072587095934
SAGA complex	0	1	3	10.8356726999118	1
PCAF complex	0	0	6	2.21559750458965	0.196359839913173
transcription factor TFIIIB complex	0	0	1	101.589689819848	1
transcription factor TFIIIC complex	0	0	6	2.21559750458965	0.196359839913173
establishment of mitotic spindle orientation	3	1	8	0.287334457914991	0.747509588310694
polarisome	0	0	1	101.589689819848	1
Golgi cis cisterna	1	1	3	0.14522568971246	0.621563618419962
Golgi trans cisterna	0	0	4	3.95192755408005	0.581203649693448
Golgi membrane	64	59	332	1.1958378553656	0.789391788239921
exocyst	1	1	9	2.80186706326174	0.738047186734107
microfilament motor activity	2	0	6	4.86620613512425	1
SNARE binding	3	8	36	1.60186888874355	0.624721218461105
recombinase activity	0	0	1	101.589689819848	1
ubiquitin ligase complex	14	21	137	0.969311127739161	0.031607084296142
nuclear ubiquitin ligase complex	7	2	28	1.82951635902859	0.716776592163442
cytoplasmic ubiquitin ligase complex	0	0	7	1.80970749003618	0.201332707521473
rRNA modification	0	0	3	6.31501939452606	0.565519880234259
phosphorelay sensor kinase activity	2	1	1	0.628572577023621	0.0673788314844292
phosphorelay response regulator activity	0	0	2	13.894706505074	1
protein phosphatase type 2A complex	2	2	15	2.18490984127553	0.616658683394885
phosphorelay signal transduction system	0	0	1	101.589689819848	1
protein phosphatase type 1 complex	1	0	4	6.59398317037818	1
MAPK cascade	82	65	253	1.24302392385209	6.54497067724446e-05
nucleotide binding	316	176	1356	1.04943385169517	0.269265611332233
sphingosine hydroxylase activity	0	0	1	101.589689819848	1
ribonuclease MRP activity	1	0	0	0.0668963972896276	0.277087794432502
ribonuclease MRP complex	1	0	1	0.0332326251858691	0.477415101697511
inactivation of MAPK activity involved in osmosensory signaling pathway	0	0	1	101.589689819848	1
3'-5'-exoribonuclease activity	4	2	17	2.44996952908353	1
nuclear exosome (RNase complex)	3	0	3	0.349427700113856	0.357105659631479
cytoplasmic exosome (RNase complex)	2	0	4	0.11793390328827	0.67172346375229
exosome (RNase complex)	5	0	15	2.51930903907444	1
rRNA (adenine-N6,N6-)-dimethyltransferase activity	0	0	4	3.95192755408005	0.581203649693448
rDNA binding	1	2	3	0.349427700113856	0.357105659631479
chromatin silencing at rDNA	0	0	10	1.16335435964711	0.0713958445687951
nuclear-transcribed mRNA catabolic process, nonsense-mediated decay	4	71	43	3.13637730512033	3.90631441690914e-16
activation of MAPKKK activity	4	0	6	0.360939420794634	0.478705285110215
activation of MAPKK activity	9	6	33	0.598068654785446	0.627881183471472
activation of MAPK activity	21	11	61	0.863751972716336	0.162376615370909
inactivation of MAPK activity	6	5	11	1.02672638000079	0.0291938360684064
MAPK import into nucleus	0	0	3	6.31501939452606	0.565519880234259
protein polyubiquitination	15	11	149	0.688722536179636	7.88774572738235e-05
NAD+ diphosphatase activity	1	0	0	0.0668963972896276	0.277087794432502
meiotic spindle organization	2	0	2	0.189087529994803	0.308144545556142
tRNA-intron endonuclease activity	1	0	2	25.0680244608713	1
tRNA-intron endonuclease complex	1	0	2	25.0680244608713	1
tRNA 2'-phosphotransferase activity	0	0	1	101.589689819848	1
DNA secondary structure binding	4	0	13	2.60023583733298	1
vacuolar proton-transporting V-type ATPase, V0 domain	0	0	3	6.31501939452606	0.565519880234259
vacuolar proton-transporting V-type ATPase, V1 domain	0	0	1	101.589689819848	1
peptide-N4-(N-acetyl-beta-glucosaminyl)asparagine amidase activity	0	0	1	101.589689819848	1
N-acetylglucosaminylphosphatidylinositol deacetylase activity	0	0	1	101.589689819848	1
microtubule cytoskeleton organization	73	17	183	0.988421707478197	0.0551785974366845
nuclear chromosome	55	25	222	1.22160534005587	0.695935850580268
cytoplasmic chromosome	0	0	2	13.894706505074	1
astral microtubule	1	1	0	0.490046538791854	0.0767604871676268
pericentriolar material	3	3	11	0.431977336388873	0.587216562320766
commitment complex	0	0	1	101.589689819848	1
spliceosomal tri-snRNP complex assembly	1	0	5	4.66458188488332	1
spliceosomal complex assembly	4	2	39	0.95348001223029	0.029873328376923
C-8 sterol isomerase activity	1	0	1	0.0332326251858691	0.477415101697511
C-5 sterol desaturase activity	0	0	2	13.894706505074	1
lanosterol synthase activity	0	0	1	101.589689819848	1
3-keto sterol reductase activity	0	1	2	25.0680244608713	1
C-4 methylsterol oxidase activity	1	0	0	0.0668963972896276	0.277087794432502
allantoin metabolic process	0	2	0	0.490046538791854	0.0767604871676268
allantoin catabolic process	0	0	0	0	1
nitrilase activity	0	0	1	101.589689819848	1
mitochondrial chromosome	0	0	1	101.589689819848	1
mitochondrial fission	4	3	11	0.545680905101985	0.296769853862985
peroxisome targeting sequence binding	0	1	3	10.8356726999118	1
peptidoglycan metabolic process	0	0	1	101.589689819848	1
polysaccharide biosynthetic process	3	11	46	1.47078764123305	0.562904884918509
polysaccharide catabolic process	2	2	13	2.60023583733298	1
mitochondrial proton-transporting ATP synthase complex, catalytic core F(1)	0	0	5	2.84707545558378	0.331445505813607
mitochondrial proton-transporting ATP synthase complex, coupling factor F(o)	0	0	6	2.21559750458965	0.196359839913173
mitotic cell cycle	188	64	540	1.05365928181331	0.00846198766935297
M phase	4	2	12	0.401505702984595	0.601611694210606
nuclear division	107	27	278	1.02020635561561	0.0287681866605039
mitotic cytokinesis	3	2	14	2.74019979523975	1
1-phosphatidylinositol-3-phosphate 5-kinase activity	0	0	1	101.589689819848	1
magnesium ion binding	27	21	109	0.800052718825511	0.419806642379196
nuclear-transcribed mRNA catabolic process, deadenylation-dependent decay	8	6	46	1.47078764123305	0.562904884918509
nuclear-transcribed mRNA poly(A) tail shortening	4	5	21	0.450482258623172	0.838292194900044
deadenylation-dependent decapping of nuclear-transcribed mRNA	1	0	4	6.59398317037818	1
nuclear-transcribed mRNA catabolic process, exonucleolytic	3	1	27	1.10845007977575	0.0712008495265211
ferric-chelate reductase activity	3	1	0	1.7231711230585	0.00588690482692578
adenine nucleotide transmembrane transporter activity	0	3	3	0.349427700113856	0.357105659631479
spermine transport	0	1	0	0.0668963972896276	0.277087794432502
retrograde transport, vesicle recycling within Golgi	0	4	13	2.60023583733298	1
response to reactive oxygen species	30	14	60	1.27175944256578	0.0013177355962018
response to superoxide	1	5	9	0.509388433471186	0.384556224208685
response to oxygen radical	0	0	1	101.589689819848	1
cyclin-dependent protein kinase holoenzyme complex	7	0	8	0.704883507409478	0.143742162997379
cytoplasmic cyclin-dependent protein kinase holoenzyme complex	1	0	1	0.0332326251858691	0.477415101697511
nicotinamide-nucleotide adenylyltransferase activity	0	0	2	13.894706505074	1
organellar ribosome	2	2	48	0.591888638269505	0.000520511259071138
organellar small ribosomal subunit	0	0	18	0.59260888957964	0.00595202263593984
organellar large ribosomal subunit	2	2	11	3.2044611650324	1
re-entry into mitotic cell cycle	0	1	1	0.0332326251858691	0.477415101697511
lytic vacuole	72	55	246	1.08547589716279	0.00675062783442472
3-hydroxyanthranilate 3,4-dioxygenase activity	0	0	1	101.589689819848	1
protein deneddylation	0	0	10	1.16335435964711	0.0713958445687951
RNA cap binding	1	0	8	2.43252261845147	0.459568949377597
RNA 7-methylguanosine cap binding	0	0	3	6.31501939452606	0.565519880234259
transcription export complex	2	0	11	2.17391395523555	0.535322820575954
THO complex	0	0	6	2.21559750458965	0.196359839913173
cis assembly of pre-catalytic spliceosome	0	0	2	13.894706505074	1
RNA splicing, via transesterification reactions	22	6	188	0.573469394385882	2.06092313428892e-07
RNA splicing, via transesterification reactions with bulged adenosine as nucleophile	22	6	183	0.590021930736095	5.31622753450385e-07
tRNA-type intron splice site recognition and cleavage	0	0	1	101.589689819848	1
alternative mRNA splicing, via spliceosome	2	1	24	1.07300531576219	0.0543092562844258
regulation of alternative mRNA splicing, via spliceosome	1	0	20	0.814665419936881	0.0141960321627697
second spliceosomal transesterification activity	0	0	1	101.589689819848	1
spliceosomal snRNP assembly	3	0	30	0.837681595715894	0.0176399081089468
mRNA 3'-splice site recognition	0	1	4	6.59398317037818	1
spliceosomal complex disassembly	0	0	1	101.589689819848	1
RNA splicing, via endonucleolytic cleavage and ligation	1	1	6	4.86620613512425	1
mRNA 5'-splice site recognition	0	0	3	6.31501939452606	0.565519880234259
mRNA splicing, via spliceosome	22	6	183	0.590021930736095	5.31622753450385e-07
four-way junction DNA binding	2	0	7	3.91673833732821	1
Y-form DNA binding	0	0	5	2.84707545558378	0.331445505813607
loop DNA binding	0	0	3	6.31501939452606	0.565519880234259
bubble DNA binding	2	0	4	0.11793390328827	0.67172346375229
double-strand/single-strand DNA junction binding	0	0	2	13.894706505074	1
pre-autophagosomal structure	1	3	13	2.60023583733298	1
regulation of transcription by galactose	0	0	1	101.589689819848	1
positive regulation of transcription by galactose	0	0	1	101.589689819848	1
protein peptidyl-prolyl isomerization	3	0	16	1.70898378044763	0.311977311302594
regulation of histone H3-K36 methylation	0	0	3	6.31501939452606	0.565519880234259
negative regulation of histone H3-K36 methylation	0	0	1	101.589689819848	1
positive regulation of histone H3-K36 methylation	0	0	1	101.589689819848	1
autophagic vacuole membrane	1	3	13	2.60023583733298	1
mitochondrion degradation	1	2	5	0.243021545826886	0.69306835601581
macromitophagy	0	0	1	101.589689819848	1
DNA-directed RNA polymerase complex	3	7	100	0.496503591503321	2.6570765062466e-06
carbon catabolite regulation of transcription from RNA polymerase II promoter	0	1	2	25.0680244608713	1
regulation of transcription from RNA polymerase II promoter by glucose	0	1	1	0.0332326251858691	0.477415101697511
regulation of transcription from RNA polymerase II promoter by galactose	0	0	1	101.589689819848	1
positive regulation of transcription from RNA polymerase II promoter by glucose	0	1	1	0.0332326251858691	0.477415101697511
negative regulation of transcription from RNA polymerase II promoter by glucose	0	0	0	0	1
positive regulation of transcription from RNA polymerase II promoter by galactose	0	0	1	101.589689819848	1
carbon catabolite activation of transcription from RNA polymerase II promoter	0	1	2	25.0680244608713	1
carbon catabolite repression of transcription from RNA polymerase II promoter	0	0	0	0	1
core TFIIH complex	0	0	6	2.21559750458965	0.196359839913173
SSL2-core TFIIH complex	0	0	6	2.21559750458965	0.196359839913173
MIS12/MIND type complex	1	0	3	10.8356726999118	1
THO complex part of transcription export complex	0	0	6	2.21559750458965	0.196359839913173
endonucleolytic cleavage in ITS1 to separate SSU-rRNA from 5.8S rRNA and LSU-rRNA from tricistronic rRNA transcript (SSU-rRNA, 5.8S rRNA, LSU-rRNA)	0	2	2	0.189087529994803	0.308144545556142
maturation of 5.8S rRNA	4	2	8	0.559585024830348	0.232857259509484
endonucleolytic cleavage to generate mature 3'-end of SSU-rRNA from (SSU-rRNA, 5.8S rRNA, LSU-rRNA)	0	2	0	0.490046538791854	0.0767604871676268
maturation of SSU-rRNA from tricistronic rRNA transcript (SSU-rRNA, 5.8S rRNA, LSU-rRNA)	1	3	4	0.485954872541206	0.229083872390673
maturation of LSU-rRNA from tricistronic rRNA transcript (SSU-rRNA, 5.8S rRNA, LSU-rRNA)	2	0	2	0.189087529994803	0.308144545556142
maturation of 5.8S rRNA from tricistronic rRNA transcript (SSU-rRNA, 5.8S rRNA, LSU-rRNA)	2	2	4	0.485954872541206	0.229083872390673
cleavage involved in rRNA processing	0	2	2	0.189087529994803	0.308144545556142
maturation of LSU-rRNA	2	0	2	0.189087529994803	0.308144545556142
endonucleolytic cleavage to generate mature 5'-end of SSU-rRNA from (SSU-rRNA, 5.8S rRNA, LSU-rRNA)	0	0	2	13.894706505074	1
endonucleolytic cleavage involved in rRNA processing	0	2	2	0.189087529994803	0.308144545556142
endonucleolytic cleavage of tricistronic rRNA transcript (SSU-rRNA, 5.8S rRNA, LSU-rRNA)	0	2	2	0.189087529994803	0.308144545556142
endonucleolytic cleavage in 5'-ETS of tricistronic rRNA transcript (SSU-rRNA, 5.8S rRNA, LSU-rRNA)	0	0	2	13.894706505074	1
small nucleolar ribonucleoprotein complex assembly	0	0	3	6.31501939452606	0.565519880234259
box C/D snoRNP assembly	0	0	3	6.31501939452606	0.565519880234259
proteasome complex	3	2	57	0.563758180827537	0.000176962189219883
glycosylphosphatidylinositol-N-acetylglucosaminyltransferase (GPI-GnT) complex	1	0	7	2.9015566258344	0.457784418849045
embryonic axis specification	4	3	9	0.642307814589273	0.165320068230681
mismatch base pair DNA N-glycosylase activity	1	0	2	25.0680244608713	1
purine-specific mismatch base pair DNA N-glycosylase activity	1	0	0	0.0668963972896276	0.277087794432502
oxidized base lesion DNA N-glycosylase activity	0	0	2	13.894706505074	1
oxidized pyrimidine nucleobase lesion DNA N-glycosylase activity	0	0	1	101.589689819848	1
meiotic mismatch repair	0	0	4	3.95192755408005	0.581203649693448
meiotic DNA repair synthesis	0	0	1	101.589689819848	1
resolution of meiotic recombination intermediates	2	0	5	6.37846832999249	1
nucleotide-excision repair, DNA damage recognition	0	0	2	13.894706505074	1
nucleotide-excision repair, DNA duplex unwinding	0	0	1	101.589689819848	1
nucleotide-excision repair, DNA damage removal	0	0	21	0.500158067016477	0.00216917276810003
photoreactive repair	0	1	0	0.0668963972896276	0.277087794432502
pyrimidine dimer repair by nucleotide-excision repair	0	0	3	6.31501939452606	0.565519880234259
telomere maintenance via recombination	10	1	15	0.795212670685307	0.122162473377633
telomere maintenance	15	5	48	0.610426553090526	0.785927306661777
double-strand break repair via homologous recombination	17	2	47	0.583790421998415	0.890338163518292
recombinational repair	17	2	48	0.572464167392497	0.891606085307581
non-recombinational repair	1	1	20	1.07317396039319	0.0560619704994129
DNA double-strand break processing	3	0	7	4.90186784652862	1
DNA recombinase assembly	1	0	4	6.59398317037818	1
DNA synthesis involved in DNA repair	3	0	8	4.07896791078532	1
DNA strand renaturation	2	0	5	6.37846832999249	1
DNA catabolic process, endonucleolytic	10	3	39	1.6658519497652	0.75719806109075
DNA catabolic process, exonucleolytic	6	0	13	0.375072931681427	0.797639393099037
karyogamy	1	0	0	0.0668963972896276	0.277087794432502
syncytium formation by plasma membrane fusion	3	6	7	1.11261818670656	0.0206482185659826
phosphatidyl-N-methylethanolamine N-methyltransferase activity	0	0	1	101.589689819848	1
adenyl-nucleotide exchange factor activity	1	1	2	0.189087529994803	0.308144545556142
chromosome, centromeric region	35	10	106	0.762670571420481	0.583042219816309
kinetochore	26	6	73	0.729563997628206	0.51261806514924
condensed chromosome kinetochore	25	3	53	0.839815835424574	0.17140925361493
condensed nuclear chromosome kinetochore	4	0	3	0.588600723895335	0.0982230484767883
condensed chromosome, centromeric region	26	4	55	0.88108730462011	0.143487948317195
condensed nuclear chromosome, centromeric region	7	1	5	1.20513260718852	0.0109901778377725
chromosome, telomeric region	7	8	37	0.538644927058966	0.876816934307602
telomere cap complex	0	1	10	1.83377943884609	0.309523691140199
nuclear telomere cap complex	0	1	10	1.83377943884609	0.309523691140199
nuclear chromosome, telomeric region	1	3	19	1.65292451686928	0.353766893373249
chromatin	42	33	215	1.19030283315492	0.506825861482732
nucleosome	4	10	33	0.546717126906735	0.745188183334259
nuclear nucleosome	1	1	3	0.14522568971246	0.621563618419962
cytoplasmic chromatin	0	0	1	101.589689819848	1
nuclear chromatin	27	17	127	1.28441809798359	0.606070507162243
euchromatin	3	1	17	1.88254067955757	0.470401117930587
heterochromatin	6	5	48	1.1666611294224	0.14422732727175
condensed chromosome	40	9	111	0.805076790685308	0.423516148570016
condensed nuclear chromosome	16	3	43	0.633904356051797	0.572741178928826
synaptonemal complex	2	1	21	1.247613365839	0.112035648126717
condensin complex	1	0	5	4.66458188488332	1
condensin core heterodimer	0	0	1	101.589689819848	1
nuclear cohesin complex	0	0	3	6.31501939452606	0.565519880234259
nuclear condensin complex	0	0	1	101.589689819848	1
lateral element	2	0	6	4.86620613512425	1
central element	0	0	4	3.95192755408005	0.581203649693448
transverse filament	0	0	1	101.589689819848	1
sex chromosome	3	0	17	1.59169889546029	0.315852258900559
X chromosome	2	0	4	0.11793390328827	0.67172346375229
Y chromosome	1	0	1	0.0332326251858691	0.477415101697511
origin recognition complex	3	1	5	0.414124350515743	0.273599062361316
Swr1 complex	0	0	8	1.52799494785494	0.116406406037689
ESCRT I complex	1	1	6	4.86620613512425	1
ESCRT III complex	0	1	3	10.8356726999118	1
sister chromatid segregation	17	4	37	0.823888985197781	0.184396490564879
regulation of glutamine family amino acid metabolic process	0	0	0	0	1
inositol hexakisphosphate binding	0	0	1	101.589689819848	1
inositol-1,4,5-trisphosphate 6-kinase activity	0	0	1	101.589689819848	1
inositol tetrakisphosphate 3-kinase activity	0	0	1	101.589689819848	1
inositol-1,3,4,5,6-pentakisphosphate kinase activity	0	0	3	6.31501939452606	0.565519880234259
inositol hexakisphosphate kinase activity	0	0	5	2.84707545558378	0.331445505813607
inositol hexakisphosphate 6-kinase activity	0	0	0	0	1
inositol hexakisphosphate 5-kinase activity	0	0	5	2.84707545558378	0.331445505813607
ER ubiquitin ligase complex	0	0	1	101.589689819848	1
Hrd1p ubiquitin ligase complex	0	0	1	101.589689819848	1
translation repressor activity, nucleic acid binding	0	1	6	3.58493584399524	0.681569790574327
cell morphogenesis	115	88	476	0.940679656550072	0.200062162171847
cell morphogenesis involved in differentiation	86	68	302	1.09703954753037	0.00390199910524096
cytokinesis	18	9	77	1.43678976234242	0.742233119131284
assembly of actomyosin apparatus involved in cytokinesis	0	0	1	101.589689819848	1
actomyosin contractile ring assembly	0	0	1	101.589689819848	1
barrier septum assembly	0	0	2	13.894706505074	1
cytokinetic cell separation	0	1	4	6.59398317037818	1
septin ring assembly	1	0	0	0.0668963972896276	0.277087794432502
spindle pole	25	6	72	0.711718746956121	0.58136019710107
gamma-tubulin complex	4	0	11	3.2044611650324	1
gamma-tubulin large complex	2	0	5	6.37846832999249	1
cytoplasmic mRNA processing body	6	2	45	0.992803934841	0.0445433992417846
GARP complex	0	1	2	25.0680244608713	1
condensed chromosome inner kinetochore	0	0	2	13.894706505074	1
condensed chromosome outer kinetochore	7	0	5	0.998536367769508	0.0251438684542785
condensed nuclear chromosome outer kinetochore	2	0	1	0.271642170388257	0.187761688520315
nuclear-transcribed mRNA catabolic process	13	79	93	1.94153851506051	2.18616728722715e-10
mitochondrial RNA catabolic process	1	0	3	10.8356726999118	1
mitochondrial mRNA catabolic process	1	0	1	0.0332326251858691	0.477415101697511
mitochondrial RNA metabolic process	4	1	15	2.51930903907444	1
regulation of mitochondrial RNA catabolic process	1	0	3	10.8356726999118	1
negative regulation of mitochondrial RNA catabolic process	0	0	2	13.894706505074	1
positive regulation of mitochondrial RNA catabolic process	1	0	1	0.0332326251858691	0.477415101697511
mitochondrial RNA processing	1	0	5	4.66458188488332	1
mitochondrial RNA 5'-end processing	1	0	1	0.0332326251858691	0.477415101697511
mitochondrial RNA 3'-end processing	1	0	2	25.0680244608713	1
RNA 5'-end processing	1	0	3	10.8356726999118	1
rRNA 5'-end processing	0	0	2	13.894706505074	1
transcription-dependent tethering of RNA polymerase II gene DNA at nuclear periphery	0	0	1	101.589689819848	1
Prp19 complex	0	0	4	3.95192755408005	0.581203649693448
regulatory region DNA binding	53	44	183	1.0750766284776	0.0101416750703947
transcription regulatory region sequence-specific DNA binding	25	20	80	0.99721931211792	0.0440450707378362
RNA polymerase II regulatory region sequence-specific DNA binding	21	14	58	1.00617384273842	0.0361484082938218
RNA polymerase II core promoter proximal region sequence-specific DNA binding	7	6	31	0.524946580291489	0.738957705768363
RNA polymerase II core promoter sequence-specific DNA binding	6	4	16	0.661508302400954	0.270871105963748
RNA polymerase II distal enhancer sequence-specific DNA binding	6	2	21	2.33871079831983	1
sequence-specific DNA binding RNA polymerase II transcription factor activity	35	30	110	1.12145542939254	0.00633133947626471
RNA polymerase II core promoter proximal region sequence-specific DNA binding transcription factor activity	17	11	34	1.25862040504133	0.00393857555689715
RNA polymerase II core promoter sequence-specific DNA binding transcription factor activity	3	0	3	0.349427700113856	0.357105659631479
core promoter proximal region sequence-specific DNA binding	10	8	36	0.697194888580713	0.361889090133867
protein binding transcription factor activity	65	63	302	0.891883345671758	0.350626101230331
transcription factor binding transcription factor activity	65	62	301	0.887032444673827	0.350127460719781
RNA polymerase II core binding	1	0	8	2.43252261845147	0.459568949377597
sequence-specific DNA binding transcription factor recruiting transcription factor activity	0	0	2	13.894706505074	1
sequence-specific DNA binding RNA polymerase recruiting transcription factor activity	1	0	0	0.0668963972896276	0.277087794432502
RNA polymerase II regulatory region DNA binding	21	14	62	0.945577977400735	0.0686282144119802
RNA polymerase I regulatory region DNA binding	0	0	1	101.589689819848	1
RNA polymerase III regulatory region DNA binding	0	1	3	10.8356726999118	1
RNA polymerase III transcription factor binding	0	0	2	13.894706505074	1
RNA polymerase III type 1 promoter DNA binding	0	1	2	25.0680244608713	1
RNA polymerase III type 2 promoter DNA binding	0	1	2	25.0680244608713	1
RNA polymerase III type 3 promoter DNA binding	0	1	2	25.0680244608713	1
RNA polymerase I core binding	0	0	1	101.589689819848	1
core promoter sequence-specific DNA binding	7	6	24	0.660726417530054	0.356935188076738
core promoter binding	16	8	40	0.903492545417354	0.0921086489563464
RNA polymerase I activity	0	1	11	1.63159355907171	0.198733395007087
RNA polymerase II activity	0	1	9	2.09199713169083	0.301979949248019
RNA polymerase III activity	1	1	13	1.77291268607502	0.262399320600254
regulatory region nucleic acid binding	53	44	183	1.0750766284776	0.0101416750703947
nucleic acid binding transcription factor activity	116	131	504	1.10679018810025	0.00134223675533771
RNA polymerase II core promoter sequence-specific DNA binding transcription factor activity involved in preinitiation complex assembly	0	0	1	101.589689819848	1
RNA polymerase II transcription factor binding transcription factor activity	12	3	63	1.10251282020016	0.0996491560833217
RNA polymerase II core promoter proximal region sequence-specific DNA binding transcription factor activity involved in positive regulation of transcription	11	7	19	1.22556573072332	0.00867275378357982
RNA polymerase II core promoter proximal region sequence-specific DNA binding transcription factor activity involved in negative regulation of transcription	5	5	13	0.788073574244769	0.103199344232569
nitrogen catabolite regulation of transcription from RNA polymerase II promoter	0	0	0	0	1
nitrogen catabolite activation of transcription from RNA polymerase II promoter	0	0	0	0	1
RNA polymerase I transcription factor binding transcription factor activity	0	0	1	101.589689819848	1
RNA polymerase II basal transcription factor binding transcription factor activity	1	0	0	0.0668963972896276	0.277087794432502
RNA polymerase II transcription factor binding	15	7	48	0.686968317220029	0.503491671735329
TFIIB-class binding transcription factor activity	1	0	0	0.0668963972896276	0.277087794432502
RNA polymerase II basal transcription factor binding	1	0	2	25.0680244608713	1
TFIIB-class transcription factor binding	1	0	0	0.0668963972896276	0.277087794432502
TFIID-class transcription factor binding	0	0	2	13.894706505074	1
basal transcription machinery binding	2	0	10	2.4491873733808	0.529754574813946
basal RNA polymerase II transcription machinery binding	2	0	10	2.4491873733808	0.529754574813946
negative regulation of exit from mitosis	0	1	0	0.0668963972896276	0.277087794432502
response to acid	41	17	115	0.944126940406611	0.087350479938357
RNA polymerase II activating transcription factor binding	7	2	17	0.542326822558233	0.509956640194218
RNA polymerase II repressing transcription factor binding	2	2	19	1.65292451686928	0.353766893373249
RNA polymerase II transcription cofactor activity	4	2	49	0.744588422743411	0.00377955237565343
RNA polymerase II transcription coactivator activity	0	2	10	2.4491873733808	0.529754574813946
RNA polymerase II transcription corepressor activity	4	1	9	0.381463356991085	0.551546822871036
sequence-specific transcription regulatory region DNA binding RNA polymerase II transcription factor recruiting transcription factor activity	0	0	1	101.589689819848	1
transcription factor recruiting transcription factor activity	1	0	3	10.8356726999118	1
RNA polymerase II transcription factor recruiting transcription factor activity	1	0	0	0.0668963972896276	0.277087794432502
TFIIIC-class transcription factor binding	0	0	2	13.894706505074	1
enhancer sequence-specific DNA binding	7	3	24	0.463543159834157	0.84827726097127
core promoter proximal region DNA binding	10	9	36	0.74608798976646	0.289815283409095
intronic transcription regulatory region sequence-specific DNA binding	0	0	2	13.894706505074	1
RNA polymerase II intronic transcription regulatory region sequence-specific DNA binding	0	0	2	13.894706505074	1
RNA polymerase I regulatory region sequence-specific DNA binding	0	0	1	101.589689819848	1
RNA polymerase I CORE element sequence-specific DNA binding	0	0	1	101.589689819848	1
sequence-specific DNA binding RNA polymerase I transcription factor activity	0	0	1	101.589689819848	1
RNA polymerase I CORE element sequence-specific DNA binding transcription factor activity	0	0	1	101.589689819848	1
reverse transcription	0	0	0	0	1
transcription initiation from RNA polymerase I promoter for nuclear large rRNA transcript	0	0	1	101.589689819848	1
RNA polymerase I transcription factor recruiting transcription factor activity	0	0	1	101.589689819848	1
RNA polymerase I CORE element sequence-specific DNA binding transcription factor recruiting transcription factor activity	0	0	1	101.589689819848	1
RNA polymerase I transcriptional preinitiation complex assembly	0	0	1	101.589689819848	1
RNA polymerase I transcriptional preinitiation complex assembly at the promoter for the nuclear large rRNA transcript	0	0	1	101.589689819848	1
RNA polymerase II transcription factor binding transcription factor activity involved in positive regulation of transcription	3	2	16	2.33073729296767	0.8108114212289
RNA polymerase II transcription factor binding transcription factor activity involved in negative regulation of transcription	7	1	13	0.576814573911071	0.328496655518959
maintenance of transcriptional fidelity during DNA-templated transcription elongation	0	0	1	101.589689819848	1
maintenance of transcriptional fidelity during DNA-templated transcription elongation from RNA polymerase II promoter	0	0	1	101.589689819848	1
RNA polymerase II distal enhancer sequence-specific DNA binding transcription factor activity involved in positive regulation of transcription	2	1	0	1.07844196741785	0.0212598864912993
histone displacement	0	0	0	0	1
transcription cofactor binding	0	3	4	0.286592768181009	0.404723901427203
transcription corepressor binding	0	2	4	0.11793390328827	0.67172346375229
transcription coactivator binding	0	0	1	101.589689819848	1
RNA polymerase II transcription cofactor binding	0	0	1	101.589689819848	1
RNA polymerase II transcription corepressor binding	0	0	1	101.589689819848	1
RNA polymerase II transcription regulatory region sequence-specific DNA binding transcription factor activity involved in negative regulation of transcription	5	6	14	0.84261668589386	0.0755912009678392
RNA polymerase II transcription regulatory region sequence-specific DNA binding transcription factor activity involved in positive regulation of transcription	14	9	22	1.4573438501207	0.00116081666133258
chronological cell aging	1	0	1	0.0332326251858691	0.477415101697511
progressive alteration of chromatin involved in cell aging	0	0	2	13.894706505074	1
replicative cell aging	0	0	5	2.84707545558378	0.331445505813607
progressive alteration of chromatin involved in replicative cell aging	0	0	2	13.894706505074	1
age-dependent response to oxidative stress	1	0	2	25.0680244608713	1
age-dependent telomere shortening	0	0	2	13.894706505074	1
age-dependent response to reactive oxygen species	0	0	1	101.589689819848	1
mitochondrial sorting and assembly machinery complex	0	0	1	101.589689819848	1
skeletal system development	32	38	149	0.910029219553783	0.169845488825369
cartilage condensation	2	2	3	0.588600723895335	0.0982230484767883
ossification	40	32	134	1.04131904609509	0.0225301881416518
neurotransmitter uptake	4	2	5	0.796383078060973	0.0830944512863331
regulation of neurotransmitter levels	10	17	48	0.881149802720086	0.119977897712734
acetylcholine catabolic process in synaptic cleft	0	0	1	101.589689819848	1
action potential	12	13	47	0.818820642392035	0.187547875971296
RNA methylation	1	2	15	1.84476093661508	0.430340507131961
dihydronicotinamide riboside quinone reductase activity	1	0	0	0.0668963972896276	0.277087794432502
selenocysteine incorporation	0	0	5	2.84707545558378	0.331445505813607
opioid peptide activity	1	0	2	25.0680244608713	1
prostaglandin biosynthetic process	6	1	11	0.545680905101985	0.296769853862985
N-acetylglucosamine 6-O-sulfotransferase activity	0	2	1	0.271642170388257	0.187761688520315
voltage-gated sodium channel complex	2	0	1	0.271642170388257	0.187761688520315
peptide amidation	0	0	1	101.589689819848	1
outer dense fiber	0	0	3	6.31501939452606	0.565519880234259
pseudouridine synthesis	5	1	11	0.431977336388873	0.587216562320766
retinoid metabolic process	9	2	14	0.84261668589386	0.0755912009678392
angiogenesis	63	35	137	1.44077395251154	3.03873591963793e-06
microfibril	0	1	2	25.0680244608713	1
lipopolysaccharide binding	3	0	4	0.286592768181009	0.404723901427203
interleukin-21 receptor activity	0	0	1	101.589689819848	1
cornified envelope	0	0	2	13.894706505074	1
radial spoke	0	0	0	0	1
N-acetylgalactosamine 4-O-sulfotransferase activity	0	0	2	13.894706505074	1
ciliary or bacterial-type flagellar motility	0	1	7	2.9015566258344	0.457784418849045
beta-amyloid binding	7	3	10	0.975330632055609	0.0413918028259755
ovarian follicle development	7	2	21	0.450482258623172	0.838292194900044
ovulation from ovarian follicle	1	2	3	0.349427700113856	0.357105659631479
ovarian follicle rupture	0	0	1	101.589689819848	1
initiation of primordial ovarian follicle growth	0	1	0	0.0668963972896276	0.277087794432502
primary ovarian follicle growth	0	0	0	0	1
preantral ovarian follicle growth	0	0	0	0	1
antral ovarian follicle growth	1	1	2	0.189087529994803	0.308144545556142
ovarian cumulus expansion	1	0	0	0.0668963972896276	0.277087794432502
ovarian follicle atresia	0	0	0	0	1
luteinization	0	2	3	0.14522568971246	0.621563618419962
luteolysis	0	0	2	13.894706505074	1
oocyte growth	0	0	2	13.894706505074	1
oocyte maturation	3	1	10	3.62147102123457	1
regulation of cell growth	31	28	158	1.32511984322096	0.938985583562536
regulation of cell growth by extracellular stimulus	0	0	1	101.589689819848	1
fatty acid alpha-oxidation	1	0	4	6.59398317037818	1
response to protozoan	6	1	9	0.642307814589273	0.165320068230681
cholesterol 25-hydroxylase activity	0	0	0	0	1
blood vessel development	67	36	159	1.31875248402776	4.63686496735036e-05
patterning of blood vessels	6	5	9	1.20269453477996	0.0106322498216423
vasculogenesis	9	8	28	0.813808160855881	0.134970907792499
ganglioside metabolic process	0	1	9	2.09199713169083	0.301979949248019
ganglioside biosynthetic process	0	0	5	2.84707545558378	0.331445505813607
globoside metabolic process	0	0	1	101.589689819848	1
microtubule bundle formation	3	4	15	0.419703306991032	0.638836275816874
medium-chain fatty acid transport	0	1	1	0.0332326251858691	0.477415101697511
detection of chemical stimulus involved in sensory perception of bitter taste	1	0	2	25.0680244608713	1
detection of chemical stimulus involved in sensory perception of sour taste	0	0	0	0	1
detection of chemical stimulus involved in sensory perception of sweet taste	0	0	0	0	1
Gq/11-coupled serotonin receptor activity	0	0	0	0	1
dopamine neurotransmitter receptor activity, coupled via Gs	0	0	0	0	1
dopamine neurotransmitter receptor activity, coupled via Gi/Go	0	0	0	0	1
trace-amine receptor activity	0	0	0	0	1
angiotensin receptor activity	0	0	1	101.589689819848	1
angiotensin type I receptor activity	0	0	0	0	1
peptide YY receptor activity	0	0	0	0	1
pancreatic polypeptide receptor activity	0	0	0	0	1
urotensin II receptor activity	0	0	0	0	1
adrenomedullin receptor activity	0	0	1	101.589689819848	1
neuromedin U receptor activity	1	0	0	0.0668963972896276	0.277087794432502
G-protein coupled nucleotide receptor activity	1	1	4	0.11793390328827	0.67172346375229
G-protein coupled adenosine receptor activity	2	1	1	0.628572577023621	0.0673788314844292
purinergic nucleotide receptor activity	2	1	8	4.07896791078532	1
growth hormone secretagogue receptor activity	0	0	0	0	1
virus receptor activity	6	2	14	0.541745657193459	0.34873719760755
ADP receptor activity	0	0	0	0	1
nociceptin receptor activity	0	1	0	0.0668963972896276	0.277087794432502
cysteinyl leukotriene receptor activity	0	0	1	101.589689819848	1
leukotriene B4 receptor activity	0	0	1	101.589689819848	1
calcitonin gene-related polypeptide receptor activity	0	0	2	13.894706505074	1
G-protein coupled chemoattractant receptor activity	5	4	9	0.918161223010994	0.0598095538201483
adenylate cyclase inhibiting G-protein coupled glutamate receptor activity	0	0	0	0	1
group II metabotropic glutamate receptor activity	0	0	0	0	1
group III metabotropic glutamate receptor activity	0	0	0	0	1
osteoblast differentiation	25	19	78	0.995143867549931	0.0419727435797677
fibrillar center	0	1	1	0.0332326251858691	0.477415101697511
granular component	0	0	4	3.95192755408005	0.581203649693448
peptide receptor activity	9	9	28	0.874352819257337	0.0978324775330027
eye development	19	24	104	0.736765400095866	0.710687998942345
urogenital system development	32	22	101	0.985389596671775	0.0572691463872363
metanephros development	12	6	19	1.22556573072332	0.00867275378357982
ureteric bud development	6	9	24	0.795705235036528	0.151058961079319
branching involved in ureteric bud morphogenesis	4	4	19	0.415669138871725	0.830596742554625
temperature homeostasis	6	5	7	1.45344346627134	0.00305897253624683
fever generation	5	0	2	1.06838237557787	0.0203090578754746
conditioned taste aversion	1	0	0	0.0668963972896276	0.277087794432502
behavioral fear response	1	1	8	3.26986551991351	0.736474278171549
G-protein coupled receptor binding	22	15	77	0.823366114018206	0.249175678640996
alpha-N-acetylgalactosaminide alpha-2,6-sialyltransferase activity	0	1	1	0.0332326251858691	0.477415101697511
response to hypoxia	39	26	103	1.19413346290237	0.00225070011996856
ameboidal cell migration	24	21	96	0.838623533495971	0.257288004227857
acrosomal vesicle	7	3	33	1.64337507290957	0.610196842300327
ATPase activator activity	1	1	9	2.80186706326174	0.738047186734107
regulation of chromatin assembly or disassembly	2	1	3	0.349427700113856	0.357105659631479
male germ cell nucleus	4	0	9	0.260782436634063	0.762722227622549
female germ cell nucleus	1	0	2	25.0680244608713	1
acrosome assembly	1	1	3	0.14522568971246	0.621563618419962
long-chain fatty acid metabolic process	17	7	33	1.07495709098133	0.0177484183108705
cellular glucose homeostasis	7	4	22	0.570912344125529	0.442609246698286
tRNA 3'-terminal CCA addition	0	0	2	13.894706505074	1
sialate O-acetylesterase activity	0	0	1	101.589689819848	1
tRNA 5'-leader removal	1	0	0	0.0668963972896276	0.277087794432502
histamine metabolic process	1	0	0	0.0668963972896276	0.277087794432502
histamine biosynthetic process	1	0	0	0.0668963972896276	0.277087794432502
gastric acid secretion	1	2	3	0.349427700113856	0.357105659631479
histamine-induced gastric acid secretion	0	1	0	0.0668963972896276	0.277087794432502
gastrin-induced gastric acid secretion	0	1	0	0.0668963972896276	0.277087794432502
in utero embryonic development	50	33	188	0.878729998966369	0.272704071018054
gastrulation with mouth forming second	2	2	14	2.37490032811651	0.793740381324296
formation of primary germ layer	8	5	32	0.509981172308647	0.867925215546884
ectoderm formation	0	0	0	0	1
endoderm formation	5	3	9	0.778871894546788	0.0999611379613042
mesoderm formation	4	4	22	2.21514147221588	1
cell fate specification	6	5	15	0.795212670685307	0.122162473377633
cell fate determination	4	2	11	0.431977336388873	0.587216562320766
mesodermal cell fate commitment	1	0	1	0.0332326251858691	0.477415101697511
endodermal cell fate commitment	2	0	7	3.91673833732821	1
endodermal cell fate specification	3	0	2	0.448327096536043	0.134073677992329
ectodermal cell fate specification	0	0	1	101.589689819848	1
L-amino-acid oxidase activity	0	0	1	101.589689819848	1
stress fiber	4	7	22	0.570912344125529	0.442609246698286
ruffle	22	20	81	0.909921490970673	0.128086483462676
lipid kinase activity	1	1	4	0.11793390328827	0.67172346375229
ceramide kinase activity	0	1	1	0.0332326251858691	0.477415101697511
2'-5'-oligoadenylate synthetase activity	4	0	0	1.7231711230585	0.00588690482692578
formation of translation preinitiation complex	1	5	10	0.467479157365389	0.404652649771592
formation of translation initiation complex	0	0	4	3.95192755408005	0.581203649693448
galactosylceramide sulfotransferase activity	0	0	1	101.589689819848	1
prenylcysteine oxidase activity	0	1	1	0.0332326251858691	0.477415101697511
establishment of planar polarity	1	1	14	1.62251797844943	0.263327798406563
morphogenesis of a polarized epithelium	1	1	9	2.80186706326174	0.738047186734107
sex chromatin	0	0	6	2.21559750458965	0.196359839913173
Barr body	1	0	3	10.8356726999118	1
XY body	1	0	9	2.09199713169083	0.301979949248019
optic placode formation	0	0	2	13.894706505074	1
photoreceptor outer segment	2	2	14	2.37490032811651	0.793740381324296
eye photoreceptor cell differentiation	1	2	15	1.84476093661508	0.430340507131961
neural crest cell migration	1	1	9	2.80186706326174	0.738047186734107
somitogenesis	7	8	19	0.975021139112715	0.0523876806274423
somite specification	1	1	0	0.490046538791854	0.0767604871676268
retinal dehydrogenase activity	1	0	2	25.0680244608713	1
organ induction	1	1	6	4.86620613512425	1
aminocarboxymuconate-semialdehyde decarboxylase activity	0	0	0	0	1
morphogenesis of a branching structure	26	13	62	1.07300679772678	0.0185047112929339
neuron migration	8	11	39	0.693508086859009	0.380374320459221
membrane raft assembly	2	1	1	0.628572577023621	0.0673788314844292
membrane raft polarization	0	2	1	0.271642170388257	0.187761688520315
establishment of lymphocyte polarity	0	0	4	3.95192755408005	0.581203649693448
establishment of T cell polarity	0	0	3	6.31501939452606	0.565519880234259
establishment of natural killer cell polarity	0	0	1	101.589689819848	1
immunological synapse formation	0	0	4	3.95192755408005	0.581203649693448
immunological synapse	6	7	13	1.11559543641826	0.0153264884972543
myeloid dendritic cell activation	10	5	8	1.95172555094617	0.000192516450563757
microglial cell activation	5	1	4	0.928503985403497	0.0324721955447754
cell activation	178	105	388	1.69075317114751	1.10343998645301e-16
leukocyte homeostasis	11	4	35	0.56680370697468	0.751701689364113
T cell homeostatic proliferation	2	0	1	0.271642170388257	0.187761688520315
plasma membrane repair	0	0	2	13.894706505074	1
natural killer cell differentiation	2	4	11	0.431977336388873	0.587216562320766
neutrophil homeostasis	1	0	5	4.66458188488332	1
neutrophil apoptotic process	2	0	2	0.189087529994803	0.308144545556142
B cell homeostasis	5	1	16	2.63486304230699	1
B cell apoptotic process	7	3	8	1.16007510147916	0.0146240730897724
phosphotyrosine binding	3	4	4	1.16155866900025	0.0137279283671207
prostaglandin J receptor activity	0	0	2	13.894706505074	1
phosphatidylserine binding	5	1	5	0.796383078060973	0.0830944512863331
natural killer cell proliferation	2	3	2	1.06838237557787	0.0203090578754746
polymeric immunoglobulin receptor activity	0	0	0	0	1
type IIa hypersensitivity	1	0	0	0.0668963972896276	0.277087794432502
regulation of type IIa hypersensitivity	1	0	0	0.0668963972896276	0.277087794432502
positive regulation of type IIa hypersensitivity	1	0	0	0.0668963972896276	0.277087794432502
type III hypersensitivity	1	0	0	0.0668963972896276	0.277087794432502
regulation of type III hypersensitivity	1	0	0	0.0668963972896276	0.277087794432502
positive regulation of type III hypersensitivity	1	0	0	0.0668963972896276	0.277087794432502
type IV hypersensitivity	1	1	2	0.189087529994803	0.308144545556142
regulation of type IV hypersensitivity	1	0	2	25.0680244608713	1
negative regulation of type IV hypersensitivity	1	0	1	0.0332326251858691	0.477415101697511
positive regulation of type IV hypersensitivity	0	0	1	101.589689819848	1
regulation of type I hypersensitivity	2	0	0	0.490046538791854	0.0767604871676268
positive regulation of type I hypersensitivity	2	0	0	0.490046538791854	0.0767604871676268
cytokine production	115	64	231	1.69494114414076	1.93476031356726e-12
regulation of cytokine production	110	58	198	1.83718427831606	5.24482627458756e-14
negative regulation of cytokine production	35	24	59	1.80319973568464	2.52456847757703e-07
positive regulation of cytokine production	68	33	121	1.6784932720659	1.33741945573683e-08
serotonin secretion	5	0	1	1.46064115903383	0.00752301665212398
histamine secretion	2	0	2	0.189087529994803	0.308144545556142
kidney development	29	16	70	1.13061448793411	0.00850467803106508
mesonephros development	3	2	3	0.846323319038243	0.0418843153002998
blastocyst development	10	4	37	1.87242531630159	1
blastocyst formation	5	3	13	0.576814573911071	0.328496655518959
inner cell mass cell differentiation	1	0	2	25.0680244608713	1
inner cell mass cellular morphogenesis	0	0	0	0	1
trophectodermal cell differentiation	3	2	8	0.419609152229828	0.366586919121465
trophectodermal cell fate commitment	0	0	0	0	1
trophectodermal cellular morphogenesis	0	0	1	101.589689819848	1
blastocyst growth	2	1	11	2.69489243100865	0.769843409266534
inner cell mass cell proliferation	2	0	9	2.80186706326174	0.738047186734107
trophectodermal cell proliferation	0	0	0	0	1
blastocyst hatching	1	0	3	10.8356726999118	1
release of cytochrome c from mitochondria	11	4	35	0.56680370697468	0.751701689364113
epithelial to mesenchymal transition	5	10	31	0.632995702910195	0.508861397607197
embryonic epithelial tube formation	6	8	52	1.28607766651107	0.271269716212238
neural plate morphogenesis	0	1	4	6.59398317037818	1
neural plate development	0	1	7	2.9015566258344	0.457784418849045
neural tube formation	5	7	49	1.21830356694185	0.196353863268557
neural fold formation	0	1	3	10.8356726999118	1
neural tube closure	4	5	39	1.26311663184006	0.196762540765962
protein insertion into mitochondrial membrane involved in apoptotic signaling pathway	6	2	22	2.21514147221588	1
phagolysosome assembly	0	0	5	2.84707545558378	0.331445505813607
opsonin binding	1	1	3	0.14522568971246	0.621563618419962
opsonin receptor activity	0	0	2	13.894706505074	1
complement binding	1	2	5	0.243021545826886	0.69306835601581
complement component C1q binding	1	1	1	0.271642170388257	0.187761688520315
complement component C3b binding	0	0	0	0	1
complement component C4b binding	0	0	0	0	1
complement component C5a binding	0	0	1	101.589689819848	1
complement component C4b receptor activity	0	0	0	0	1
NK T cell differentiation	0	2	4	0.11793390328827	0.67172346375229
NK T cell proliferation	2	1	1	0.628572577023621	0.0673788314844292
complement activation, lectin pathway	1	0	1	0.0332326251858691	0.477415101697511
regulation of complement activation, lectin pathway	1	0	0	0.0668963972896276	0.277087794432502
negative regulation of complement activation, lectin pathway	1	0	0	0.0668963972896276	0.277087794432502
pattern binding	1	0	9	2.09199713169083	0.301979949248019
(1->3)-beta-D-glucan binding	0	0	0	0	1
polysaccharide receptor activity	0	0	0	0	1
(1->3)-beta-D-glucan receptor activity	0	0	0	0	1
lipopolysaccharide receptor activity	2	0	2	0.189087529994803	0.308144545556142
response to yeast	2	1	1	0.628572577023621	0.0673788314844292
detection of yeast	0	0	0	0	1
Mullerian duct regression	0	0	2	13.894706505074	1
receptor recycling	4	4	14	0.541745657193459	0.34873719760755
nucleoside binding	266	134	1068	1.10257088783365	0.685278268910318
purine nucleoside binding	266	133	1062	1.10673956074227	0.731108614431378
pyrimidine nucleoside binding	1	0	1	0.0332326251858691	0.477415101697511
endothelial cell development	4	4	18	0.435953732074399	0.667970386380034
endothelial cell morphogenesis	2	1	3	0.349427700113856	0.357105659631479
selenium compound metabolic process	0	0	1	101.589689819848	1
glucuronyl-galactosyl-proteoglycan 4-alpha-N-acetylglucosaminyltransferase activity	0	0	2	13.894706505074	1
liver development	14	11	44	0.870039783794846	0.136699512164421
placenta development	23	7	67	0.732537176095774	0.494555344713267
phagocytic cup	2	2	8	0.287334457914991	0.747509588310694
embryonic placenta development	17	6	38	0.898945736671528	0.0858428731293227
maternal placenta development	5	2	13	0.474422318380877	0.459098339799348
tissue homeostasis	20	9	78	1.50596494101849	1
retina homeostasis	4	4	19	0.415669138871725	0.830596742554625
autolysis	0	0	1	101.589689819848	1
cytolysis by symbiont of host cells	0	0	1	101.589689819848	1
activation of membrane attack complex	0	1	0	0.0668963972896276	0.277087794432502
cell killing	20	12	41	1.24506270228062	0.00352971133702703
killing by symbiont of host cells	0	1	2	25.0680244608713	1
leukocyte mediated cytotoxicity	17	11	36	1.19577720169953	0.00713440667488452
regulation of leukocyte mediated cytotoxicity	10	10	23	1.18407283783397	0.00945447529481903
negative regulation of leukocyte mediated cytotoxicity	1	3	2	0.748056423220216	0.0537007681331784
positive regulation of leukocyte mediated cytotoxicity	7	9	20	1.01251960200505	0.0379558175405695
T cell mediated cytotoxicity	9	5	19	0.892529646713505	0.0773637119818889
regulation of T cell mediated cytotoxicity	6	5	14	0.84261668589386	0.0755912009678392
negative regulation of T cell mediated cytotoxicity	1	2	1	0.628572577023621	0.0673788314844292
positive regulation of T cell mediated cytotoxicity	5	4	12	0.728347056632669	0.142170451472763
photoreceptor inner segment	0	0	5	2.84707545558378	0.331445505813607
farnesylated protein binding	0	0	0	0	1
regulation of receptor recycling	4	3	7	0.781189966767975	0.0744489964689808
negative regulation of receptor recycling	0	0	2	13.894706505074	1
positive regulation of receptor recycling	3	3	3	1.11505228362498	0.0169208529681502
B-1 B cell homeostasis	1	0	2	25.0680244608713	1
B-1 B cell differentiation	0	0	1	101.589689819848	1
exocyst assembly	1	0	1	0.0332326251858691	0.477415101697511
regulation of exocyst assembly	1	0	1	0.0332326251858691	0.477415101697511
uropod	1	1	7	3.91673833732821	1
regulation of protein phosphorylation	149	91	442	1.22693308343168	1.21139377374808e-05
negative regulation of protein phosphorylation	36	35	127	1.07946977862349	0.0127928606346089
positive regulation of protein phosphorylation	102	60	294	1.19268498009027	0.000222048544854326
endothelial cell proliferation	14	4	43	0.592244958938393	0.77453793679348
regulation of endothelial cell proliferation	10	4	37	1.87242531630159	1
negative regulation of endothelial cell proliferation	3	3	10	0.467479157365389	0.404652649771592
positive regulation of endothelial cell proliferation	6	2	28	1.67953810403384	0.576957591962836
female pronucleus	3	0	4	0.286592768181009	0.404723901427203
male pronucleus	2	0	3	0.14522568971246	0.621563618419962
postsynaptic membrane organization	2	1	5	0.243021545826886	0.69306835601581
hair follicle development	4	7	33	1.76568120884575	0.866018236618173
vasculature development	80	49	206	1.3163769397191	1.35114201370374e-05
lymph vessel development	2	2	4	0.485954872541206	0.229083872390673
lymphangiogenesis	0	1	5	4.66458188488332	1
heart looping	5	6	17	0.714865591070834	0.203107010503634
glycoprotein binding	10	12	24	1.28145758092914	0.00431742110167815
sebaceous gland cell differentiation	0	0	0	0	1
regulation of cell-matrix adhesion	11	5	33	0.649854705380905	0.427138550553935
negative regulation of cell-matrix adhesion	5	1	12	0.401505702984595	0.601611694210606
positive regulation of cell-matrix adhesion	4	3	16	0.396820091736822	0.816070226932831
blood vessel maturation	0	1	4	6.59398317037818	1
positive regulation of neurotransmitter secretion	2	1	2	0.448327096536043	0.134073677992329
intramembranous ossification	0	1	2	25.0680244608713	1
endochondral ossification	3	4	10	0.590022462538968	0.275290998801026
regulation of cytokine-mediated signaling pathway	19	8	42	0.995922525201423	0.0421354576811397
negative regulation of cytokine-mediated signaling pathway	2	4	18	2.28889479495769	1
positive regulation of cytokine-mediated signaling pathway	4	1	13	3.00208200987725	1
synaptic transmission, dopaminergic	3	3	4	0.928503985403497	0.0324721955447754
startle response	0	2	3	0.14522568971246	0.621563618419962
G-protein alpha-subunit binding	0	1	7	2.9015566258344	0.457784418849045
suckling behavior	0	2	7	3.91673833732821	1
fibronectin binding	2	1	9	3.48716552387269	1
regulation of activation of membrane attack complex	0	1	0	0.0668963972896276	0.277087794432502
positive regulation of activation of membrane attack complex	0	0	0	0	1
negative regulation of activation of membrane attack complex	0	1	0	0.0668963972896276	0.277087794432502
retinoic acid binding	1	0	3	10.8356726999118	1
adenosine receptor signaling pathway	0	0	3	6.31501939452606	0.565519880234259
blood vessel remodeling	5	5	13	0.788073574244769	0.103199344232569
response to amphetamine	6	1	10	0.590022462538968	0.275290998801026
neurological system process involved in regulation of systemic arterial blood pressure	1	1	2	0.189087529994803	0.308144545556142
renal system process involved in regulation of blood volume	1	0	5	4.66458188488332	1
regulation of systemic arterial blood pressure by carotid sinus baroreceptor feedback	0	0	0	0	1
regulation of systemic arterial blood pressure by chemoreceptor signaling	0	0	0	0	1
regulation of systemic arterial blood pressure by ischemic conditions	1	0	0	0.0668963972896276	0.277087794432502
baroreceptor response to decreased systemic arterial blood pressure	0	0	0	0	1
baroreceptor response to increased systemic arterial blood pressure	0	0	0	0	1
vasodilation of artery involved in baroreceptor response to increased systemic arterial blood pressure	0	0	0	0	1
negative regulation of heart rate involved in baroreceptor response to increased systemic arterial blood pressure	0	0	0	0	1
negative regulation of the force of heart contraction involved in baroreceptor response to increased systemic arterial blood pressure	0	0	0	0	1
vasoconstriction of artery involved in baroreceptor response to lowering of systemic arterial blood pressure	0	0	0	0	1
positive regulation of heart rate involved in baroreceptor response to decreased systemic arterial blood pressure	0	0	0	0	1
regulation of systemic arterial blood pressure by hormone	3	2	6	0.524895219610726	0.190784038288107
regulation of systemic arterial blood pressure by circulatory renin-angiotensin	3	1	3	0.588600723895335	0.0982230484767883
regulation of systemic arterial blood pressure by vasopressin	0	0	0	0	1
regulation of systemic arterial blood pressure by norepinephrine-epinephrine	2	0	1	0.271642170388257	0.187761688520315
norepinephrine-epinephrine vasoconstriction involved in regulation of systemic arterial blood pressure	0	0	0	0	1
positive regulation of heart rate by epinephrine-norepinephrine	1	0	1	0.0332326251858691	0.477415101697511
positive regulation of the force of heart contraction by epinephrine-norepinephrine	0	0	0	0	1
angiotensin mediated vasoconstriction involved in regulation of systemic arterial blood pressure	0	0	0	0	1
renal response to blood flow involved in circulatory renin-angiotensin regulation of systemic arterial blood pressure	0	0	1	101.589689819848	1
renin secretion into blood stream	0	0	3	6.31501939452606	0.565519880234259
regulation of angiotensin levels in blood	3	1	2	0.748056423220216	0.0537007681331784
angiotensin maturation	3	1	1	1.03314195175907	0.0229156004791454
angiotensin catabolic process in blood	0	1	0	0.0668963972896276	0.277087794432502
detection of hypoxic conditions in blood by chemoreceptor signaling	0	0	0	0	1
morphogenesis of an epithelium	42	28	150	0.904146521035953	0.171461113387437
morphogenesis of an epithelial sheet	5	1	17	2.44996952908353	1
vasoconstriction of artery involved in ischemic response to lowering of systemic arterial blood pressure	1	0	0	0.0668963972896276	0.277087794432502
regulation of blood volume by renin-angiotensin	0	1	2	25.0680244608713	1
regulation of blood volume by renal aldosterone	0	0	0	0	1
renin-angiotensin regulation of aldosterone production	0	0	0	0	1
regulation of renal output by angiotensin	0	1	1	0.0332326251858691	0.477415101697511
protease binding	9	6	32	0.615035453980074	0.51576339565841
response to dietary excess	2	2	3	0.588600723895335	0.0982230484767883
reduction of food intake in response to dietary excess	0	0	0	0	1
diet induced thermogenesis	1	1	1	0.271642170388257	0.187761688520315
vasodilation by norepinephrine-epinephrine involved in regulation of systemic arterial blood pressure	1	0	0	0.0668963972896276	0.277087794432502
regulation of the force of heart contraction	2	5	4	1.16155866900025	0.0137279283671207
regulation of heart rate	6	3	16	0.571455285946386	0.372730190926693
regulation of sodium ion transport	5	4	22	0.432193997538737	0.842444245885435
desensitization of G-protein coupled receptor protein signaling pathway	1	1	6	4.86620613512425	1
inhibitory G-protein coupled receptor phosphorylation	0	0	0	0	1
G-protein coupled receptor internalization	0	1	4	6.59398317037818	1
desensitization of G-protein coupled receptor protein signaling pathway by arrestin	1	0	1	0.0332326251858691	0.477415101697511
vasodilation by angiotensin involved in regulation of systemic arterial blood pressure	0	0	0	0	1
regulation of blood vessel size by renin-angiotensin	0	0	1	101.589689819848	1
brain renin-angiotensin system	0	0	1	101.589689819848	1
regulation of L-glutamate transport	1	0	2	25.0680244608713	1
negative regulation of L-glutamate transport	1	0	0	0.0668963972896276	0.277087794432502
p53 binding	7	3	37	1.44651403521452	0.414234731709298
sprouting angiogenesis	9	2	12	0.956915076888175	0.0370525131723328
intussusceptive angiogenesis	0	0	0	0	1
cell migration involved in sprouting angiogenesis	4	3	8	0.704883507409478	0.143742162997379
blood vessel endothelial cell proliferation involved in sprouting angiogenesis	1	0	1	0.0332326251858691	0.477415101697511
opsin binding	0	0	0	0	1
osteoblast fate commitment	2	0	2	0.189087529994803	0.308144545556142
positive regulation of neuroblast proliferation	0	1	8	2.43252261845147	0.459568949377597
positive regulation of mesenchymal cell proliferation	3	5	13	0.576814573911071	0.328496655518959
nucleobase binding	1	1	1	0.271642170388257	0.187761688520315
adenine binding	0	1	0	0.0668963972896276	0.277087794432502
uracil binding	0	0	0	0	1
thymine binding	0	0	0	0	1
purine nucleobase binding	1	1	1	0.271642170388257	0.187761688520315
pyrimidine nucleobase binding	0	0	0	0	1
chondrocyte differentiation	4	10	30	0.596171532958111	0.612551537028385
chondrocyte development	3	1	7	0.319949157422549	0.510313799636662
epithelial cell development	11	12	64	1.53341607096847	0.904345761286466
columnar/cuboidal epithelial cell differentiation	6	1	35	1.19147327822912	0.121786811904425
columnar/cuboidal epithelial cell development	2	1	16	1.70898378044763	0.311977311302594
glandular epithelial cell differentiation	2	1	12	2.41790832906829	0.773110828649911
glandular epithelial cell development	1	1	11	2.17391395523555	0.535322820575954
columnar/cuboidal epithelial cell maturation	1	0	2	25.0680244608713	1
epithelial cell maturation	1	0	6	3.58493584399524	0.681569790574327
glandular epithelial cell maturation	0	0	1	101.589689819848	1
optic cup morphogenesis involved in camera-type eye development	0	0	3	6.31501939452606	0.565519880234259
extraocular skeletal muscle development	0	0	0	0	1
osteoblast development	2	2	6	0.360939420794634	0.478705285110215
acrosome matrix dispersal	0	0	0	0	1
inner acrosomal membrane	0	0	1	101.589689819848	1
acrosomal membrane	0	2	5	6.37846832999249	1
outer acrosomal membrane	0	0	1	101.589689819848	1
regulation of oxidative phosphorylation	1	0	1	0.0332326251858691	0.477415101697511
4-hydroxybenzoate decaprenyltransferase activity	0	0	1	101.589689819848	1
protein depalmitoylation	0	0	3	6.31501939452606	0.565519880234259
inhibition of neuroepithelial cell differentiation	0	0	1	101.589689819848	1
diaphragm contraction	0	0	1	101.589689819848	1
regulation of respiratory gaseous exchange by neurological system process	0	3	3	0.349427700113856	0.357105659631479
lens development in camera-type eye	4	9	19	0.810692828260833	0.113920794922535
lens morphogenesis in camera-type eye	1	2	5	0.243021545826886	0.69306835601581
regulation of receptor internalization	1	1	12	1.9533223593556	0.375141664607515
negative regulation of receptor internalization	0	0	3	6.31501939452606	0.565519880234259
positive regulation of receptor internalization	1	1	8	3.26986551991351	0.736474278171549
auditory receptor cell morphogenesis	0	1	3	10.8356726999118	1
polyprenyltransferase activity	0	0	1	101.589689819848	1
caveolar macromolecular signaling complex	0	0	0	0	1
tRNA wobble base modification	0	0	6	2.21559750458965	0.196359839913173
tRNA wobble uridine modification	0	0	5	2.84707545558378	0.331445505813607
tRNA wobble adenosine to inosine editing	0	0	1	101.589689819848	1
podosome	1	1	15	1.4955039989287	0.180235737188533
interleukin-33 binding	1	0	0	0.0668963972896276	0.277087794432502
interleukin-33 receptor activity	1	0	0	0.0668963972896276	0.277087794432502
store-operated calcium entry	2	2	3	0.588600723895335	0.0982230484767883
semaphorin receptor complex	1	0	3	10.8356726999118	1
aggressive behavior	0	1	0	0.0668963972896276	0.277087794432502
inter-male aggressive behavior	0	1	0	0.0668963972896276	0.277087794432502
maternal aggressive behavior	0	0	0	0	1
polycystin complex	1	0	1	0.0332326251858691	0.477415101697511
UTP binding	1	0	1	0.0332326251858691	0.477415101697511
CTP binding	1	0	0	0.0668963972896276	0.277087794432502
retinoic acid biosynthetic process	2	1	2	0.448327096536043	0.134073677992329
stereocilia coupling link	0	0	2	13.894706505074	1
stereocilia ankle link	0	0	2	13.894706505074	1
stereocilia ankle link complex	0	0	2	13.894706505074	1
tRNA wobble position uridine thiolation	0	0	1	101.589689819848	1
hypochlorous acid metabolic process	0	1	0	0.0668963972896276	0.277087794432502
hypochlorous acid biosynthetic process	0	1	0	0.0668963972896276	0.277087794432502
G-quadruplex RNA binding	0	1	2	25.0680244608713	1
bile acid conjugation	0	0	0	0	1
steroid receptor RNA activator RNA binding	0	1	0	0.0668963972896276	0.277087794432502
thyroid hormone mediated signaling pathway	0	1	1	0.0332326251858691	0.477415101697511
regulation of thyroid hormone mediated signaling pathway	0	1	0	0.0668963972896276	0.277087794432502
osteoclast proliferation	1	0	2	25.0680244608713	1
desmosome assembly	0	1	1	0.0332326251858691	0.477415101697511
aminoacyl-tRNA editing activity	1	0	8	2.43252261845147	0.459568949377597
dystroglycan binding	2	0	3	0.14522568971246	0.621563618419962
protein localization to paranode region of axon	0	0	1	101.589689819848	1
male germ cell proliferation	0	0	5	2.84707545558378	0.331445505813607
manchette	0	1	0	0.0668963972896276	0.277087794432502
palmitoyltransferase complex	0	1	5	4.66458188488332	1
cytoplasmic translation	2	3	4	0.702116771202747	0.126947413173291
cytoplasmic translational elongation	0	0	2	13.894706505074	1
cytoplasmic translational initiation	0	0	2	13.894706505074	1
ribose phosphate diphosphokinase complex	0	0	4	3.95192755408005	0.581203649693448
cap-independent translational initiation	0	0	1	101.589689819848	1
IRES-dependent translational initiation	0	0	1	101.589689819848	1
MAML1-RBP-Jkappa- ICN1 complex	1	0	2	25.0680244608713	1
hepatocyte cell migration	0	0	0	0	1
Ser-tRNA(Ala) hydrolase activity	0	0	1	101.589689819848	1
zona pellucida receptor complex	3	0	6	0.211010901473832	0.7147270890024
somatic diversification of immune receptors	11	9	39	0.739286800758298	0.307436527667926
somatic recombination of immunoglobulin genes involved in immune response	10	4	23	0.755779355146088	0.196600759663012
somatic diversification of immunoglobulins involved in immune response	10	4	23	0.755779355146088	0.196600759663012
behavioral defense response	1	1	8	3.26986551991351	0.736474278171549
defense response to nematode	1	0	0	0.0668963972896276	0.277087794432502
activation of innate immune response	39	20	96	1.14404711002518	0.00495665708647036
innate immune response activating cell surface receptor signaling pathway	1	0	1	0.0332326251858691	0.477415101697511
pattern recognition receptor signaling pathway	35	19	91	1.08820791297367	0.0116244616309758
stimulatory C-type lectin receptor signaling pathway	1	0	0	0.0668963972896276	0.277087794432502
toll-like receptor signaling pathway	31	17	82	1.04939696538853	0.0229953672128483
innate immune response in mucosa	0	5	5	0.600520615553785	0.152628739910218
natural killer cell mediated immunity	13	6	18	1.37112609043571	0.00261857194626463
positive regulation of defense response to virus by host	4	3	7	0.781189966767975	0.0744489964689808
leukocyte chemotaxis involved in inflammatory response	0	0	0	0	1
response to molecule of bacterial origin	65	24	94	1.85249624783724	1.67945445973085e-09
response to molecule of fungal origin	2	0	1	0.271642170388257	0.187761688520315
hematopoietic progenitor cell differentiation	12	10	37	0.872330604358394	0.10874054059369
wound healing involved in inflammatory response	1	1	3	0.14522568971246	0.621563618419962
connective tissue replacement involved in inflammatory response wound healing	0	0	3	6.31501939452606	0.565519880234259
lymphocyte anergy	2	2	3	0.588600723895335	0.0982230484767883
adaptive immune response	54	22	107	1.37344991887778	5.61563695813655e-05
organ or tissue specific immune response	1	6	8	0.704883507409478	0.143742162997379
immune effector process	146	63	254	1.83549826249256	3.29727125088688e-16
activation of immune response	82	58	206	1.44212392962856	2.48225036817699e-07
kinin cascade	0	0	0	0	1
lymphocyte homeostasis	10	4	29	0.61470933216609	0.495625672157305
myeloid cell homeostasis	16	8	55	0.673340455945491	0.61422513546684
cell activation involved in immune response	42	17	81	1.34331134088363	0.000269298019143037
follicular dendritic cell activation	0	0	2	13.894706505074	1
follicular dendritic cell differentiation	0	0	2	13.894706505074	1
myeloid leukocyte activation	45	14	57	1.86121212453427	1.66563004479086e-07
myeloid cell activation involved in immune response	17	6	29	1.14561684048589	0.0120164170053193
myeloid dendritic cell activation involved in immune response	0	0	2	13.894706505074	1
eosinophil activation involved in immune response	1	1	3	0.14522568971246	0.621563618419962
mast cell activation involved in immune response	12	2	13	1.22672415215516	0.00847675879534836
macrophage activation involved in immune response	4	1	6	0.524895219610726	0.190784038288107
microglial cell activation involved in immune response	2	1	3	0.349427700113856	0.357105659631479
neutrophil activation involved in immune response	4	2	8	0.559585024830348	0.232857259509484
lymphocyte activation involved in immune response	24	12	54	1.11106792979264	0.0125166627856864
T cell activation involved in immune response	13	7	29	0.965935944115967	0.0533665583259284
alpha-beta T cell activation involved in immune response	10	5	19	0.975021139112715	0.0523876806274423
gamma-delta T cell activation involved in immune response	1	0	0	0.0668963972896276	0.277087794432502
T cell activation via T cell receptor contact with antigen bound to MHC molecule on antigen presenting cell	2	1	1	0.628572577023621	0.0673788314844292
T cell differentiation involved in immune response	10	5	21	0.894327273776827	0.0907749165753844
alpha-beta T cell differentiation involved in immune response	10	5	19	0.975021139112715	0.0523876806274423
CD4-positive, alpha-beta T cell differentiation involved in immune response	8	5	19	0.810692828260833	0.113920794922535
T-helper cell lineage commitment	1	2	6	0.211010901473832	0.7147270890024
T-helper 1 cell lineage commitment	0	0	2	13.894706505074	1
CD8-positive, alpha-beta T cell differentiation involved in immune response	2	0	0	0.490046538791854	0.0767604871676268
T cell proliferation involved in immune response	2	0	2	0.189087529994803	0.308144545556142
B cell activation involved in immune response	14	4	28	0.874352819257337	0.0978324775330027
mature B cell differentiation involved in immune response	2	0	5	6.37846832999249	1
germinal center B cell differentiation	0	0	1	101.589689819848	1
marginal zone B cell differentiation	0	0	2	13.894706505074	1
follicular B cell differentiation	1	0	0	0.0668963972896276	0.277087794432502
plasma cell differentiation	1	0	1	0.0332326251858691	0.477415101697511
myeloid progenitor cell differentiation	1	0	3	10.8356726999118	1
lymphoid progenitor cell differentiation	3	2	9	0.381463356991085	0.551546822871036
B cell proliferation involved in immune response	1	0	0	0.0668963972896276	0.277087794432502
natural killer cell activation involved in immune response	1	1	4	0.11793390328827	0.67172346375229
natural killer cell differentiation involved in immune response	0	0	0	0	1
B cell lineage commitment	0	0	4	3.95192755408005	0.581203649693448
immature B cell differentiation	1	3	2	0.748056423220216	0.0537007681331784
pro-B cell differentiation	1	1	6	4.86620613512425	1
pre-B cell differentiation	0	2	2	0.189087529994803	0.308144545556142
pre-B cell allelic exclusion	0	1	0	0.0668963972896276	0.277087794432502
mature B cell differentiation	2	0	7	3.91673833732821	1
B cell selection	1	0	1	0.0332326251858691	0.477415101697511
response to tumor cell	6	0	3	1.11505228362498	0.0169208529681502
histamine production involved in inflammatory response	2	0	1	0.271642170388257	0.187761688520315
serotonin production involved in inflammatory response	3	0	0	1.07844196741785	0.0212598864912993
B cell negative selection	1	0	1	0.0332326251858691	0.477415101697511
plasma kallikrein-kinin cascade	0	0	0	0	1
detection of tumor cell	1	0	0	0.0668963972896276	0.277087794432502
defense response to tumor cell	1	0	0	0.0668963972896276	0.277087794432502
B cell homeostatic proliferation	1	0	0	0.0668963972896276	0.277087794432502
T cell lineage commitment	1	2	10	3.04159458395515	1
CD4-positive, CD25-positive, alpha-beta regulatory T cell differentiation	1	1	2	0.189087529994803	0.308144545556142
alpha-beta T cell lineage commitment	1	2	7	4.90186784652862	1
leukocyte activation involved in immune response	42	17	81	1.34331134088363	0.000269298019143037
cytokine production involved in immune response	17	4	24	1.21114959063095	0.0069254933304714
B cell cytokine production	2	0	0	0.490046538791854	0.0767604871676268
T cell cytokine production	5	0	11	0.322837425891518	0.781309453938259
natural killer cell cytokine production	0	1	1	0.0332326251858691	0.477415101697511
dendritic cell cytokine production	2	2	1	1.03314195175907	0.0229156004791454
myeloid dendritic cell cytokine production	0	1	0	0.0668963972896276	0.277087794432502
plasmacytoid dendritic cell cytokine production	1	0	0	0.0668963972896276	0.277087794432502
cytokine secretion involved in immune response	3	1	2	0.748056423220216	0.0537007681331784
immune system process	397	246	995	1.66186762508058	8.13405601913271e-28
immunoglobulin production	17	12	43	1.06150614186756	0.0238242179315664
immunoglobulin biosynthetic process	1	1	1	0.271642170388257	0.187761688520315
immunoglobulin secretion involved in immune response	0	0	1	101.589689819848	1
immunoglobulin production involved in immunoglobulin mediated immune response	8	1	14	0.64036404988785	0.244096414172931
hepatic immune response	0	1	1	0.0332326251858691	0.477415101697511
mucosal immune response	1	5	7	0.620970438794831	0.20974281671378
immune response in mucosal-associated lymphoid tissue	0	0	0	0	1
MHC protein complex assembly	1	0	0	0.0668963972896276	0.277087794432502
MHC class I protein complex assembly	1	0	0	0.0668963972896276	0.277087794432502
antigen sampling in mucosal-associated lymphoid tissue	0	0	0	0	1
antigen sampling by M cells in mucosal-associated lymphoid tissue	0	0	0	0	1
dendritic cell chemotaxis	5	1	9	0.509388433471186	0.384556224208685
myeloid dendritic cell chemotaxis	0	0	2	13.894706505074	1
antigen transcytosis by M cells in mucosal-associated lymphoid tissue	0	0	0	0	1
immunoglobulin transcytosis in epithelial cells	0	1	0	0.0668963972896276	0.277087794432502
immunoglobulin transcytosis in epithelial cells mediated by polymeric immunoglobulin receptor	0	0	0	0	1
IgG immunoglobulin transcytosis in epithelial cells mediated by FcRn immunoglobulin receptor	0	1	0	0.0668963972896276	0.277087794432502
immune response to tumor cell	6	0	2	1.40063387149308	0.00736390342058057
natural killer cell mediated cytotoxicity directed against tumor cell target	4	0	1	1.03314195175907	0.0229156004791454
natural killer cell mediated immune response to tumor cell	4	0	1	1.03314195175907	0.0229156004791454
T cell mediated immune response to tumor cell	1	0	0	0.0668963972896276	0.277087794432502
immunoglobulin production in mucosal tissue	1	0	1	0.0332326251858691	0.477415101697511
antigen processing and presentation of peptide antigen via MHC class Ib	1	1	1	0.271642170388257	0.187761688520315
immune response-activating cell surface receptor signaling pathway	47	37	117	1.41094201171586	1.5263553712428e-05
complement receptor mediated signaling pathway	0	0	2	13.894706505074	1
Fc receptor mediated stimulatory signaling pathway	21	8	42	1.08450120258029	0.0163716538420569
granuloma formation	0	1	0	0.0668963972896276	0.277087794432502
immune response-regulating cell surface receptor signaling pathway involved in phagocytosis	19	8	40	1.04114848654604	0.0276467500486678
immune complex clearance	0	1	1	0.0332326251858691	0.477415101697511
immune complex clearance by monocytes and macrophages	0	1	1	0.0332326251858691	0.477415101697511
inflammatory response to antigenic stimulus	12	4	12	1.54739710789914	0.00110779178911388
acute inflammatory response to antigenic stimulus	5	1	5	0.796383078060973	0.0830944512863331
chronic inflammatory response to antigenic stimulus	4	0	0	1.7231711230585	0.00588690482692578
production of molecular mediator of immune response	29	15	60	1.27175944256578	0.0013177355962018
histamine secretion involved in inflammatory response	2	0	1	0.271642170388257	0.187761688520315
serotonin secretion involved in inflammatory response	3	0	0	1.07844196741785	0.0212598864912993
leukocyte mediated immunity	61	27	112	1.54956153103022	8.72190213077389e-07
myeloid leukocyte mediated immunity	15	7	26	1.19510922517695	0.00874612705994346
type II hypersensitivity	1	0	0	0.0668963972896276	0.277087794432502
neutrophil mediated immunity	1	1	12	1.9533223593556	0.375141664607515
eosinophil mediated immunity	1	0	2	25.0680244608713	1
mast cell mediated immunity	4	1	7	0.466340260398377	0.332221633803813
lymphocyte mediated immunity	48	20	86	1.49046546736294	1.11516618041424e-05
humoral immune response mediated by circulating immunoglobulin	10	4	14	1.15445713025761	0.017620404303145
T cell mediated immunity	17	10	36	1.14513290741746	0.0104185067540695
T cell antigen processing and presentation	1	0	0	0.0668963972896276	0.277087794432502
peripheral T cell tolerance induction	0	0	1	101.589689819848	1
adaptive immune response based on somatic recombination of immune receptors built from immunoglobulin superfamily domains	50	20	95	1.40186186408739	4.78051241244679e-05
tolerance induction dependent upon immune response	0	0	1	101.589689819848	1
peripheral tolerance induction	0	0	1	101.589689819848	1
germinal center formation	1	1	13	1.77291268607502	0.262399320600254
dendritic cell antigen processing and presentation	2	1	3	0.349427700113856	0.357105659631479
antigen processing and presentation of peptide antigen via MHC class I	12	3	81	0.842083221521302	0.00801278412129641
antigen processing and presentation via MHC class Ib	1	1	3	0.14522568971246	0.621563618419962
antigen processing and presentation of endogenous peptide antigen via MHC class Ib	1	1	0	0.490046538791854	0.0767604871676268
antigen processing and presentation of exogenous peptide antigen via MHC class Ib	1	0	1	0.0332326251858691	0.477415101697511
antigen processing and presentation of exogenous peptide antigen	31	9	110	1.3764965930065	0.85437171078778
antigen processing and presentation of exogenous peptide antigen via MHC class I, TAP-dependent	9	3	60	0.978220594276251	0.0347420571490334
antigen processing and presentation of exogenous peptide antigen via MHC class I, TAP-independent	0	1	7	2.9015566258344	0.457784418849045
antigen processing and presentation of exogenous protein antigen via MHC class Ib, TAP-dependent	1	0	1	0.0332326251858691	0.477415101697511
antigen processing and presentation of endogenous peptide antigen	1	1	6	4.86620613512425	1
antigen processing and presentation of endogenous peptide antigen via MHC class I via ER pathway	1	0	2	25.0680244608713	1
antigen processing and presentation of endogenous peptide antigen via MHC class I via ER pathway, TAP-dependent	1	0	0	0.0668963972896276	0.277087794432502
antigen processing and presentation of endogenous peptide antigen via MHC class I via ER pathway, TAP-independent	0	0	2	13.894706505074	1
antigen processing and presentation of endogenous peptide antigen via MHC class Ib via ER pathway	1	0	0	0.0668963972896276	0.277087794432502
antigen processing and presentation of endogenous peptide antigen via MHC class Ib via ER pathway, TAP-dependent	1	0	0	0.0668963972896276	0.277087794432502
antigen processing and presentation of peptide antigen via MHC class II	24	7	50	1.00047822869599	0.045219499020388
peptide antigen assembly with MHC protein complex	1	0	0	0.0668963972896276	0.277087794432502
peptide antigen assembly with MHC class I protein complex	1	0	0	0.0668963972896276	0.277087794432502
antigen processing and presentation of peptide or polysaccharide antigen via MHC class II	25	7	50	1.03876112854113	0.0255914986513593
tolerance induction	4	5	7	1.11261818670656	0.0206482185659826
central tolerance induction	0	0	0	0	1
central B cell tolerance induction	0	0	0	0	1
tolerance induction to self antigen	1	1	2	0.189087529994803	0.308144545556142
B cell tolerance induction	0	1	0	0.0668963972896276	0.277087794432502
T cell tolerance induction	3	4	4	1.16155866900025	0.0137279283671207
lymphocyte chemotaxis across high endothelial venule	0	0	1	101.589689819848	1
immune system development	91	63	247	1.34089270025503	2.24315294482342e-06
leukocyte differentiation	83	47	180	1.515302231922	5.10029565092192e-08
leukocyte migration involved in immune response	2	0	0	0.490046538791854	0.0767604871676268
leukocyte migration involved in inflammatory response	0	1	2	25.0680244608713	1
hypersensitivity	3	1	3	0.588600723895335	0.0982230484767883
acute inflammatory response to non-antigenic stimulus	0	0	0	0	1
acute inflammatory response	20	8	34	1.25862040504133	0.00393857555689715
regulation of vascular permeability involved in acute inflammatory response	0	0	1	101.589689819848	1
production of molecular mediator involved in inflammatory response	10	1	9	1.20269453477996	0.0106322498216423
cytokine production involved in inflammatory response	3	1	4	0.485954872541206	0.229083872390673
respiratory burst involved in inflammatory response	0	0	2	13.894706505074	1
nitric oxide production involved in inflammatory response	0	0	0	0	1
arachidonic acid metabolite production involved in inflammatory response	2	0	1	0.271642170388257	0.187761688520315
leukotriene production involved in inflammatory response	2	0	1	0.271642170388257	0.187761688520315
activation of plasma proteins involved in acute inflammatory response	0	0	0	0	1
Factor XII activation	0	0	0	0	1
activation of blood coagulation via clotting cascade	0	0	1	101.589689819848	1
chronic inflammatory response	7	1	6	1.05923249837185	0.0300929984533486
chronic inflammatory response to non-antigenic stimulus	1	0	0	0.0668963972896276	0.277087794432502
monocyte chemotaxis	6	2	12	0.616726598200027	0.218380753159897
mast cell chemotaxis	2	0	4	0.11793390328827	0.67172346375229
histamine secretion by mast cell	2	0	1	0.271642170388257	0.187761688520315
serotonin secretion by platelet	3	0	0	1.07844196741785	0.0212598864912993
somatic diversification of immune receptors via germline recombination within a single locus	11	8	33	0.80728511454638	0.16297048323496
somatic diversification of immune receptors via somatic mutation	2	1	10	3.04159458395515	1
somatic diversification of T cell receptor genes	0	3	2	0.448327096536043	0.134073677992329
pro-T cell differentiation	0	1	1	0.0332326251858691	0.477415101697511
myeloid leukocyte differentiation	44	20	67	1.75746778375435	3.25493061228826e-07
basophil chemotaxis	0	0	1	101.589689819848	1
platelet degranulation	17	6	36	0.944089706444648	0.058182705321448
regulation of antigen processing and presentation	3	1	4	0.485954872541206	0.229083872390673
negative regulation of antigen processing and presentation	1	0	0	0.0668963972896276	0.277087794432502
positive regulation of antigen processing and presentation	2	1	4	0.286592768181009	0.404723901427203
regulation of antigen processing and presentation of peptide or polysaccharide antigen via MHC class II	1	0	1	0.0332326251858691	0.477415101697511
negative regulation of antigen processing and presentation of peptide or polysaccharide antigen via MHC class II	1	0	0	0.0668963972896276	0.277087794432502
positive regulation of antigen processing and presentation of peptide or polysaccharide antigen via MHC class II	0	0	1	101.589689819848	1
regulation of antigen processing and presentation of peptide antigen	1	0	1	0.0332326251858691	0.477415101697511
positive regulation of antigen processing and presentation of peptide antigen	1	0	1	0.0332326251858691	0.477415101697511
regulation of antigen processing and presentation of peptide antigen via MHC class II	0	0	1	101.589689819848	1
positive regulation of antigen processing and presentation of peptide antigen via MHC class II	0	0	1	101.589689819848	1
regulation of antigen processing and presentation of peptide antigen via MHC class I	1	0	0	0.0668963972896276	0.277087794432502
positive regulation of antigen processing and presentation of peptide antigen via MHC class I	1	0	0	0.0668963972896276	0.277087794432502
regulation of dendritic cell antigen processing and presentation	2	1	3	0.349427700113856	0.357105659631479
negative regulation of dendritic cell antigen processing and presentation	1	0	0	0.0668963972896276	0.277087794432502
positive regulation of dendritic cell antigen processing and presentation	1	1	3	0.14522568971246	0.621563618419962
regulation of germinal center formation	1	0	8	2.43252261845147	0.459568949377597
negative regulation of germinal center formation	0	0	1	101.589689819848	1
positive regulation of germinal center formation	0	0	4	3.95192755408005	0.581203649693448
regulation of immunoglobulin production	11	7	17	1.34615931290985	0.00365446160076006
positive regulation of immunoglobulin production	3	2	3	0.846323319038243	0.0418843153002998
regulation of immunoglobulin biosynthetic process	1	0	0	0.0668963972896276	0.277087794432502
positive regulation of immunoglobulin biosynthetic process	1	0	0	0.0668963972896276	0.277087794432502
regulation of tolerance induction	3	3	5	0.796383078060973	0.0830944512863331
negative regulation of tolerance induction	1	0	0	0.0668963972896276	0.277087794432502
positive regulation of tolerance induction	1	3	4	0.485954872541206	0.229083872390673
regulation of central tolerance induction	0	0	0	0	1
positive regulation of central tolerance induction	0	0	0	0	1
regulation of tolerance induction to self antigen	0	1	0	0.0668963972896276	0.277087794432502
positive regulation of tolerance induction to self antigen	0	1	0	0.0668963972896276	0.277087794432502
regulation of tolerance induction dependent upon immune response	0	0	1	101.589689819848	1
positive regulation of tolerance induction dependent upon immune response	0	0	1	101.589689819848	1
regulation of peripheral tolerance induction	0	0	1	101.589689819848	1
positive regulation of peripheral tolerance induction	0	0	1	101.589689819848	1
regulation of B cell tolerance induction	0	1	0	0.0668963972896276	0.277087794432502
positive regulation of B cell tolerance induction	0	1	0	0.0668963972896276	0.277087794432502
regulation of T cell tolerance induction	3	3	4	0.928503985403497	0.0324721955447754
negative regulation of T cell tolerance induction	1	0	0	0.0668963972896276	0.277087794432502
positive regulation of T cell tolerance induction	1	3	3	0.588600723895335	0.0982230484767883
regulation of T cell anergy	2	2	3	0.588600723895335	0.0982230484767883
negative regulation of T cell anergy	1	0	0	0.0668963972896276	0.277087794432502
positive regulation of T cell anergy	0	2	2	0.189087529994803	0.308144545556142
regulation of acute inflammatory response	13	4	19	1.14157792159702	0.0139458514165275
negative regulation of acute inflammatory response	3	0	5	0.243021545826886	0.69306835601581
positive regulation of acute inflammatory response	7	1	8	0.85397942470519	0.0539498035135133
regulation of chronic inflammatory response	5	0	4	0.702116771202747	0.126947413173291
negative regulation of chronic inflammatory response	1	0	3	10.8356726999118	1
positive regulation of chronic inflammatory response	4	0	0	1.7231711230585	0.00588690482692578
respiratory burst involved in defense response	2	1	6	0.211010901473832	0.7147270890024
somatic recombination of T cell receptor gene segments	0	3	2	0.448327096536043	0.134073677992329
regulation of immune system process	219	149	501	1.76101005255604	6.25241162185805e-22
negative regulation of immune system process	42	27	85	1.53193903481686	4.80215511687146e-06
positive regulation of immune system process	145	94	319	1.70084785558534	4.70294514070487e-15
regulation of leukocyte migration	20	8	45	0.976623667414849	0.0486282137767105
negative regulation of leukocyte migration	2	1	8	4.07896791078532	1
positive regulation of leukocyte migration	16	6	32	0.994307865967756	0.0460141455216543
regulation of leukocyte chemotaxis	15	6	24	1.21114959063095	0.0069254933304714
negative regulation of leukocyte chemotaxis	0	1	3	10.8356726999118	1
positive regulation of leukocyte chemotaxis	13	4	21	1.04764849404484	0.0276460276966597
regulation of cellular extravasation	1	1	4	0.11793390328827	0.67172346375229
negative regulation of cellular extravasation	0	0	1	101.589689819848	1
positive regulation of cellular extravasation	1	1	2	0.189087529994803	0.308144545556142
regulation of leukocyte activation	88	62	172	1.85724753542187	2.72309253112774e-13
negative regulation of leukocyte activation	27	15	48	1.47967544509172	0.000125913168046178
positive regulation of leukocyte activation	61	45	125	1.71694591727333	2.76787498787877e-09
regulation of immune effector process	66	37	111	1.8623915020554	1.99070289685272e-10
negative regulation of immune effector process	14	9	32	1.04955250096414	0.0232701970953444
positive regulation of immune effector process	37	15	55	1.66747485906235	5.73541564687697e-06
regulation of production of molecular mediator of immune response	22	10	29	1.6945786162847	4.2564194034439e-05
negative regulation of production of molecular mediator of immune response	4	0	6	0.360939420794634	0.478705285110215
positive regulation of production of molecular mediator of immune response	9	4	12	1.19055108509162	0.0117961528018805
regulation of leukocyte mediated immunity	37	18	54	1.80664610822954	4.54257048350321e-07
negative regulation of leukocyte mediated immunity	5	4	6	1.24526415303312	0.00873470295963382
positive regulation of leukocyte mediated immunity	16	10	30	1.28801744414245	0.00261113094634181
regulation of lymphocyte mediated immunity	27	13	44	1.5138798017286	0.000114533456315771
negative regulation of lymphocyte mediated immunity	4	4	5	1.20513260718852	0.0109901778377725
positive regulation of lymphocyte mediated immunity	16	9	29	1.2664780539649	0.00348789684282251
regulation of T cell mediated immunity	13	6	24	1.07126401032892	0.02480193614631
negative regulation of T cell mediated immunity	4	3	3	1.39099364950591	0.00655329125040089
positive regulation of T cell mediated immunity	9	4	21	0.743182044990981	0.180492410655574
regulation of B cell mediated immunity	13	6	14	1.68782775496785	0.000317921095334165
negative regulation of B cell mediated immunity	0	0	1	101.589689819848	1
positive regulation of B cell mediated immunity	6	3	2	2.43380727363277	0.000296697661188771
regulation of natural killer cell mediated immunity	8	5	8	1.63179440698571	0.00107823911931255
negative regulation of natural killer cell mediated immunity	1	1	1	0.271642170388257	0.187761688520315
positive regulation of natural killer cell mediated immunity	6	5	7	1.45344346627134	0.00305897253624683
regulation of cytokine production involved in immune response	15	3	18	1.28301134192826	0.00458303814433456
negative regulation of cytokine production involved in immune response	4	0	6	0.360939420794634	0.478705285110215
positive regulation of cytokine production involved in immune response	7	2	10	0.844654035419724	0.0706547065009653
regulation of B cell cytokine production	1	0	0	0.0668963972896276	0.277087794432502
regulation of T cell cytokine production	5	0	7	0.466340260398377	0.332221633803813
negative regulation of T cell cytokine production	2	0	1	0.271642170388257	0.187761688520315
positive regulation of T cell cytokine production	3	0	6	0.211010901473832	0.7147270890024
regulation of natural killer cell cytokine production	0	1	1	0.0332326251858691	0.477415101697511
positive regulation of natural killer cell cytokine production	0	1	1	0.0332326251858691	0.477415101697511
regulation of dendritic cell cytokine production	1	1	1	0.271642170388257	0.187761688520315
negative regulation of dendritic cell cytokine production	1	0	1	0.0332326251858691	0.477415101697511
positive regulation of dendritic cell cytokine production	0	1	0	0.0668963972896276	0.277087794432502
regulation of plasmacytoid dendritic cell cytokine production	1	0	0	0.0668963972896276	0.277087794432502
negative regulation of plasmacytoid dendritic cell cytokine production	1	0	0	0.0668963972896276	0.277087794432502
regulation of cytokine secretion involved in immune response	3	1	2	0.748056423220216	0.0537007681331784
negative regulation of cytokine secretion involved in immune response	3	0	0	1.07844196741785	0.0212598864912993
positive regulation of cytokine secretion involved in immune response	0	1	1	0.0332326251858691	0.477415101697511
cell surface pattern recognition receptor signaling pathway	0	0	1	101.589689819848	1
cytoplasmic pattern recognition receptor signaling pathway	11	8	24	1.07126401032892	0.02480193614631
MyD88-dependent toll-like receptor signaling pathway	19	11	48	0.999198322029936	0.0414813690738861
MyD88-independent toll-like receptor signaling pathway	17	9	52	0.781886229401291	0.256215356338452
immune response-activating signal transduction	75	52	191	1.39324966555272	2.22262522854667e-06
innate immune response-activating signal transduction	37	19	92	1.12257222809777	0.00718595381059777
regulation of antimicrobial humoral response	0	1	1	0.0332326251858691	0.477415101697511
positive regulation of antimicrobial humoral response	0	0	0	0	1
regulation of myeloid leukocyte differentiation	20	11	40	1.22653381499799	0.00474298817163546
negative regulation of myeloid leukocyte differentiation	4	3	18	2.54881149543694	1
positive regulation of myeloid leukocyte differentiation	12	6	17	1.34615931290985	0.00365446160076006
immune response-regulating signaling pathway	94	68	234	1.49690212124229	8.78118432278146e-09
immune response-inhibiting signal transduction	4	0	1	1.03314195175907	0.0229156004791454
immune response-inhibiting cell surface receptor signaling pathway	3	0	1	0.628572577023621	0.0673788314844292
immune response-regulating cell surface receptor signaling pathway	69	54	168	1.52366924843284	8.49207388057914e-08
natural killer cell inhibitory signaling pathway	1	0	0	0.0668963972896276	0.277087794432502
Fc receptor mediated inhibitory signaling pathway	2	0	0	0.490046538791854	0.0767604871676268
antimicrobial peptide production	0	1	0	0.0668963972896276	0.277087794432502
antimicrobial peptide secretion	0	0	0	0	1
antimicrobial peptide biosynthetic process	0	1	0	0.0668963972896276	0.277087794432502
antibacterial peptide production	0	1	0	0.0668963972896276	0.277087794432502
antibacterial peptide secretion	0	0	0	0	1
antibacterial peptide biosynthetic process	0	1	0	0.0668963972896276	0.277087794432502
regulation of antimicrobial peptide production	0	1	0	0.0668963972896276	0.277087794432502
regulation of antibacterial peptide production	0	1	0	0.0668963972896276	0.277087794432502
peptide secretion	28	23	79	1.16516015782635	0.00415999789577797
regulation of peptide secretion	24	18	65	1.11898039449044	0.00909015325172285
negative regulation of peptide secretion	5	5	12	0.841864524600657	0.0911388229756205
positive regulation of peptide secretion	6	2	26	1.82713960159863	0.702882312032737
regulation of antimicrobial peptide biosynthetic process	0	1	0	0.0668963972896276	0.277087794432502
positive regulation of antimicrobial peptide biosynthetic process	0	1	0	0.0668963972896276	0.277087794432502
regulation of antibacterial peptide biosynthetic process	0	1	0	0.0668963972896276	0.277087794432502
biosynthetic process of antibacterial peptides active against Gram-positive bacteria	0	1	0	0.0668963972896276	0.277087794432502
regulation of biosynthetic process of antibacterial peptides active against Gram-positive bacteria	0	1	0	0.0668963972896276	0.277087794432502
regulation of adaptive immune response	31	12	52	1.41301563507004	0.000298453837215451
negative regulation of adaptive immune response	6	3	6	1.24526415303312	0.00873470295963382
positive regulation of adaptive immune response	14	9	31	1.07967892726208	0.0210995573531752
regulation of adaptive immune response based on somatic recombination of immune receptors built from immunoglobulin superfamily domains	28	11	48	1.35853803246829	0.00066171948892128
negative regulation of adaptive immune response based on somatic recombination of immune receptors built from immunoglobulin superfamily domains	5	3	5	1.20513260718852	0.0109901778377725
positive regulation of adaptive immune response based on somatic recombination of immune receptors built from immunoglobulin superfamily domains	14	8	29	1.08543135978108	0.0180404377380559
regulation of T-helper 1 type immune response	6	4	5	1.62732257673031	0.00188341442993188
negative regulation of T-helper 1 type immune response	2	0	0	0.490046538791854	0.0767604871676268
positive regulation of T-helper 1 type immune response	1	4	2	1.06838237557787	0.0203090578754746
regulation of type 2 immune response	8	4	9	1.34718468790289	0.00539406334681085
negative regulation of type 2 immune response	0	3	3	0.349427700113856	0.357105659631479
positive regulation of type 2 immune response	3	1	0	1.7231711230585	0.00588690482692578
regulation of response to biotic stimulus	23	21	49	1.53176105130235	5.89777981374037e-05
negative regulation of response to biotic stimulus	5	3	13	0.576814573911071	0.328496655518959
positive regulation of response to biotic stimulus	9	1	6	1.43368936641324	0.00377897676242062
regulation of response to tumor cell	5	0	1	1.46064115903383	0.00752301665212398
positive regulation of response to tumor cell	5	0	1	1.46064115903383	0.00752301665212398
regulation of immune response to tumor cell	5	0	1	1.46064115903383	0.00752301665212398
positive regulation of immune response to tumor cell	5	0	1	1.46064115903383	0.00752301665212398
regulation of T cell mediated immune response to tumor cell	1	0	0	0.0668963972896276	0.277087794432502
positive regulation of T cell mediated immune response to tumor cell	1	0	0	0.0668963972896276	0.277087794432502
regulation of peripheral T cell tolerance induction	0	0	1	101.589689819848	1
positive regulation of peripheral T cell tolerance induction	0	0	1	101.589689819848	1
regulation of natural killer cell mediated immune response to tumor cell	4	0	1	1.03314195175907	0.0229156004791454
positive regulation of natural killer cell mediated immune response to tumor cell	4	0	1	1.03314195175907	0.0229156004791454
regulation of natural killer cell mediated cytotoxicity directed against tumor cell target	4	0	1	1.03314195175907	0.0229156004791454
positive regulation of natural killer cell mediated cytotoxicity directed against tumor cell target	4	0	1	1.03314195175907	0.0229156004791454
regulation of inflammatory response to antigenic stimulus	8	2	6	1.43368936641324	0.00377897676242062
negative regulation of inflammatory response to antigenic stimulus	3	1	4	0.485954872541206	0.229083872390673
positive regulation of inflammatory response to antigenic stimulus	5	1	2	1.40063387149308	0.00736390342058057
regulation of acute inflammatory response to antigenic stimulus	4	0	4	0.485954872541206	0.229083872390673
negative regulation of acute inflammatory response to antigenic stimulus	1	0	2	25.0680244608713	1
positive regulation of acute inflammatory response to antigenic stimulus	3	0	2	0.448327096536043	0.134073677992329
T cell anergy	2	2	3	0.588600723895335	0.0982230484767883
regulation of chronic inflammatory response to antigenic stimulus	3	0	0	1.07844196741785	0.0212598864912993
negative regulation of chronic inflammatory response to antigenic stimulus	1	0	0	0.0668963972896276	0.277087794432502
positive regulation of chronic inflammatory response to antigenic stimulus	2	0	0	0.490046538791854	0.0767604871676268
regulation of acute inflammatory response to non-antigenic stimulus	0	0	0	0	1
negative regulation of acute inflammatory response to non-antigenic stimulus	0	0	0	0	1
regulation of chronic inflammatory response to non-antigenic stimulus	1	0	0	0.0668963972896276	0.277087794432502
positive regulation of chronic inflammatory response to non-antigenic stimulus	1	0	0	0.0668963972896276	0.277087794432502
regulation of hypersensitivity	3	0	3	0.349427700113856	0.357105659631479
negative regulation of hypersensitivity	1	0	1	0.0332326251858691	0.477415101697511
positive regulation of hypersensitivity	2	0	2	0.189087529994803	0.308144545556142
regulation of myeloid leukocyte mediated immunity	10	4	9	1.63936175890209	0.00144742886548438
positive regulation of myeloid leukocyte mediated immunity	1	0	1	0.0332326251858691	0.477415101697511
regulation of immunoglobulin mediated immune response	12	6	14	1.58017256280913	0.00103280448548722
negative regulation of immunoglobulin mediated immune response	0	0	1	101.589689819848	1
positive regulation of immunoglobulin mediated immune response	6	3	2	2.43380727363277	0.000296697661188771
regulation of type II hypersensitivity	1	0	0	0.0668963972896276	0.277087794432502
positive regulation of type II hypersensitivity	1	0	0	0.0668963972896276	0.277087794432502
regulation of central B cell tolerance induction	0	0	0	0	1
positive regulation of central B cell tolerance induction	0	0	0	0	1
mature B cell apoptotic process	1	0	3	10.8356726999118	1
regulation of B cell apoptotic process	7	1	7	0.94541465594293	0.0394269566552447
negative regulation of B cell apoptotic process	3	0	6	0.211010901473832	0.7147270890024
positive regulation of B cell apoptotic process	2	1	0	1.07844196741785	0.0212598864912993
regulation of mature B cell apoptotic process	1	0	3	10.8356726999118	1
negative regulation of mature B cell apoptotic process	1	0	3	10.8356726999118	1
regulation of lymphocyte anergy	2	2	3	0.588600723895335	0.0982230484767883
negative regulation of lymphocyte anergy	1	0	0	0.0668963972896276	0.277087794432502
positive regulation of lymphocyte anergy	0	2	2	0.189087529994803	0.308144545556142
regulation of humoral immune response	5	7	13	1.00534296148468	0.0405836729832792
negative regulation of humoral immune response	1	1	3	0.14522568971246	0.621563618419962
positive regulation of humoral immune response	2	3	3	0.846323319038243	0.0418843153002998
regulation of humoral immune response mediated by circulating immunoglobulin	2	3	2	1.06838237557787	0.0203090578754746
negative regulation of humoral immune response mediated by circulating immunoglobulin	0	0	1	101.589689819848	1
positive regulation of humoral immune response mediated by circulating immunoglobulin	2	3	1	1.46064115903383	0.00752301665212398
trabecular meshwork development	0	0	0	0	1
response to ischemia	6	3	7	1.11261818670656	0.0206482185659826
tendon sheath development	0	0	0	0	1
desmosome organization	0	1	3	10.8356726999118	1
cyclin K-CDK12 complex	0	0	2	13.894706505074	1
cyclin K-CDK13 complex	0	0	2	13.894706505074	1
tumor necrosis factor receptor superfamily complex	0	0	1	101.589689819848	1
regionalization	27	25	99	0.961908850089326	0.0672635795548135
developmental process involved in reproduction	51	34	166	1.01971313379757	0.0322199647867829
heart morphogenesis	14	12	68	1.59191312510759	1
system process	123	90	402	1.18162582596922	0.000118434791867643
skeletal muscle contraction	4	1	7	0.466340260398377	0.332221633803813
voluntary skeletal muscle contraction	0	0	1	101.589689819848	1
involuntary skeletal muscle contraction	0	1	1	0.0332326251858691	0.477415101697511
muscle system process	34	19	109	0.896636223617454	0.157462531025575
circulatory system process	55	28	114	1.42715509135338	1.23066232031648e-05
renal system process	9	4	19	0.810692828260833	0.113920794922535
heart process	14	10	55	0.673340455945491	0.61422513546684
respiratory system process	0	4	12	2.87145994683747	1
lymph circulation	1	0	0	0.0668963972896276	0.277087794432502
vascular process in circulatory system	23	14	35	1.69884363224253	2.68346859299698e-05
regulation of systemic arterial blood pressure by baroreceptor feedback	0	0	0	0	1
regulation of systemic arterial blood pressure by aortic arch baroreceptor feedback	0	0	0	0	1
regulation of systemic arterial blood pressure by carotid body chemoreceptor signaling	0	0	0	0	1
detection of hypoxic conditions in blood by carotid body chemoreceptor signaling	0	0	0	0	1
detection of oxygen	1	0	4	6.59398317037818	1
regulation of systemic arterial blood pressure mediated by a chemical signal	5	2	8	0.704883507409478	0.143742162997379
regulation of systemic arterial blood pressure by atrial natriuretic peptide	0	0	0	0	1
angiotensin-mediated drinking behavior	0	0	0	0	1
regulation of vascular smooth muscle contraction	1	0	1	0.0332326251858691	0.477415101697511
regulation of the force of heart contraction by chemical signal	0	2	1	0.271642170388257	0.187761688520315
hormonal regulation of the force of heart contraction	0	0	0	0	1
positive regulation of the force of heart contraction by norepinephrine	0	0	0	0	1
regulation of heart rate by chemical signal	2	1	2	0.448327096536043	0.134073677992329
regulation of heart rate by hormone	1	0	1	0.0332326251858691	0.477415101697511
positive regulation of heart rate by epinephrine	1	0	0	0.0668963972896276	0.277087794432502
regulation of systemic arterial blood pressure by acetylcholine	0	0	1	101.589689819848	1
vasodilation by acetylcholine involved in regulation of systemic arterial blood pressure	0	0	1	101.589689819848	1
regulation of systemic arterial blood pressure by neurotransmitter	0	0	1	101.589689819848	1
renal system process involved in regulation of systemic arterial blood pressure	1	0	7	2.9015566258344	0.457784418849045
renal control of peripheral vascular resistance involved in regulation of systemic arterial blood pressure	0	0	1	101.589689819848	1
regulation of systemic arterial blood pressure	9	4	19	0.810692828260833	0.113920794922535
regulation of systemic arterial blood pressure by renin-angiotensin	3	1	6	0.360939420794634	0.478705285110215
negative regulation of renal output by angiotensin	0	0	1	101.589689819848	1
positive regulation of systemic arterial blood pressure	1	0	3	10.8356726999118	1
negative regulation of systemic arterial blood pressure	2	1	4	0.286592768181009	0.404723901427203
renal water homeostasis	1	1	2	0.189087529994803	0.308144545556142
regulation of glomerular filtration	1	0	5	4.66458188488332	1
glomerular filtration	5	0	6	0.524895219610726	0.190784038288107
pressure natriuresis	0	0	0	0	1
renal sodium ion transport	1	0	2	25.0680244608713	1
renal water transport	1	2	1	0.628572577023621	0.0673788314844292
positive regulation of the force of heart contraction by chemical signal	0	0	0	0	1
regulation of systemic arterial blood pressure by endothelin	0	1	1	0.0332326251858691	0.477415101697511
positive regulation of glomerular filtration	0	0	2	13.894706505074	1
negative regulation of glomerular filtration	1	0	3	10.8356726999118	1
negative regulation of glomerular filtration by angiotensin	0	0	1	101.589689819848	1
negative regulation of the force of heart contraction by chemical signal	0	0	1	101.589689819848	1
regulation of vasoconstriction by norepinephrine	0	0	1	101.589689819848	1
regulation of vasoconstriction by circulating norepinephrine	0	0	1	101.589689819848	1
detection of nodal flow	1	0	0	0.0668963972896276	0.277087794432502
heart field specification	1	1	2	0.189087529994803	0.308144545556142
heart induction	0	0	4	3.95192755408005	0.581203649693448
BMP signaling pathway involved in heart induction	0	0	1	101.589689819848	1
mesodermal-endodermal cell signaling	0	0	0	0	1
endodermal-mesodermal cell signaling	0	0	1	101.589689819848	1
endodermal-mesodermal cell signaling involved in heart induction	0	0	1	101.589689819848	1
negative regulation of heart induction by canonical Wnt signaling pathway	0	0	2	13.894706505074	1
Notch signaling pathway involved in heart induction	0	0	1	101.589689819848	1
primary heart field specification	1	0	1	0.0332326251858691	0.477415101697511
secondary heart field specification	1	1	2	0.189087529994803	0.308144545556142
determination of left/right asymmetry in lateral mesoderm	0	1	1	0.0332326251858691	0.477415101697511
cardiogenic plate morphogenesis	0	0	0	0	1
embryonic heart tube morphogenesis	5	6	20	0.620905693781278	0.32109506069423
embryonic heart tube formation	0	0	0	0	1
heart jogging	0	0	0	0	1
outflow tract septum morphogenesis	0	0	1	101.589689819848	1
membranous septum morphogenesis	0	0	3	6.31501939452606	0.565519880234259
muscular septum morphogenesis	0	0	1	101.589689819848	1
outflow tract morphogenesis	4	2	12	0.401505702984595	0.601611694210606
regulation of organ formation	2	2	7	0.319949157422549	0.510313799636662
endocardium development	1	0	4	6.59398317037818	1
endothelium development	7	6	28	0.575633468212003	0.600383840454763
morphogenesis of an endothelium	0	0	5	2.84707545558378	0.331445505813607
endocardium morphogenesis	1	0	1	0.0332326251858691	0.477415101697511
cardiac conduction system development	1	0	4	6.59398317037818	1
atrioventricular node development	1	0	1	0.0332326251858691	0.477415101697511
sinoatrial node development	0	0	1	101.589689819848	1
His-Purkinje system development	0	0	1	101.589689819848	1
Purkinje myocyte development	0	0	0	0	1
bundle of His development	0	0	1	101.589689819848	1
atrioventricular bundle cell differentiation	0	0	0	0	1
Purkinje myocyte differentiation	0	0	0	0	1
coronary vein morphogenesis	1	0	1	0.0332326251858691	0.477415101697511
heart valve development	2	1	10	3.04159458395515	1
atrioventricular valve development	1	0	4	6.59398317037818	1
sinoatrial valve development	1	0	1	0.0332326251858691	0.477415101697511
mitral valve development	1	0	4	6.59398317037818	1
tricuspid valve development	0	0	1	101.589689819848	1
aortic valve development	1	1	1	0.271642170388257	0.187761688520315
pulmonary valve development	1	0	2	25.0680244608713	1
heart valve morphogenesis	2	1	10	3.04159458395515	1
aortic valve morphogenesis	1	1	1	0.271642170388257	0.187761688520315
atrioventricular valve morphogenesis	1	0	4	6.59398317037818	1
mitral valve morphogenesis	1	0	4	6.59398317037818	1
pulmonary valve morphogenesis	1	0	2	25.0680244608713	1
sinoatrial valve morphogenesis	1	0	1	0.0332326251858691	0.477415101697511
tricuspid valve morphogenesis	0	0	1	101.589689819848	1
heart valve formation	1	0	3	10.8356726999118	1
atrioventricular valve formation	0	0	2	13.894706505074	1
mitral valve formation	1	0	1	0.0332326251858691	0.477415101697511
pulmonary valve formation	0	0	0	0	1
tricuspid valve formation	0	0	1	101.589689819848	1
endocardial cushion development	2	1	10	3.04159458395515	1
epithelial to mesenchymal transition involved in endocardial cushion formation	1	0	3	10.8356726999118	1
endocardial cushion to mesenchymal transition involved in heart valve formation	0	0	2	13.894706505074	1
endocardial cushion morphogenesis	1	0	6	3.58493584399524	0.681569790574327
cardiac chamber development	8	5	39	1.6658519497652	0.75719806109075
cardiac chamber morphogenesis	7	3	32	1.70112192324721	0.729860940933801
cardiac chamber formation	2	1	3	0.349427700113856	0.357105659631479
cardiac ventricle morphogenesis	4	2	14	0.351923400818593	0.804954189687997
cardiac atrium morphogenesis	2	0	7	3.91673833732821	1
cardiac atrium formation	0	0	1	101.589689819848	1
cardiac ventricle formation	2	1	3	0.349427700113856	0.357105659631479
cardiac right atrium morphogenesis	1	0	0	0.0668963972896276	0.277087794432502
cardiac left ventricle morphogenesis	1	0	2	25.0680244608713	1
cardiac right ventricle morphogenesis	1	2	2	0.448327096536043	0.134073677992329
cardiac left ventricle formation	0	0	0	0	1
cardiac right ventricle formation	1	1	0	0.490046538791854	0.0767604871676268
left ventricular cardiac muscle tissue morphogenesis	0	0	0	0	1
right ventricular cardiac muscle tissue morphogenesis	0	0	0	0	1
ventricular trabecula myocardium morphogenesis	1	0	3	10.8356726999118	1
ventricular compact myocardium morphogenesis	0	0	0	0	1
atrial cardiac muscle tissue development	0	0	0	0	1
ventricular cardiac muscle tissue development	3	0	9	3.48716552387269	1
cardiac atrium development	3	0	8	4.07896791078532	1
cardiac ventricle development	6	5	27	0.475311539859743	0.856831990778271
sinus venosus development	0	0	1	101.589689819848	1
sinus venosus morphogenesis	0	0	1	101.589689819848	1
growth involved in heart morphogenesis	1	1	1	0.271642170388257	0.187761688520315
cardiac muscle tissue growth involved in heart morphogenesis	0	1	0	0.0668963972896276	0.277087794432502
cell proliferation involved in heart valve morphogenesis	0	0	1	101.589689819848	1
regulation of cell proliferation involved in heart valve morphogenesis	0	0	1	101.589689819848	1
positive regulation of cell proliferation involved in heart valve morphogenesis	0	0	1	101.589689819848	1
cardiac neural crest cell migration involved in outflow tract morphogenesis	0	0	1	101.589689819848	1
regulation of membrane depolarization	5	3	12	0.616726598200027	0.218380753159897
regulation of transcription from RNA polymerase II promoter involved in myocardial precursor cell differentiation	1	0	2	25.0680244608713	1
positive regulation of transcription from RNA polymerase II promoter involved in myocardial precursor cell differentiation	0	0	1	101.589689819848	1
cardioblast anterior-lateral migration	0	0	1	101.589689819848	1
cardioblast migration	0	0	1	101.589689819848	1
cardioblast proliferation	0	0	2	13.894706505074	1
regulation of cardioblast proliferation	1	0	2	25.0680244608713	1
regulation of secondary heart field cardioblast proliferation	1	0	2	25.0680244608713	1
Notch signaling pathway involved in regulation of secondary heart field cardioblast proliferation	1	0	0	0.0668963972896276	0.277087794432502
endocardial cushion formation	1	0	5	4.66458188488332	1
cell migration involved in endocardial cushion formation	1	0	1	0.0332326251858691	0.477415101697511
apoptotic process involved in outflow tract morphogenesis	0	0	0	0	1
apoptotic process involved in heart morphogenesis	0	0	0	0	1
cardiac septum development	4	3	24	1.82139460444914	0.688093177722807
ventricular septum development	3	3	16	2.63486304230699	1
atrial septum development	1	0	7	2.9015566258344	0.457784418849045
septum primum development	0	0	3	6.31501939452606	0.565519880234259
septum secundum development	0	0	1	101.589689819848	1
atrial septum primum morphogenesis	0	0	3	6.31501939452606	0.565519880234259
atrial septum secundum morphogenesis	0	0	1	101.589689819848	1
atrial ventricular junction remodeling	0	0	0	0	1
physiological muscle hypertrophy	0	0	0	0	1
muscle hypertrophy in response to stress	1	0	6	3.58493584399524	0.681569790574327
cardiac muscle hypertrophy	1	6	13	0.474422318380877	0.459098339799348
physiological cardiac muscle hypertrophy	0	0	0	0	1
Wnt signaling pathway involved in heart development	0	0	5	2.84707545558378	0.331445505813607
regulation of Wnt signaling pathway involved in heart development	0	0	4	3.95192755408005	0.581203649693448
negative regulation of Wnt signaling pathway involved in heart development	0	0	3	6.31501939452606	0.565519880234259
type B pancreatic cell differentiation	1	0	6	3.58493584399524	0.681569790574327
pancreatic A cell differentiation	0	0	3	6.31501939452606	0.565519880234259
pancreatic D cell differentiation	0	0	0	0	1
pancreatic PP cell differentiation	0	0	1	101.589689819848	1
cell migration to the midline involved in heart development	0	0	1	101.589689819848	1
positive regulation of blood pressure by epinephrine-norepinephrine	1	0	1	0.0332326251858691	0.477415101697511
pancreatic A cell development	0	0	1	101.589689819848	1
type B pancreatic cell development	1	1	9	2.80186706326174	0.738047186734107
pancreatic A cell fate commitment	0	0	1	101.589689819848	1
type B pancreatic cell fate commitment	0	0	0	0	1
pancreatic PP cell fate commitment	0	0	1	101.589689819848	1
regulation of extracellular matrix constituent secretion	0	1	0	0.0668963972896276	0.277087794432502
positive regulation of extracellular matrix constituent secretion	0	1	0	0.0668963972896276	0.277087794432502
amino acid transmembrane transport	1	1	13	1.77291268607502	0.262399320600254
keratinocyte development	0	1	2	25.0680244608713	1
mesenchymal to epithelial transition involved in metanephros morphogenesis	3	0	3	0.349427700113856	0.357105659631479
metanephros morphogenesis	2	0	6	4.86620613512425	1
regulation of mesenchymal to epithelial transition involved in metanephros morphogenesis	3	0	1	0.628572577023621	0.0673788314844292
negative regulation of mesenchymal to epithelial transition involved in metanephros morphogenesis	2	0	0	0.490046538791854	0.0767604871676268
cilium movement	1	2	17	1.59169889546029	0.315852258900559
proepicardium development	0	0	0	0	1
septum transversum development	0	0	0	0	1
pericardium morphogenesis	1	0	1	0.0332326251858691	0.477415101697511
cardiac endothelial cell differentiation	1	0	2	25.0680244608713	1
pulmonary myocardium development	0	0	0	0	1
epithelial cilium movement	1	0	13	1.335633050479	0.131495424620166
regulation of cilium movement	0	1	3	10.8356726999118	1
regulation of cilium beat frequency	0	0	0	0	1
noradrenergic neuron differentiation	0	0	1	101.589689819848	1
noradrenergic neuron development	0	0	0	0	1
noradrenergic neuron fate commitment	0	0	0	0	1
brainstem development	0	0	3	6.31501939452606	0.565519880234259
lamellipodium assembly involved in ameboidal cell migration	0	0	1	101.589689819848	1
establishment of cell polarity involved in ameboidal cell migration	1	1	0	0.490046538791854	0.0767604871676268
dynamin polymerization involved in membrane fission	0	0	1	101.589689819848	1
dynamin polymerization involved in mitochondrial fission	0	0	1	101.589689819848	1
sphingosine-1-phosphate signaling pathway	0	1	1	0.0332326251858691	0.477415101697511
epithelial cell morphogenesis	6	5	16	0.752860529260093	0.135201425601117
apical constriction	0	0	4	3.95192755408005	0.581203649693448
axis elongation	1	1	8	3.26986551991351	0.736474278171549
planar cell polarity pathway involved in axis elongation	0	0	0	0	1
optic vesicle morphogenesis	0	0	0	0	1
retinal pigment epithelium development	0	0	1	101.589689819848	1
neural retina development	2	2	11	3.2044611650324	1
optic cup formation involved in camera-type eye development	0	0	2	13.894706505074	1
optic cup structural organization	0	0	0	0	1
chondrocyte differentiation involved in endochondral bone morphogenesis	0	1	1	0.0332326251858691	0.477415101697511
chondrocyte morphogenesis involved in endochondral bone morphogenesis	0	0	0	0	1
chondrocyte hypertrophy	0	0	2	13.894706505074	1
endochondral bone growth	1	1	4	0.11793390328827	0.67172346375229
growth plate cartilage development	1	0	4	6.59398317037818	1
growth plate cartilage chondrocyte differentiation	0	0	1	101.589689819848	1
growth plate cartilage chondrocyte proliferation	0	0	2	13.894706505074	1
regulation of growth plate cartilage chondrocyte proliferation	0	0	2	13.894706505074	1
growth plate cartilage chondrocyte morphogenesis	0	0	0	0	1
growth plate cartilage chondrocyte growth	0	0	1	101.589689819848	1
growth plate cartilage chondrocyte development	0	0	1	101.589689819848	1
chondrocyte development involved in endochondral bone morphogenesis	0	0	1	101.589689819848	1
molecular_function	1557	1355	7465	1.02953024899819	0.0163180110542293
nucleic acid binding	419	403	2260	1.02283990771402	0.139462652270635
DNA binding	248	252	1294	0.900473099450044	0.863464747796356
DNA helicase activity	11	2	35	1.88007330069884	1
AT DNA binding	1	1	3	0.14522568971246	0.621563618419962
bent DNA binding	0	0	1	101.589689819848	1
chromatin binding	38	45	225	1.24642736462422	0.796584609284536
damaged DNA binding	9	6	35	0.56680370697468	0.751701689364113
DNA replication origin binding	2	0	4	0.11793390328827	0.67172346375229
DNA clamp loader activity	1	0	1	0.0332326251858691	0.477415101697511
double-stranded DNA binding	21	11	65	0.813892223085141	0.254862546804893
double-stranded telomeric DNA binding	0	0	5	2.84707545558378	0.331445505813607
left-handed Z-DNA binding	1	0	0	0.0668963972896276	0.277087794432502
satellite DNA binding	0	0	5	2.84707545558378	0.331445505813607
single-stranded DNA binding	12	3	53	1.32980576045589	0.342709619643392
sequence-specific DNA binding transcription factor activity	116	131	504	1.10679018810025	0.00134223675533771
RNA polymerase II distal enhancer sequence-specific DNA binding transcription factor activity	11	6	24	0.932664697001315	0.0549323073979171
steroid hormone receptor activity	5	6	24	0.528400207911573	0.576878068449729
retinoic acid receptor activity	0	0	5	2.84707545558378	0.331445505813607
transcription cofactor activity	59	60	286	0.868155816048058	0.462593886296021
transcription coactivator activity	25	36	170	1.26357517074616	0.710588376119431
transcription corepressor activity	35	28	96	1.232421416895	0.00123163854398074
telomerase activity	1	0	3	10.8356726999118	1
telomeric template RNA reverse transcriptase activity	0	0	1	101.589689819848	1
RNA binding	198	159	1038	1.00640581949193	0.0600617951027022
RNA helicase activity	3	0	23	1.12557892368895	0.078275153201693
double-stranded RNA binding	20	2	26	1.19510922517695	0.00874612705994346
double-stranded RNA adenosine deaminase activity	1	0	2	25.0680244608713	1
single-stranded RNA binding	13	7	22	1.23045985737594	0.00556803063262911
mRNA binding	14	12	58	0.706188796853299	0.540679414916184
mRNA 3'-UTR binding	5	3	18	0.435953732074399	0.667970386380034
structural constituent of ribosome	6	71	74	1.97146987437379	1.1921269011783e-09
translation initiation factor activity	3	6	44	1.10661494596019	0.0906154666614145
translation elongation factor activity	4	5	13	0.681518504301587	0.230398733026502
translation release factor activity	0	0	6	2.21559750458965	0.196359839913173
peptidyl-prolyl cis-trans isomerase activity	4	0	29	1.02373823876545	0.0503818570061751
protein disulfide isomerase activity	6	1	12	0.507545086656189	0.440749215351195
motor activity	17	4	60	1.52508033642824	0.803701531183035
microtubule motor activity	11	2	38	1.71469268642681	0.875476161643001
actin binding	49	32	185	0.868538771293041	0.331866685262973
actin monomer binding	1	2	7	4.90186784652862	1
lysozyme activity	1	0	1	0.0332326251858691	0.477415101697511
protein-glutamine gamma-glutamyltransferase activity	1	0	2	25.0680244608713	1
antigen binding	16	9	38	0.994468606874055	0.0468156788288912
catalytic activity	618	429	3074	0.911033471316835	3.93241448257016e-05
alpha-ketoacid dehydrogenase activity	0	0	2	13.894706505074	1
alpha-1,3-mannosylglycoprotein 2-beta-N-acetylglucosaminyltransferase activity	0	1	0	0.0668963972896276	0.277087794432502
alpha-N-acetylneuraminate alpha-2,8-sialyltransferase activity	0	1	1	0.0332326251858691	0.477415101697511
beta-1,3-galactosyl-O-glycosyl-glycoprotein beta-1,6-N-acetylglucosaminyltransferase activity	0	1	1	0.0332326251858691	0.477415101697511
beta-1,4-mannosylglycoprotein 4-beta-N-acetylglucosaminyltransferase activity	1	0	0	0.0668963972896276	0.277087794432502
beta-N-acetylglucosaminylglycopeptide beta-1,4-galactosyltransferase activity	1	0	3	10.8356726999118	1
beta-carotene 15,15'-monooxygenase activity	0	0	0	0	1
beta-galactoside alpha-2,6-sialyltransferase activity	0	1	0	0.0668963972896276	0.277087794432502
beta-galactoside (CMP) alpha-2,3-sialyltransferase activity	1	0	3	10.8356726999118	1
beta-ureidopropionase activity	0	0	0	0	1
gamma-glutamylcyclotransferase activity	0	0	2	13.894706505074	1
gamma-glutamyltransferase activity	0	0	5	2.84707545558378	0.331445505813607
1-acylglycerol-3-phosphate O-acyltransferase activity	3	0	8	4.07896791078532	1
1-pyrroline-5-carboxylate dehydrogenase activity	1	0	0	0.0668963972896276	0.277087794432502
1,4-alpha-glucan branching enzyme activity	0	0	1	101.589689819848	1
11-beta-hydroxysteroid dehydrogenase [NAD(P)] activity	0	0	1	101.589689819848	1
2-acylglycerol O-acyltransferase activity	0	0	2	13.894706505074	1
1-alkyl-2-acetylglycerophosphocholine esterase activity	0	0	3	6.31501939452606	0.565519880234259
2-hydroxyacylsphingosine 1-beta-galactosyltransferase activity	0	0	1	101.589689819848	1
3-beta-hydroxy-delta5-steroid dehydrogenase activity	1	0	3	10.8356726999118	1
3-hydroxyacyl-CoA dehydrogenase activity	0	4	4	0.485954872541206	0.229083872390673
3-hydroxybutyrate dehydrogenase activity	0	0	2	13.894706505074	1
3-hydroxyisobutyryl-CoA hydrolase activity	0	0	1	101.589689819848	1
3-methyl-2-oxobutanoate dehydrogenase (2-methylpropanoyl-transferring) activity	0	0	2	13.894706505074	1
3-oxo-5-alpha-steroid 4-dehydrogenase activity	0	1	1	0.0332326251858691	0.477415101697511
4-aminobutyrate transaminase activity	0	1	0	0.0668963972896276	0.277087794432502
4-hydroxyphenylpyruvate dioxygenase activity	1	0	0	0.0668963972896276	0.277087794432502
5-aminolevulinate synthase activity	1	0	1	0.0332326251858691	0.477415101697511
6-phosphofructokinase activity	1	0	2	25.0680244608713	1
6-phosphofructo-2-kinase activity	1	1	1	0.271642170388257	0.187761688520315
6-pyruvoyltetrahydropterin synthase activity	1	0	0	0.0668963972896276	0.277087794432502
ADP-ribosylarginine hydrolase activity	1	0	0	0.0668963972896276	0.277087794432502
AMP deaminase activity	0	0	2	13.894706505074	1
ATP citrate synthase activity	0	0	2	13.894706505074	1
protein C-terminal carboxyl O-methyltransferase activity	0	0	2	13.894706505074	1
CDP-diacylglycerol-inositol 3-phosphatidyltransferase activity	0	0	1	101.589689819848	1
CDP-diacylglycerol-serine O-phosphatidyltransferase activity	0	0	1	101.589689819848	1
CTP synthase activity	1	0	1	0.0332326251858691	0.477415101697511
D-amino-acid oxidase activity	0	0	0	0	1
DNA (cytosine-5-)-methyltransferase activity	1	0	3	10.8356726999118	1
DNA-directed DNA polymerase activity	8	0	18	0.435953732074399	0.667970386380034
DNA primase activity	0	0	3	6.31501939452606	0.565519880234259
DNA-directed RNA polymerase activity	2	3	37	0.897816195450452	0.023400728801513
deoxyribodipyrimidine photo-lyase activity	0	1	1	0.0332326251858691	0.477415101697511
alkylbase DNA N-glycosylase activity	0	1	0	0.0668963972896276	0.277087794432502
DNA-(apurinic or apyrimidinic site) lyase activity	1	2	9	3.48716552387269	1
methylated-DNA-[protein]-cysteine S-methyltransferase activity	0	1	0	0.0668963972896276	0.277087794432502
DNA ligase activity	0	0	3	6.31501939452606	0.565519880234259
DNA ligase (ATP) activity	0	0	3	6.31501939452606	0.565519880234259
DNA nucleotidylexotransferase activity	0	0	0	0	1
DNA photolyase activity	0	1	1	0.0332326251858691	0.477415101697511
DNA (6-4) photolyase activity	0	1	1	0.0332326251858691	0.477415101697511
DNA topoisomerase activity	0	1	5	4.66458188488332	1
DNA topoisomerase type I activity	0	1	3	10.8356726999118	1
DNA topoisomerase type II (ATP-hydrolyzing) activity	0	1	3	10.8356726999118	1
FMN adenylyltransferase activity	0	0	1	101.589689819848	1
GMP reductase activity	1	0	1	0.0332326251858691	0.477415101697511
GMP synthase activity	0	0	1	101.589689819848	1
GMP synthase (glutamine-hydrolyzing) activity	0	0	1	101.589689819848	1
GPI-anchor transamidase activity	0	0	5	2.84707545558378	0.331445505813607
GTPase activity	22	21	145	1.0928332495297	0.139993648784259
GTP cyclohydrolase activity	1	0	1	0.0332326251858691	0.477415101697511
GTP cyclohydrolase I activity	1	0	1	0.0332326251858691	0.477415101697511
IMP cyclohydrolase activity	0	0	1	101.589689819848	1
IMP dehydrogenase activity	0	0	2	13.894706505074	1
L-iditol 2-dehydrogenase activity	0	0	1	101.589689819848	1
L-iduronidase activity	0	0	1	101.589689819848	1
L-serine ammonia-lyase activity	1	0	1	0.0332326251858691	0.477415101697511
N-acetylgalactosamine-4-sulfatase activity	1	0	1	0.0332326251858691	0.477415101697511
N-acetylglucosamine-1-phosphodiester alpha-N-acetylglucosaminidase activity	0	0	1	101.589689819848	1
N-acetyllactosamine synthase activity	2	0	2	0.189087529994803	0.308144545556142
(N-acetylneuraminyl)-galactosylglucosylceramide N-acetylgalactosaminyltransferase activity	0	0	1	101.589689819848	1
N4-(beta-N-acetylglucosaminyl)-L-asparaginase activity	0	0	2	13.894706505074	1
NAD+ ADP-ribosyltransferase activity	6	3	15	0.603945321234392	0.359692841807509
NAD+ kinase activity	4	2	7	0.620970438794831	0.20974281671378
NAD+ synthase (glutamine-hydrolyzing) activity	0	0	1	101.589689819848	1
NAD+ nucleosidase activity	2	0	0	0.490046538791854	0.0767604871676268
NADH dehydrogenase activity	1	1	35	0.578863130091909	0.00131692493413764
NAD(P)H dehydrogenase (quinone) activity	1	0	1	0.0332326251858691	0.477415101697511
NAD(P)+-protein-arginine ADP-ribosyltransferase activity	0	1	2	25.0680244608713	1
NAD(P)+ transhydrogenase (B-specific) activity	0	0	1	101.589689819848	1
NADPH-hemoprotein reductase activity	1	2	3	0.349427700113856	0.357105659631479
NADPH:quinone reductase activity	0	0	3	6.31501939452606	0.565519880234259
RNA-3'-phosphate cyclase activity	1	0	0	0.0668963972896276	0.277087794432502
RNA-directed DNA polymerase activity	1	0	3	10.8356726999118	1
RNA-directed RNA polymerase activity	0	0	1	101.589689819848	1
RNA ligase (ATP) activity	0	0	1	101.589689819848	1
(S)-2-hydroxy-acid oxidase activity	0	0	0	0	1
UDP-N-acetylglucosamine-dolichyl-phosphate N-acetylglucosaminephosphotransferase activity	0	0	1	101.589689819848	1
UDP-N-acetylglucosamine-lysosomal-enzyme N-acetylglucosaminephosphotransferase activity	1	0	0	0.0668963972896276	0.277087794432502
UDP-N-acetylglucosamine diphosphorylase activity	1	0	0	0.0668963972896276	0.277087794432502
UDP-glucose 4-epimerase activity	1	0	0	0.0668963972896276	0.277087794432502
UDP-glucose 6-dehydrogenase activity	0	0	1	101.589689819848	1
UDP-glucose:glycoprotein glucosyltransferase activity	0	0	2	13.894706505074	1
UTP:glucose-1-phosphate uridylyltransferase activity	0	0	1	101.589689819848	1
acetyl-CoA C-acetyltransferase activity	0	1	2	25.0680244608713	1
acetyl-CoA hydrolase activity	0	1	1	0.0332326251858691	0.477415101697511
acetate-CoA ligase activity	0	2	0	0.490046538791854	0.0767604871676268
acetyl-CoA C-acyltransferase activity	0	2	4	0.11793390328827	0.67172346375229
acetyl-CoA carboxylase activity	0	0	3	6.31501939452606	0.565519880234259
acetylcholinesterase activity	0	0	0	0	1
acid phosphatase activity	0	1	8	2.43252261845147	0.459568949377597
aconitate hydratase activity	0	0	2	13.894706505074	1
acyl-CoA dehydrogenase activity	0	1	11	1.63159355907171	0.198733395007087
acyl-CoA ligase activity	0	0	0	0	1
acyl-CoA oxidase activity	0	0	3	6.31501939452606	0.565519880234259
acylphosphatase activity	1	1	0	0.490046538791854	0.0767604871676268
adenine phosphoribosyltransferase activity	0	1	0	0.0668963972896276	0.277087794432502
adenosine deaminase activity	1	2	6	0.211010901473832	0.7147270890024
adenosine kinase activity	0	0	1	101.589689819848	1
ATP-dependent DNA helicase activity	8	0	26	1.82713960159863	0.702882312032737
ATP-dependent RNA helicase activity	3	0	15	1.84476093661508	0.430340507131961
copper-exporting ATPase activity	0	0	2	13.894706505074	1
phospholipid-translocating ATPase activity	2	5	5	0.998536367769508	0.0251438684542785
adenosylhomocysteinase activity	0	1	2	25.0680244608713	1
adenosylmethionine decarboxylase activity	0	0	1	101.589689819848	1
adenylate cyclase activity	1	0	5	4.66458188488332	1
adenylate kinase activity	0	2	5	6.37846832999249	1
N6-(1,2-dicarboxyethyl)AMP AMP-lyase (fumarate-forming) activity	0	1	0	0.0668963972896276	0.277087794432502
adenylosuccinate synthase activity	0	0	1	101.589689819848	1
adenylylsulfate kinase activity	1	0	1	0.0332326251858691	0.477415101697511
L-alanine:2-oxoglutarate aminotransferase activity	1	0	0	0.0668963972896276	0.277087794432502
alcohol dehydrogenase (NAD) activity	1	0	1	0.0332326251858691	0.477415101697511
alcohol dehydrogenase activity, zinc-dependent	0	0	0	0	1
alcohol sulfotransferase activity	0	0	0	0	1
3-chloroallyl aldehyde dehydrogenase activity	1	0	1	0.0332326251858691	0.477415101697511
aldehyde dehydrogenase (NAD) activity	2	1	4	0.286592768181009	0.404723901427203
aldehyde dehydrogenase [NAD(P)+] activity	1	1	1	0.271642170388257	0.187761688520315
aldehyde oxidase activity	0	0	0	0	1
alditol:NADP+ 1-oxidoreductase activity	0	0	5	2.84707545558378	0.331445505813607
aldo-keto reductase (NADP) activity	0	1	9	2.09199713169083	0.301979949248019
aldose 1-epimerase activity	0	1	0	0.0668963972896276	0.277087794432502
alkaline phosphatase activity	0	0	0	0	1
allantoicase activity	0	0	0	0	1
amidase activity	0	0	0	0	1
acetyl-CoA:L-glutamate N-acetyltransferase activity	0	0	1	101.589689819848	1
L-aminoadipate-semialdehyde dehydrogenase activity	0	0	0	0	1
amidophosphoribosyltransferase activity	1	0	0	0.0668963972896276	0.277087794432502
aminoacyl-tRNA hydrolase activity	1	0	3	10.8356726999118	1
aminoacylase activity	0	1	3	10.8356726999118	1
aminomethyltransferase activity	1	1	3	0.14522568971246	0.621563618419962
arachidonate 5-lipoxygenase activity	1	0	0	0.0668963972896276	0.277087794432502
arachidonate 12-lipoxygenase activity	0	0	1	101.589689819848	1
arginase activity	0	0	1	101.589689819848	1
argininosuccinate synthase activity	0	0	0	0	1
argininosuccinate lyase activity	0	0	1	101.589689819848	1
arginyltransferase activity	0	0	1	101.589689819848	1
aromatic-L-amino-acid decarboxylase activity	0	0	0	0	1
aralkylamine N-acetyltransferase activity	0	0	0	0	1
arylamine N-acetyltransferase activity	0	0	1	101.589689819848	1
arylformamidase activity	1	0	0	0.0668963972896276	0.277087794432502
aryl sulfotransferase activity	0	0	3	6.31501939452606	0.565519880234259
aryldialkylphosphatase activity	0	0	0	0	1
arylesterase activity	0	0	2	13.894706505074	1
arylsulfatase activity	2	0	4	0.11793390328827	0.67172346375229
asparagine synthase (glutamine-hydrolyzing) activity	0	0	2	13.894706505074	1
asparaginase activity	0	0	1	101.589689819848	1
aspartate 1-decarboxylase activity	0	0	0	0	1
L-aspartate:2-oxoglutarate aminotransferase activity	0	0	2	13.894706505074	1
aspartate carbamoyltransferase activity	1	0	0	0.0668963972896276	0.277087794432502
biliverdin reductase activity	0	0	2	13.894706505074	1
biotin carboxylase activity	0	1	5	4.66458188488332	1
biotin-[acetyl-CoA-carboxylase] ligase activity	0	1	0	0.0668963972896276	0.277087794432502
biotin-[methylcrotonoyl-CoA-carboxylase] ligase activity	0	1	0	0.0668963972896276	0.277087794432502
biotin-[methylmalonyl-CoA-carboxytransferase] ligase activity	0	1	0	0.0668963972896276	0.277087794432502
biotin-[propionyl-CoA-carboxylase (ATP-hydrolyzing)] ligase activity	0	1	0	0.0668963972896276	0.277087794432502
bis(5'-nucleosyl)-tetraphosphatase (asymmetrical) activity	0	0	1	101.589689819848	1
bisphosphoglycerate mutase activity	1	0	3	10.8356726999118	1
bisphosphoglycerate 2-phosphatase activity	1	0	3	10.8356726999118	1
branched-chain-amino-acid transaminase activity	1	0	1	0.0332326251858691	0.477415101697511
butyryl-CoA dehydrogenase activity	0	0	1	101.589689819848	1
carbamoyl-phosphate synthase (ammonia) activity	0	0	0	0	1
carbamoyl-phosphate synthase (glutamine-hydrolyzing) activity	1	0	0	0.0668963972896276	0.277087794432502
carbonate dehydratase activity	1	2	4	0.286592768181009	0.404723901427203
carbonyl reductase (NADPH) activity	1	1	2	0.189087529994803	0.308144545556142
carnitine O-acetyltransferase activity	0	1	0	0.0668963972896276	0.277087794432502
carnitine O-palmitoyltransferase activity	1	0	2	25.0680244608713	1
catalase activity	0	1	0	0.0668963972896276	0.277087794432502
cerebroside-sulfatase activity	0	0	1	101.589689819848	1
choline O-acetyltransferase activity	0	0	0	0	1
choline kinase activity	1	0	1	0.0332326251858691	0.477415101697511
cholinesterase activity	1	0	0	0.0668963972896276	0.277087794432502
choline-phosphate cytidylyltransferase activity	0	0	1	101.589689819848	1
citrate (Si)-synthase activity	0	0	1	101.589689819848	1
coproporphyrinogen oxidase activity	1	0	1	0.0332326251858691	0.477415101697511
creatine kinase activity	0	0	2	13.894706505074	1
cyclic-nucleotide phosphodiesterase activity	1	3	10	3.62147102123457	1
2',3'-cyclic-nucleotide 3'-phosphodiesterase activity	0	0	1	101.589689819848	1
3',5'-cyclic-nucleotide phosphodiesterase activity	1	3	9	0.260782436634063	0.762722227622549
3',5'-cyclic-AMP phosphodiesterase activity	1	1	5	6.37846832999249	1
calmodulin-dependent cyclic-nucleotide phosphodiesterase activity	1	0	0	0.0668963972896276	0.277087794432502
cGMP-stimulated cyclic-nucleotide phosphodiesterase activity	0	0	0	0	1
cGMP-inhibited cyclic-nucleotide phosphodiesterase activity	0	1	0	0.0668963972896276	0.277087794432502
cystathionine beta-synthase activity	1	0	0	0.0668963972896276	0.277087794432502
cystathionine gamma-lyase activity	1	0	0	0.0668963972896276	0.277087794432502
cytidine deaminase activity	4	0	0	1.7231711230585	0.00588690482692578
cytidylate kinase activity	1	0	3	10.8356726999118	1
cytochrome-b5 reductase activity, acting on NAD(P)H	2	0	5	6.37846832999249	1
cytochrome-c oxidase activity	0	3	15	1.84476093661508	0.430340507131961
dCMP deaminase activity	0	0	1	101.589689819848	1
glycogen debranching enzyme activity	0	0	1	101.589689819848	1
4-alpha-glucanotransferase activity	0	0	1	101.589689819848	1
amylo-alpha-1,6-glucosidase activity	0	0	1	101.589689819848	1
deoxycytidine kinase activity	0	1	1	0.0332326251858691	0.477415101697511
deoxyguanosine kinase activity	0	0	1	101.589689819848	1
deoxyribose-phosphate aldolase activity	0	0	1	101.589689819848	1
dephospho-CoA kinase activity	0	1	1	0.0332326251858691	0.477415101697511
diacylglycerol cholinephosphotransferase activity	0	0	2	13.894706505074	1
diacylglycerol kinase activity	3	2	7	0.466340260398377	0.332221633803813
diacylglycerol O-acyltransferase activity	0	0	2	13.894706505074	1
diamine N-acetyltransferase activity	1	0	1	0.0332326251858691	0.477415101697511
dihydrofolate reductase activity	0	1	1	0.0332326251858691	0.477415101697511
dihydrolipoyl dehydrogenase activity	0	0	1	101.589689819848	1
dihydrolipoyllysine-residue succinyltransferase activity	0	0	1	101.589689819848	1
dihydroorotase activity	1	0	0	0.0668963972896276	0.277087794432502
dihydroorotate dehydrogenase activity	0	1	1	0.0332326251858691	0.477415101697511
6,7-dihydropteridine reductase activity	0	0	1	101.589689819848	1
dihydropyrimidinase activity	0	0	1	101.589689819848	1
dihydroorotate oxidase activity	0	1	1	0.0332326251858691	0.477415101697511
dimethylallyltranstransferase activity	0	0	2	13.894706505074	1
diphosphomevalonate decarboxylase activity	0	0	1	101.589689819848	1
diphthine synthase activity	0	1	0	0.0668963972896276	0.277087794432502
dodecenoyl-CoA delta-isomerase activity	0	0	3	6.31501939452606	0.565519880234259
dopachrome isomerase activity	0	0	2	13.894706505074	1
dolichol kinase activity	0	0	1	101.589689819848	1
dolichyl-phosphate-mannose-protein mannosyltransferase activity	1	0	3	10.8356726999118	1
dUTP diphosphatase activity	1	0	0	0.0668963972896276	0.277087794432502
electron-transferring-flavoprotein dehydrogenase activity	1	0	1	0.0332326251858691	0.477415101697511
endopeptidase activity	34	20	139	0.724229958252061	0.935430818072499
ATP-dependent peptidase activity	1	1	3	0.14522568971246	0.621563618419962
aminopeptidase activity	3	0	24	1.07300531576219	0.0543092562844258
carboxypeptidase activity	3	3	12	0.401505702984595	0.601611694210606
metallocarboxypeptidase activity	1	1	7	3.91673833732821	1
serine-type carboxypeptidase activity	1	0	3	10.8356726999118	1
aspartic-type endopeptidase activity	3	2	12	3.31865644508707	0.793272238168327
cysteine-type endopeptidase activity	8	8	41	1.85738974998465	1
calcium-dependent cysteine-type endopeptidase activity	2	1	9	3.48716552387269	1
ubiquitin thiolesterase activity	3	3	26	1.49575139864074	0.3245192495706
metalloendopeptidase activity	9	3	34	1.82510486039501	0.87048651767015
serine-type endopeptidase activity	14	6	33	0.860399706741557	0.122741663349247
threonine-type endopeptidase activity	1	0	18	0.917182455075743	0.0360455180967136
enoyl-CoA hydratase activity	0	2	3	0.14522568971246	0.621563618419962
epoxide hydrolase activity	0	1	4	6.59398317037818	1
estradiol 17-beta-dehydrogenase activity	1	1	5	6.37846832999249	1
estrone sulfotransferase activity	0	0	0	0	1
ethanolamine kinase activity	1	0	3	10.8356726999118	1
ethanolamine-phosphate cytidylyltransferase activity	0	0	1	101.589689819848	1
ethanolaminephosphotransferase activity	1	0	2	25.0680244608713	1
exo-alpha-sialidase activity	0	1	1	0.0332326251858691	0.477415101697511
farnesyl-diphosphate farnesyltransferase activity	0	0	1	101.589689819848	1
farnesyltranstransferase activity	0	1	3	10.8356726999118	1
fatty acid synthase activity	0	0	5	2.84707545558378	0.331445505813607
[acyl-carrier-protein] S-acetyltransferase activity	0	0	1	101.589689819848	1
[acyl-carrier-protein] S-malonyltransferase activity	0	0	2	13.894706505074	1
3-oxoacyl-[acyl-carrier-protein] synthase activity	0	0	2	13.894706505074	1
3-oxoacyl-[acyl-carrier-protein] reductase (NADPH) activity	0	0	1	101.589689819848	1
3-hydroxypalmitoyl-[acyl-carrier-protein] dehydratase activity	0	0	1	101.589689819848	1
enoyl-[acyl-carrier-protein] reductase (NADPH, B-specific) activity	0	0	1	101.589689819848	1
oleoyl-[acyl-carrier-protein] hydrolase activity	0	0	1	101.589689819848	1
fatty-acyl-CoA synthase activity	1	0	0	0.0668963972896276	0.277087794432502
ferroxidase activity	1	0	1	0.0332326251858691	0.477415101697511
ferredoxin-NADP+ reductase activity	1	0	0	0.0668963972896276	0.277087794432502
ferrochelatase activity	0	0	1	101.589689819848	1
tetrahydrofolylpolyglutamate synthase activity	0	0	1	101.589689819848	1
formate-tetrahydrofolate ligase activity	3	0	1	0.628572577023621	0.0673788314844292
fructose-2,6-bisphosphate 2-phosphatase activity	1	1	1	0.271642170388257	0.187761688520315
fructose-bisphosphate aldolase activity	0	1	1	0.0332326251858691	0.477415101697511
fumarate hydratase activity	0	0	1	101.589689819848	1
fumarylacetoacetase activity	0	0	1	101.589689819848	1
galactokinase activity	0	0	2	13.894706505074	1
galactosylceramidase activity	0	0	1	101.589689819848	1
geranyltranstransferase activity	0	0	2	13.894706505074	1
glucan 1,4-alpha-glucosidase activity	0	0	0	0	1
glucokinase activity	1	0	2	25.0680244608713	1
gluconolactonase activity	0	0	0	0	1
glucosamine-6-phosphate deaminase activity	0	1	1	0.0332326251858691	0.477415101697511
glucosamine 6-phosphate N-acetyltransferase activity	1	0	0	0.0668963972896276	0.277087794432502
glucose-6-phosphate dehydrogenase activity	0	1	1	0.0332326251858691	0.477415101697511
glucose-6-phosphatase activity	0	0	1	101.589689819848	1
glucose-6-phosphate isomerase activity	0	0	1	101.589689819848	1
glucosylceramidase activity	0	0	2	13.894706505074	1
glutamate 5-kinase activity	0	0	1	101.589689819848	1
glutamate-5-semialdehyde dehydrogenase activity	0	0	1	101.589689819848	1
glutamate decarboxylase activity	0	0	1	101.589689819848	1
glutamate dehydrogenase (NAD+) activity	0	0	2	13.894706505074	1
glutamate dehydrogenase [NAD(P)+] activity	0	0	2	13.894706505074	1
glutamate-ammonia ligase activity	0	0	1	101.589689819848	1
glutamate-cysteine ligase activity	2	0	0	0.490046538791854	0.0767604871676268
glutaminase activity	0	0	2	13.894706505074	1
glutamine-fructose-6-phosphate transaminase (isomerizing) activity	0	0	1	101.589689819848	1
glutaryl-CoA dehydrogenase activity	0	0	1	101.589689819848	1
glutathione-disulfide reductase activity	0	0	1	101.589689819848	1
glutathione synthase activity	0	0	1	101.589689819848	1
glutathione transferase activity	5	1	13	0.375072931681427	0.797639393099037
glyceraldehyde-3-phosphate dehydrogenase (NAD+) (phosphorylating) activity	0	0	1	101.589689819848	1
glycerol-3-phosphate O-acyltransferase activity	1	0	4	6.59398317037818	1
glycerol-3-phosphate dehydrogenase [NAD+] activity	0	0	1	101.589689819848	1
glycerol-3-phosphate dehydrogenase activity	1	0	0	0.0668963972896276	0.277087794432502
glycerol kinase activity	1	0	2	25.0680244608713	1
glycerone kinase activity	0	0	1	101.589689819848	1
glycine hydroxymethyltransferase activity	0	0	2	13.894706505074	1
glycogen (starch) synthase activity	0	0	1	101.589689819848	1
glycine dehydrogenase (decarboxylating) activity	1	0	0	0.0668963972896276	0.277087794432502
glycolipid mannosyltransferase activity	0	0	2	13.894706505074	1
GDP-Man:Man3GlcNAc2-PP-Dol alpha-1,2-mannosyltransferase activity	0	0	1	101.589689819848	1
GDP-Man:Man1GlcNAc2-PP-Dol alpha-1,3-mannosyltransferase activity	0	0	1	101.589689819848	1
glycylpeptide N-tetradecanoyltransferase activity	0	1	1	0.0332326251858691	0.477415101697511
glycoprotein-fucosylgalactoside alpha-N-acetylgalactosaminyltransferase activity	0	1	0	0.0668963972896276	0.277087794432502
fucosylgalactoside 3-alpha-galactosyltransferase activity	0	1	0	0.0668963972896276	0.277087794432502
guanosine-diphosphatase activity	0	0	1	101.589689819848	1
guanylate cyclase activity	2	0	1	0.271642170388257	0.187761688520315
guanylate kinase activity	1	0	7	2.9015566258344	0.457784418849045
helicase activity	31	3	100	1.32229179199279	0.627423272630077
heme oxygenase (decyclizing) activity	1	0	1	0.0332326251858691	0.477415101697511
hexaprenyldihydroxybenzoate methyltransferase activity	1	0	0	0.0668963972896276	0.277087794432502
hexokinase activity	1	0	2	25.0680244608713	1
histidine ammonia-lyase activity	0	0	0	0	1
histidine decarboxylase activity	1	0	0	0.0668963972896276	0.277087794432502
histone acetyltransferase activity	1	6	48	0.843961181546911	0.0101948057450788
histone deacetylase activity	1	3	15	2.18490984127553	0.616658683394885
holocytochrome-c synthase activity	0	0	1	101.589689819848	1
homogentisate 1,2-dioxygenase activity	0	0	0	0	1
hyalurononglucosaminidase activity	0	1	3	10.8356726999118	1
hydroxyacylglutathione hydrolase activity	0	0	3	6.31501939452606	0.565519880234259
hydroxymethylbilane synthase activity	1	0	0	0.0668963972896276	0.277087794432502
hydroxymethylglutaryl-CoA lyase activity	0	1	0	0.0668963972896276	0.277087794432502
hydroxymethylglutaryl-CoA reductase (NADPH) activity	0	0	1	101.589689819848	1
hydroxymethylglutaryl-CoA synthase activity	1	0	0	0.0668963972896276	0.277087794432502
hypoxanthine phosphoribosyltransferase activity	0	0	2	13.894706505074	1
iduronate-2-sulfatase activity	0	0	1	101.589689819848	1
inorganic diphosphatase activity	1	1	2	0.189087529994803	0.308144545556142
1-phosphatidylinositol 4-kinase activity	1	0	3	10.8356726999118	1
phosphatidylinositol phospholipase C activity	5	3	8	0.85397942470519	0.0539498035135133
phosphatidylinositol-3-phosphatase activity	0	2	5	6.37846832999249	1
phosphatidylinositol-4,5-bisphosphate 5-phosphatase activity	0	0	6	2.21559750458965	0.196359839913173
inositol-1,4-bisphosphate 1-phosphatase activity	1	0	1	0.0332326251858691	0.477415101697511
inositol-polyphosphate 5-phosphatase activity	0	1	4	6.59398317037818	1
inositol-hexakisphosphate phosphatase activity	0	0	1	101.589689819848	1
iodide peroxidase activity	0	0	0	0	1
isocitrate dehydrogenase activity	2	0	3	0.14522568971246	0.621563618419962
isocitrate dehydrogenase (NAD+) activity	1	0	2	25.0680244608713	1
isocitrate dehydrogenase (NADP+) activity	1	0	1	0.0332326251858691	0.477415101697511
isopentenyl-diphosphate delta-isomerase activity	0	0	2	13.894706505074	1
ketohexokinase activity	0	0	1	101.589689819848	1
lactate dehydrogenase activity	0	1	1	0.0332326251858691	0.477415101697511
D-lactate dehydrogenase (cytochrome) activity	0	0	0	0	1
L-lactate dehydrogenase activity	0	1	1	0.0332326251858691	0.477415101697511
lactose synthase activity	1	0	1	0.0332326251858691	0.477415101697511
lactoylglutathione lyase activity	0	0	1	101.589689819848	1
leukotriene-A4 hydrolase activity	0	0	1	101.589689819848	1
leukotriene-C4 synthase activity	0	0	3	6.31501939452606	0.565519880234259
lipoprotein lipase activity	0	1	0	0.0668963972896276	0.277087794432502
long-chain-acyl-CoA dehydrogenase activity	0	0	2	13.894706505074	1
long-chain fatty acid-CoA ligase activity	3	1	3	0.588600723895335	0.0982230484767883
lysine N-acetyltransferase activity	0	0	2	13.894706505074	1
malic enzyme activity	1	0	2	25.0680244608713	1
malate dehydrogenase (decarboxylating) (NAD+) activity	1	0	1	0.0332326251858691	0.477415101697511
malate dehydrogenase (decarboxylating) (NADP+) activity	1	0	0	0.0668963972896276	0.277087794432502
mannose-1-phosphate guanylyltransferase activity	1	0	0	0.0668963972896276	0.277087794432502
mannose-6-phosphate isomerase activity	0	0	1	101.589689819848	1
methenyltetrahydrofolate cyclohydrolase activity	3	0	1	0.628572577023621	0.0673788314844292
methionine adenosyltransferase activity	0	0	1	101.589689819848	1
methionyl-tRNA formyltransferase activity	0	0	1	101.589689819848	1
mRNA (guanine-N7-)-methyltransferase activity	0	1	0	0.0668963972896276	0.277087794432502
mRNA (nucleoside-2'-O-)-methyltransferase activity	0	0	0	0	1
mRNA guanylyltransferase activity	0	0	1	101.589689819848	1
methylcrotonoyl-CoA carboxylase activity	0	0	2	13.894706505074	1
methylenetetrahydrofolate dehydrogenase [NAD(P)+] activity	0	0	1	101.589689819848	1
methylenetetrahydrofolate dehydrogenase (NAD+) activity	2	0	0	0.490046538791854	0.0767604871676268
methylenetetrahydrofolate dehydrogenase (NADP+) activity	3	0	1	0.628572577023621	0.0673788314844292
methylenetetrahydrofolate reductase (NAD(P)H) activity	0	0	1	101.589689819848	1
methylglutaconyl-CoA hydratase activity	0	0	1	101.589689819848	1
methylmalonate-semialdehyde dehydrogenase (acylating) activity	0	1	0	0.0668963972896276	0.277087794432502
methylmalonyl-CoA decarboxylase activity	0	0	1	101.589689819848	1
methylmalonyl-CoA epimerase activity	0	0	1	101.589689819848	1
methylmalonyl-CoA mutase activity	0	0	1	101.589689819848	1
mevalonate kinase activity	0	0	1	101.589689819848	1
monooxygenase activity	8	4	25	0.572926005492967	0.580858778729624
calcidiol 1-monooxygenase activity	0	1	0	0.0668963972896276	0.277087794432502
N,N-dimethylaniline monooxygenase activity	0	0	2	13.894706505074	1
dopamine beta-monooxygenase activity	0	0	1	101.589689819848	1
kynurenine 3-monooxygenase activity	0	0	1	101.589689819848	1
monophenol monooxygenase activity	0	0	0	0	1
peptidylglycine monooxygenase activity	0	0	1	101.589689819848	1
phenylalanine 4-monooxygenase activity	0	0	2	13.894706505074	1
squalene monooxygenase activity	0	0	1	101.589689819848	1
steroid 11-beta-monooxygenase activity	0	0	0	0	1
steroid 17-alpha-monooxygenase activity	0	0	0	0	1
steroid 21-monooxygenase activity	0	0	0	0	1
tryptophan 5-monooxygenase activity	0	0	0	0	1
tyrosine 3-monooxygenase activity	0	0	0	0	1
inositol-3-phosphate synthase activity	0	0	1	101.589689819848	1
neolactotetraosylceramide alpha-2,3-sialyltransferase activity	0	0	1	101.589689819848	1
nicotinate-nucleotide diphosphorylase (carboxylating) activity	0	0	3	6.31501939452606	0.565519880234259
nicotinate-nucleotide adenylyltransferase activity	0	0	3	6.31501939452606	0.565519880234259
nicotinate phosphoribosyltransferase activity	0	0	2	13.894706505074	1
nitric-oxide synthase activity	0	2	0	0.490046538791854	0.0767604871676268
nuclease activity	26	8	127	1.0245962296495	0.0626123031527825
endonuclease activity	16	6	73	1.28150065375511	0.358240294146724
endodeoxyribonuclease activity	7	3	30	1.82947897480532	0.859730213022829
endoribonuclease activity	7	3	28	1.97855827329256	1
pancreatic ribonuclease activity	1	0	2	25.0680244608713	1
RNA-DNA hybrid ribonuclease activity	3	1	2	0.748056423220216	0.0537007681331784
ribonuclease III activity	0	0	3	6.31501939452606	0.565519880234259
ribonuclease P activity	1	0	9	2.09199713169083	0.301979949248019
exonuclease activity	10	3	55	1.14241529265773	0.134457466829772
phosphodiesterase I activity	0	1	3	10.8356726999118	1
exodeoxyribonuclease activity	3	0	7	4.90186784652862	1
deoxyribonuclease I activity	0	0	1	101.589689819848	1
deoxyribonuclease II activity	0	0	1	101.589689819848	1
exoribonuclease activity	4	2	23	1.72009149235246	0.533690275066822
5'-3' exoribonuclease activity	0	0	1	101.589689819848	1
poly(A)-specific ribonuclease activity	1	2	8	4.07896791078532	1
deoxyribonuclease activity	8	3	40	1.42506133927623	0.432656473662899
ribonuclease activity	11	5	52	1.42913632650654	0.498548225142754
tRNA-specific ribonuclease activity	2	0	11	2.17391395523555	0.535322820575954
nucleoside diphosphate kinase activity	1	2	12	2.41790832906829	0.773110828649911
nucleotide diphosphatase activity	1	0	5	4.66458188488332	1
hydrolase activity, hydrolyzing O-glycosyl compounds	4	9	56	1.12032217606944	0.106391175137814
alpha,alpha-trehalase activity	0	0	0	0	1
alpha-amylase activity	0	0	2	13.894706505074	1
alpha-galactosidase activity	0	0	2	13.894706505074	1
alpha-glucosidase activity	0	0	4	3.95192755408005	0.581203649693448
alpha-mannosidase activity	1	5	8	0.559585024830348	0.232857259509484
alpha-L-fucosidase activity	0	0	2	13.894706505074	1
alpha-N-acetylglucosaminidase activity	0	0	1	101.589689819848	1
beta-N-acetylhexosaminidase activity	0	0	4	3.95192755408005	0.581203649693448
beta-fructofuranosidase activity	0	0	0	0	1
beta-galactosidase activity	0	1	3	10.8356726999118	1
beta-glucuronidase activity	0	0	2	13.894706505074	1
beta-mannosidase activity	0	0	1	101.589689819848	1
chitinase activity	1	0	4	6.59398317037818	1
glycoprotein endo-alpha-1,2-mannosidase activity	0	0	2	13.894706505074	1
mannosyl-oligosaccharide 1,2-alpha-mannosidase activity	1	3	4	0.485954872541206	0.229083872390673
mannosyl-oligosaccharide 1,3-1,6-alpha-mannosidase activity	0	1	1	0.0332326251858691	0.477415101697511
mannosyl-oligosaccharide glucosidase activity	0	0	1	101.589689819848	1
oligo-1,6-glucosidase activity	0	0	0	0	1
sucrose alpha-glucosidase activity	0	0	0	0	1
oligosaccharyl transferase activity	1	0	7	2.9015566258344	0.457784418849045
N-acetylglucosaminyldiphosphodolichol N-acetylglucosaminyltransferase activity	0	0	1	101.589689819848	1
chitobiosyldiphosphodolichol beta-mannosyltransferase activity	0	0	1	101.589689819848	1
dolichyl-diphosphooligosaccharide-protein glycotransferase activity	1	0	6	3.58493584399524	0.681569790574327
dolichyl-phosphate beta-glucosyltransferase activity	0	0	1	101.589689819848	1
[truncated: 16,224 more rows]
