# Supplementary material for: Gene activity in primary T cells infected with HIV89.6: intron retention and induction of genomic repeats
Source: Retrovirology. 2015 Sep 17;12:79. doi: 10.1186/s12977-015-0205-1 (PMC4574318; doi:10.1186/s12977-015-0205-1)
Supplement: Supplementary file 3 — 10.1186/s12977-015-0205-1 Studies used in a meta-analysis of differential expression during HIV infection. Details of studies used in the meta-analysis of differential expression in HIV-infected cells are stored in a csv file with columns showing the alias used in figures, cell type and HIV used in the study, genes differentially expressed in either direction, gene upregulated, genes downregulated and the PubMed ID of the study. [file 12977_2015_205_MOESM3_ESM.csv]

Alias	CellType	HIVType	DifferentiallyExpressedGenes	DifferentialUpGenes	DifferentialDownGenes	PubMedID
Primary (This study)	Primary CD4 T	HIV89.6	3393	1756	1637	This study
Primary (Imbeault)	Primary CD4 T	NL4-3 BAL-IRES-HSA	228	182	46	22876188
Lymphatic tissue (Li)	Lymph node biopsies	Acute infection	448	383	65	19596987
SupT1 (Lefebvre)	SupT1	HIVLAI	579	212	367	21933919
SupT1 (Chang)	SupT1	NL4-3Delta-env-eGFP/VSV-G	4997	2666	2331	21507965
