# Supplementary material for: Gene activity in primary T cells infected with HIV89.6: intron retention and induction of genomic repeats
Source: Retrovirology. 2015 Sep 17;12:79. doi: 10.1186/s12977-015-0205-1 (PMC4574318; doi:10.1186/s12977-015-0205-1)
Supplement: Supplementary file 4 — 10.1186/s12977-015-0205-1 Genes called as up- or downregulated by studies of expression during HIV infection. Genes called as differentially expressed in the five studies analyzed in the meta-analysis of differential expression with HIV infection are stored in a csv file with columns study, the gene name(s) and whether the differential expression was up or down. [file 12977_2015_205_MOESM4_ESM.csv]

study	geneName	up
Primary (Imbeault)	TNFSF4	TRUE
Primary (Imbeault)	IL12RB2	TRUE
Primary (Imbeault)	ZBED2	TRUE
Primary (Imbeault)	PDE4A	TRUE
Primary (Imbeault)	MAL	FALSE
Primary (Imbeault)	PTPN14	TRUE
Primary (Imbeault)	EPAS1	TRUE
Primary (Imbeault)	TCF7	FALSE
Primary (Imbeault)	FDXR	TRUE
Primary (Imbeault)	PRDM1	TRUE
Primary (Imbeault)	CMBL	TRUE
Primary (Imbeault)	ZNF282	TRUE
Primary (Imbeault)	RGS16	TRUE
Primary (Imbeault)	LDLRAP1	FALSE
Primary (Imbeault)	DFNA5	TRUE
Primary (Imbeault)	RBM47	TRUE
Primary (Imbeault)	DUSP2	TRUE
Primary (Imbeault)	EDA2R	TRUE
Primary (Imbeault)	IL17A	TRUE
Primary (Imbeault)	MDM2	TRUE
Primary (Imbeault)	HOMER2	TRUE
Primary (Imbeault)	IL17F	TRUE
Primary (Imbeault)	DACT1	FALSE
Primary (Imbeault)	NR4A1	TRUE
Primary (Imbeault)	FLT1	TRUE
Primary (Imbeault)	FAM84B	FALSE
Primary (Imbeault)	ACTA2	TRUE
Primary (Imbeault)	RHOC	TRUE
Primary (Imbeault)	CDYL2	TRUE
Primary (Imbeault)	TNFRSF9	TRUE
Primary (Imbeault)	F2R	TRUE
Primary (Imbeault)	GNG4	TRUE
Primary (Imbeault)	PTGER4	TRUE
Primary (Imbeault)	FAM102A	FALSE
Primary (Imbeault)	NR4A2	TRUE
Primary (Imbeault)	AEN	TRUE
Primary (Imbeault)	GJB2	TRUE
Primary (Imbeault)	IRF4	TRUE
Primary (Imbeault)	PTGFRN	TRUE
Primary (Imbeault)	TSKU	TRUE
Primary (Imbeault)	GCNT4	FALSE
Primary (Imbeault)	APOD	TRUE
Primary (Imbeault)	GZMB	TRUE
Primary (Imbeault)	LTA	TRUE
Primary (Imbeault)	JAZF1	TRUE
Primary (Imbeault)	ATF3	TRUE
Primary (Imbeault)	EGR1	TRUE
Primary (Imbeault)	IL18RAP	TRUE
Primary (Imbeault)	ADPRH	TRUE
Primary (Imbeault)	RUNX2	TRUE
Primary (Imbeault)	SETBP1	TRUE
Primary (Imbeault)	VDR	TRUE
Primary (Imbeault)	RASGRP2	FALSE
Primary (Imbeault)	MYOF	TRUE
Primary (Imbeault)	HBEGF	TRUE
Primary (Imbeault)	IL13	TRUE
Primary (Imbeault)	CDKN1A	TRUE
Primary (Imbeault)	NR4A3	TRUE
Primary (Imbeault)	APBA2	FALSE
Primary (Imbeault)	FOSL2	TRUE
Primary (Imbeault)	GJB6	TRUE
Primary (Imbeault)	TLCD1	TRUE
Primary (Imbeault)	DDIT4	TRUE
Primary (Imbeault)	NEDD9	TRUE
Primary (Imbeault)	NCEH1	TRUE
Primary (Imbeault)	CD70	TRUE
Primary (Imbeault)	AK5	FALSE
Primary (Imbeault)	LY9	FALSE
Primary (Imbeault)	PLCG2	TRUE
Primary (Imbeault)	CLIC6	TRUE
Primary (Imbeault)	PIK3IP1	FALSE
Primary (Imbeault)	TNFRSF18	TRUE
Primary (Imbeault)	TP53I3	TRUE
Primary (Imbeault)	CXCL10	TRUE
Primary (Imbeault)	VSIG1	FALSE
Primary (Imbeault)	RBKS	TRUE
Primary (Imbeault)	IL1A	TRUE
Primary (Imbeault)	TNFRSF4	TRUE
Primary (Imbeault)	SHISA2	TRUE
Primary (Imbeault)	P4HA2	TRUE
Primary (Imbeault)	RDH10	TRUE
Primary (Imbeault)	ZMAT3	TRUE
Primary (Imbeault)	CTSL1	TRUE
Primary (Imbeault)	FASLG	TRUE
Primary (Imbeault)	RAB38	TRUE
Primary (Imbeault)	PIK3AP1	TRUE
Primary (Imbeault)	SH3YL1	FALSE
Primary (Imbeault)	DOCK3	TRUE
Primary (Imbeault)	FAM57A	TRUE
Primary (Imbeault)	LACC1	TRUE
Primary (Imbeault)	SNX9	TRUE
Primary (Imbeault)	NOG	FALSE
Primary (Imbeault)	NCS1	TRUE
Primary (Imbeault)	CHN2	TRUE
Primary (Imbeault)	IFIT2	TRUE
Primary (Imbeault)	RNF19B	TRUE
Primary (Imbeault)	CTLA4	TRUE
Primary (Imbeault)	SEPT11	TRUE
Primary (Imbeault)	PHLDA1	TRUE
Primary (Imbeault)	IRF8	TRUE
Primary (Imbeault)	IGF1R	FALSE
Primary (Imbeault)	ZDHHC14	TRUE
Primary (Imbeault)	RASA3	FALSE
Primary (Imbeault)	CRIM1	TRUE
Primary (Imbeault)	RPL39L	TRUE
Primary (Imbeault)	EGR3	TRUE
Primary (Imbeault)	CD80	TRUE
Primary (Imbeault)	GPR19	TRUE
Primary (Imbeault)	TMPRSS3	TRUE
Primary (Imbeault)	DSE	TRUE
Primary (Imbeault)	DNAJB5	TRUE
Primary (Imbeault)	TRIB1	TRUE
Primary (Imbeault)	BCL2A1	TRUE
Primary (Imbeault)	TNFRSF10B	TRUE
Primary (Imbeault)	PLAUR	TRUE
Primary (Imbeault)	FAM46C	TRUE
Primary (Imbeault)	F5	TRUE
Primary (Imbeault)	BTG2	TRUE
Primary (Imbeault)	IER3	TRUE
Primary (Imbeault)	GALM	TRUE
Primary (Imbeault)	TMEM204	FALSE
Primary (Imbeault)	TMEM66	FALSE
Primary (Imbeault)	B4GALT5	TRUE
Primary (Imbeault)	FAM117B	FALSE
Primary (Imbeault)	CYP1B1	TRUE
Primary (Imbeault)	IFNG	TRUE
Primary (Imbeault)	DUSP4	TRUE
Primary (Imbeault)	BBS2	FALSE
Primary (Imbeault)	GADD45A	TRUE
Primary (Imbeault)	TSHZ2	FALSE
Primary (Imbeault)	MLLT4	TRUE
Primary (Imbeault)	CD27	FALSE
Primary (Imbeault)	DCUN1D3	TRUE
Primary (Imbeault)	SESN3	FALSE
Primary (Imbeault)	CD38	TRUE
Primary (Imbeault)	AOAH	TRUE
Primary (Imbeault)	DOCK5	TRUE
Primary (Imbeault)	TPRG1	TRUE
Primary (Imbeault)	AMN1	FALSE
Primary (Imbeault)	DUSP10	TRUE
Primary (Imbeault)	NELL2	FALSE
Primary (Imbeault)	ZEB2	TRUE
Primary (Imbeault)	TCP11L2	FALSE
Primary (Imbeault)	STRIP2	TRUE
Primary (Imbeault)	MICAL2	TRUE
Primary (Imbeault)	MTSS1	TRUE
Primary (Imbeault)	BCL6	TRUE
Primary (Imbeault)	TJP2	TRUE
Primary (Imbeault)	PMAIP1	TRUE
Primary (Imbeault)	MCTP2	TRUE
Primary (Imbeault)	ENTPD1	TRUE
Primary (Imbeault)	CTNNA1	TRUE
Primary (Imbeault)	GSTA4	TRUE
Primary (Imbeault)	C6orf48	FALSE
Primary (Imbeault)	ARHGAP10	TRUE
Primary (Imbeault)	DUSP5	TRUE
Primary (Imbeault)	PLCL1	FALSE
Primary (Imbeault)	IL22	TRUE
Primary (Imbeault)	EPHX2	FALSE
Primary (Imbeault)	ST6GALNAC2	TRUE
Primary (Imbeault)	TMEM45B	FALSE
Primary (Imbeault)	JUN	TRUE
Primary (Imbeault)	GPRASP1	FALSE
Primary (Imbeault)	TNF	TRUE
Primary (Imbeault)	GBP6	FALSE
Primary (Imbeault)	SLC25A37	FALSE
Primary (Imbeault)	DPY19L2P2	TRUE
Primary (Imbeault)	CIITA	TRUE
Primary (Imbeault)	IQGAP3	TRUE
Primary (Imbeault)	GPR171	TRUE
Primary (Imbeault)	ICAM1	TRUE
Primary (Imbeault)	CLC	FALSE
Primary (Imbeault)	GPR84	TRUE
Primary (Imbeault)	EGR2	TRUE
Primary (Imbeault)	LINC00152	TRUE
Primary (Imbeault)	NTRK2	TRUE
Primary (Imbeault)	IL21	TRUE
Primary (Imbeault)	IL23R	TRUE
Primary (Imbeault)	CLIC5	TRUE
Primary (Imbeault)	SNX33	TRUE
Primary (Imbeault)	KIAA1551	FALSE
Primary (Imbeault)	PRG4	FALSE
Primary (Imbeault)	WARS	TRUE
Primary (Imbeault)	SLC26A4	TRUE
Primary (Imbeault)	APOLD1	TRUE
Primary (Imbeault)	FGFR1	TRUE
Primary (Imbeault)	TTC12	FALSE
Primary (Imbeault)	ZBTB14	FALSE
Primary (Imbeault)	MPP7	FALSE
Primary (Imbeault)	CNKSR2	FALSE
Primary (Imbeault)	G0S2	TRUE
Primary (Imbeault)	MCOLN2	TRUE
Primary (Imbeault)	KLF3	FALSE
Primary (Imbeault)	AREG	TRUE
Primary (Imbeault)	GINS4	TRUE
Primary (Imbeault)	SLC41A2	TRUE
Primary (Imbeault)	HSPA2	TRUE
Primary (Imbeault)	RALGPS2	FALSE
Primary (Imbeault)	TNFRSF11A	TRUE
Primary (Imbeault)	P2RY14	TRUE
Primary (Imbeault)	SPRY1	TRUE
Primary (Imbeault)	FOS	TRUE
Primary (Imbeault)	SLC27A2	TRUE
Primary (Imbeault)	SQLE	TRUE
Primary (Imbeault)	ITGA6	FALSE
Primary (Imbeault)	LINC00310	TRUE
Primary (Imbeault)	APOBEC3H	TRUE
Primary (Imbeault)	RAB31	TRUE
Primary (Imbeault)	EXPH5	FALSE
Primary (Imbeault)	LINC00467	TRUE
Primary (Imbeault)	RSAD2	TRUE
Primary (Imbeault)	HAVCR2	TRUE
Primary (Imbeault)	NCALD	TRUE
Primary (Imbeault)	AQP3	FALSE
Primary (Imbeault)	CABLES1	TRUE
Primary (Imbeault)	BCAT1	TRUE
Primary (Imbeault)	SPRED2	TRUE
Primary (Imbeault)	MT1A	TRUE
Primary (Imbeault)	CLDN12	TRUE
Primary (Imbeault)	FZD6	TRUE
Primary (Imbeault)	CSF2	TRUE
Primary (Imbeault)	STARD4	TRUE
Primary (Imbeault)	CSRNP1	TRUE
Primary (Imbeault)	ULBP1	TRUE
Primary (Imbeault)	IL10	TRUE
Primary (Imbeault)	ELL2	TRUE
Primary (Imbeault)	HLA-DRA	TRUE
Primary (Imbeault)	ATP8B4	TRUE
SupT1 (Lefebvre)	POR	FALSE
SupT1 (Lefebvre)	HIST1H4B	FALSE
SupT1 (Lefebvre)	CHRNA2	FALSE
SupT1 (Lefebvre)	HIST1H2AL	FALSE
SupT1 (Lefebvre)	TIMM10B	FALSE
SupT1 (Lefebvre)	CCNI2	FALSE
SupT1 (Lefebvre)	SNRPA1	FALSE
SupT1 (Lefebvre)	GIMAP7	TRUE
SupT1 (Lefebvre)	EMG1	FALSE
SupT1 (Lefebvre)	HIST1H4L	FALSE
SupT1 (Lefebvre)	HIST1H4A	FALSE
SupT1 (Lefebvre)	TPI1	FALSE
SupT1 (Lefebvre)	HIST1H1D	FALSE
SupT1 (Lefebvre)	AHSA1	FALSE
SupT1 (Lefebvre)	USP10	FALSE
SupT1 (Lefebvre)	HSPE1	FALSE
SupT1 (Lefebvre)	AEBP1	FALSE
SupT1 (Lefebvre)	SH2D1A	FALSE
SupT1 (Lefebvre)	GIMAP1	TRUE
SupT1 (Lefebvre)	SNORA74A RNVU1-7	FALSE
SupT1 (Lefebvre)	CCT7	FALSE
SupT1 (Lefebvre)	HIST1H4D	FALSE
SupT1 (Lefebvre)	HNRNPAB	FALSE
SupT1 (Lefebvre)	CCDC84	FALSE
SupT1 (Lefebvre)	SNORA12	FALSE
SupT1 (Lefebvre)	HIST2H2AC	FALSE
SupT1 (Lefebvre)	GIMAP5	TRUE
SupT1 (Lefebvre)	CHI3L2	TRUE
SupT1 (Lefebvre)	SEPT8	FALSE
SupT1 (Lefebvre)	RCBTB2	TRUE
SupT1 (Lefebvre)	SLC6A19	FALSE
SupT1 (Lefebvre)	SRRM3	TRUE
SupT1 (Lefebvre)	TFAP4	FALSE
SupT1 (Lefebvre)	GIMAP4	TRUE
SupT1 (Lefebvre)	MAP3K11	FALSE
SupT1 (Lefebvre)	UBE2K	FALSE
SupT1 (Lefebvre)	BYSL	FALSE
SupT1 (Lefebvre)	TUBGCP6	FALSE
SupT1 (Lefebvre)	ZFAND2A	FALSE
SupT1 (Lefebvre)	SLC4A9	TRUE
SupT1 (Lefebvre)	BATF3	FALSE
SupT1 (Lefebvre)	SLCO2A1	TRUE
SupT1 (Lefebvre)	RGS16	TRUE
SupT1 (Lefebvre)	GLT1D1	TRUE
SupT1 (Lefebvre)	WDR43	FALSE
SupT1 (Lefebvre)	NPM1	FALSE
SupT1 (Lefebvre)	NUDT8	FALSE
SupT1 (Lefebvre)	HIST1H4I	FALSE
SupT1 (Lefebvre)	RGS6	TRUE
SupT1 (Lefebvre)	NKD2	FALSE
SupT1 (Lefebvre)	PHLDA3	TRUE
SupT1 (Lefebvre)	GART	FALSE
SupT1 (Lefebvre)	SNORA24	FALSE
SupT1 (Lefebvre)	SPTSSB	TRUE
SupT1 (Lefebvre)	ARFGAP2	FALSE
SupT1 (Lefebvre)	GPR65	TRUE
SupT1 (Lefebvre)	IRS1	FALSE
SupT1 (Lefebvre)	ODC1	FALSE
SupT1 (Lefebvre)	PFAS	FALSE
SupT1 (Lefebvre)	ACAT1	FALSE
SupT1 (Lefebvre)	TLR5	TRUE
SupT1 (Lefebvre)	MTMR10	FALSE
SupT1 (Lefebvre)	RPS16	FALSE
SupT1 (Lefebvre)	TGM5	TRUE
SupT1 (Lefebvre)	HIST1H2BN	FALSE
SupT1 (Lefebvre)	GIMAP2	TRUE
SupT1 (Lefebvre)	FAM173A	FALSE
SupT1 (Lefebvre)	BCL3	TRUE
SupT1 (Lefebvre)	ARHGAP29	TRUE
SupT1 (Lefebvre)	FABP5	FALSE
SupT1 (Lefebvre)	GSE1	FALSE
SupT1 (Lefebvre)	PPRC1	FALSE
SupT1 (Lefebvre)	MCM7	FALSE
SupT1 (Lefebvre)	PSMG3	FALSE
SupT1 (Lefebvre)	EIF5	FALSE
SupT1 (Lefebvre)	RNASE6	TRUE
SupT1 (Lefebvre)	KCNA6	TRUE
SupT1 (Lefebvre)	RRM2	FALSE
SupT1 (Lefebvre)	MAFK	FALSE
SupT1 (Lefebvre)	SLC7A5P1	FALSE
SupT1 (Lefebvre)	SERF2	FALSE
SupT1 (Lefebvre)	LY96	TRUE
SupT1 (Lefebvre)	KAT2B	FALSE
SupT1 (Lefebvre)	YRDC	FALSE
SupT1 (Lefebvre)	BHLHE40	TRUE
SupT1 (Lefebvre)	EIF5AL1	FALSE
SupT1 (Lefebvre)	SNORD110	FALSE
SupT1 (Lefebvre)	IL26	TRUE
SupT1 (Lefebvre)	THAP7	FALSE
SupT1 (Lefebvre)	JAM2	TRUE
SupT1 (Lefebvre)	COX5A	FALSE
SupT1 (Lefebvre)	SRSF7	FALSE
SupT1 (Lefebvre)	DZIP3	TRUE
SupT1 (Lefebvre)	NOTCH3	FALSE
SupT1 (Lefebvre)	KIF3A	FALSE
SupT1 (Lefebvre)	PUSL1	FALSE
SupT1 (Lefebvre)	RAN	FALSE
SupT1 (Lefebvre)	TRIM47	FALSE
SupT1 (Lefebvre)	AP1G1	FALSE
SupT1 (Lefebvre)	DNTT	FALSE
SupT1 (Lefebvre)	GRWD1	FALSE
SupT1 (Lefebvre)	GCDH	FALSE
SupT1 (Lefebvre)	HMGN2P46	FALSE
SupT1 (Lefebvre)	EGR1	TRUE
SupT1 (Lefebvre)	NPW	FALSE
SupT1 (Lefebvre)	SNORA1	FALSE
SupT1 (Lefebvre)	LGALS1	TRUE
SupT1 (Lefebvre)	RNF144A	TRUE
SupT1 (Lefebvre)	MDH1	FALSE
SupT1 (Lefebvre)	DCTPP1	FALSE
SupT1 (Lefebvre)	PLXNB1	FALSE
SupT1 (Lefebvre)	PNO1	FALSE
SupT1 (Lefebvre)	NAGS	TRUE
SupT1 (Lefebvre)	HIST2H4A	FALSE
SupT1 (Lefebvre)	ATP5L2	FALSE
SupT1 (Lefebvre)	THNSL1	FALSE
SupT1 (Lefebvre)	CMAHP	FALSE
SupT1 (Lefebvre)	HNRNPD	FALSE
SupT1 (Lefebvre)	CCT6A	FALSE
SupT1 (Lefebvre)	PRMT1	FALSE
SupT1 (Lefebvre)	MYC	FALSE
SupT1 (Lefebvre)	AMZ1	TRUE
SupT1 (Lefebvre)	FAIM2	TRUE
SupT1 (Lefebvre)	PRMT5	FALSE
SupT1 (Lefebvre)	PPP1R27	FALSE
SupT1 (Lefebvre)	LRRC61	FALSE
SupT1 (Lefebvre)	EBNA1BP2	FALSE
SupT1 (Lefebvre)	UBE2MP1	FALSE
SupT1 (Lefebvre)	TBX18	TRUE
SupT1 (Lefebvre)	AP3B2	TRUE
SupT1 (Lefebvre)	SNORD5	FALSE
SupT1 (Lefebvre)	CD70	TRUE
SupT1 (Lefebvre)	NCL	FALSE
SupT1 (Lefebvre)	RORC	FALSE
SupT1 (Lefebvre)	RGS9	TRUE
SupT1 (Lefebvre)	SUMO3	FALSE
SupT1 (Lefebvre)	HIST1H3B	FALSE
SupT1 (Lefebvre)	TMEM184A	FALSE
SupT1 (Lefebvre)	SLC16A2	TRUE
SupT1 (Lefebvre)	HSPA8	FALSE
SupT1 (Lefebvre)	ATXN1	TRUE
SupT1 (Lefebvre)	THYN1	FALSE
SupT1 (Lefebvre)	RCL1	FALSE
SupT1 (Lefebvre)	SNORD22 RNU2-2P	FALSE
SupT1 (Lefebvre)	CENPV	FALSE
SupT1 (Lefebvre)	GAD1	TRUE
SupT1 (Lefebvre)	SNORD1B	FALSE
SupT1 (Lefebvre)	MIPEP	FALSE
SupT1 (Lefebvre)	CDK6	FALSE
SupT1 (Lefebvre)	FTSJD2	FALSE
SupT1 (Lefebvre)	HNRPDL	FALSE
SupT1 (Lefebvre)	TOMM40	FALSE
SupT1 (Lefebvre)	PTMA	FALSE
SupT1 (Lefebvre)	GJA9	TRUE
SupT1 (Lefebvre)	ARRDC3	TRUE
SupT1 (Lefebvre)	HSP90AB1	FALSE
SupT1 (Lefebvre)	LARP6	TRUE
SupT1 (Lefebvre)	RRP7B	FALSE
SupT1 (Lefebvre)	TTLL12	FALSE
SupT1 (Lefebvre)	SPESP1	TRUE
SupT1 (Lefebvre)	PQLC3	TRUE
SupT1 (Lefebvre)	PLAU	TRUE
SupT1 (Lefebvre)	PPP1R16B	TRUE
SupT1 (Lefebvre)	PAICS	FALSE
SupT1 (Lefebvre)	TBRG1	FALSE
SupT1 (Lefebvre)	VDAC1	FALSE
SupT1 (Lefebvre)	SNORA29	FALSE
SupT1 (Lefebvre)	PSENEN	FALSE
SupT1 (Lefebvre)	RAG1	FALSE
SupT1 (Lefebvre)	NPAS1	TRUE
SupT1 (Lefebvre)	AFMID	FALSE
SupT1 (Lefebvre)	BRD4	FALSE
SupT1 (Lefebvre)	SNORA21	FALSE
SupT1 (Lefebvre)	ATP2B2	TRUE
SupT1 (Lefebvre)	MYO1G	TRUE
SupT1 (Lefebvre)	NOP14-AS1	FALSE
SupT1 (Lefebvre)	MSI1	TRUE
SupT1 (Lefebvre)	TRA2B	FALSE
SupT1 (Lefebvre)	HDGF	FALSE
SupT1 (Lefebvre)	EPHX2	FALSE
SupT1 (Lefebvre)	CIRH1A	FALSE
SupT1 (Lefebvre)	ALKBH5	FALSE
SupT1 (Lefebvre)	ABCA4	TRUE
SupT1 (Lefebvre)	MDN1	FALSE
SupT1 (Lefebvre)	IFI16	FALSE
SupT1 (Lefebvre)	PCNA-AS1	FALSE
SupT1 (Lefebvre)	SCN2B	TRUE
SupT1 (Lefebvre)	RANBP3	FALSE
SupT1 (Lefebvre)	RPL24	FALSE
SupT1 (Lefebvre)	GALNT7	FALSE
SupT1 (Lefebvre)	TSR1	FALSE
SupT1 (Lefebvre)	ZDHHC19	TRUE
SupT1 (Lefebvre)	SUPT16H	FALSE
SupT1 (Lefebvre)	MKRN9P	FALSE
SupT1 (Lefebvre)	SLBP	FALSE
SupT1 (Lefebvre)	NXPH4	TRUE
SupT1 (Lefebvre)	PNPT1	FALSE
SupT1 (Lefebvre)	COL1A1	TRUE
SupT1 (Lefebvre)	UBTD1	TRUE
SupT1 (Lefebvre)	CHD1	FALSE
SupT1 (Lefebvre)	HIST1H2AM	FALSE
SupT1 (Lefebvre)	DOCK1	FALSE
SupT1 (Lefebvre)	RXRA	FALSE
SupT1 (Lefebvre)	TMEM185B	FALSE
SupT1 (Lefebvre)	WIPI1	TRUE
SupT1 (Lefebvre)	RSPH4A	TRUE
SupT1 (Lefebvre)	FAM200B	TRUE
SupT1 (Lefebvre)	SMPD1	TRUE
SupT1 (Lefebvre)	PCF11	FALSE
SupT1 (Lefebvre)	CD52	TRUE
SupT1 (Lefebvre)	CHST15	TRUE
SupT1 (Lefebvre)	SYTL3	TRUE
SupT1 (Lefebvre)	RPL4	FALSE
SupT1 (Lefebvre)	LINC00173	TRUE
SupT1 (Lefebvre)	LYRM9	TRUE
SupT1 (Lefebvre)	HEY1	TRUE
SupT1 (Lefebvre)	HEATR2	FALSE
SupT1 (Lefebvre)	WDR77	FALSE
SupT1 (Lefebvre)	MAL	FALSE
SupT1 (Lefebvre)	CAMKV	FALSE
SupT1 (Lefebvre)	MAML3	TRUE
SupT1 (Lefebvre)	MKI67IP	FALSE
SupT1 (Lefebvre)	OLFM2	TRUE
SupT1 (Lefebvre)	RFC3	FALSE
SupT1 (Lefebvre)	RGPD1	TRUE
SupT1 (Lefebvre)	SAMD11	FALSE
SupT1 (Lefebvre)	AGPS	FALSE
SupT1 (Lefebvre)	DNAJA1	FALSE
SupT1 (Lefebvre)	SNORA67	FALSE
SupT1 (Lefebvre)	EIF3B	FALSE
SupT1 (Lefebvre)	LINC00467	TRUE
SupT1 (Lefebvre)	WDR73	FALSE
SupT1 (Lefebvre)	ANP32A	FALSE
SupT1 (Lefebvre)	CTSH	TRUE
SupT1 (Lefebvre)	E2F8	FALSE
SupT1 (Lefebvre)	DHX33	FALSE
SupT1 (Lefebvre)	CCDC157	FALSE
SupT1 (Lefebvre)	SPEG	TRUE
SupT1 (Lefebvre)	CAMSAP2	TRUE
SupT1 (Lefebvre)	SUMO2	FALSE
SupT1 (Lefebvre)	C10orf2	FALSE
SupT1 (Lefebvre)	CCDC53	TRUE
SupT1 (Lefebvre)	RGS3	TRUE
SupT1 (Lefebvre)	AKAP1	FALSE
SupT1 (Lefebvre)	SNX5	FALSE
SupT1 (Lefebvre)	ITGB7	TRUE
SupT1 (Lefebvre)	POLR3E	FALSE
SupT1 (Lefebvre)	FOS	TRUE
SupT1 (Lefebvre)	SLC25A22	FALSE
SupT1 (Lefebvre)	SNRPB	FALSE
SupT1 (Lefebvre)	HIST1H2BD	TRUE
SupT1 (Lefebvre)	BOLA3	FALSE
SupT1 (Lefebvre)	FIZ1	FALSE
SupT1 (Lefebvre)	PITPNM2	FALSE
SupT1 (Lefebvre)	E2F2	FALSE
SupT1 (Lefebvre)	SMARCB1	FALSE
SupT1 (Lefebvre)	ZNF568	TRUE
SupT1 (Lefebvre)	CYFIP1	FALSE
SupT1 (Lefebvre)	IPO5	FALSE
SupT1 (Lefebvre)	TATDN2	FALSE
SupT1 (Lefebvre)	ITGA4	FALSE
SupT1 (Lefebvre)	SEMA7A	FALSE
SupT1 (Lefebvre)	DDN	FALSE
SupT1 (Lefebvre)	MPZL2	TRUE
SupT1 (Lefebvre)	TRMU	FALSE
SupT1 (Lefebvre)	CCT2	FALSE
SupT1 (Lefebvre)	SNORD88C	FALSE
SupT1 (Lefebvre)	CREB3L2	TRUE
SupT1 (Lefebvre)	DENND5B	TRUE
SupT1 (Lefebvre)	ACSBG2	TRUE
SupT1 (Lefebvre)	DTL	FALSE
SupT1 (Lefebvre)	MRPS2	FALSE
SupT1 (Lefebvre)	PRUNE2	TRUE
SupT1 (Lefebvre)	HDAC1	FALSE
SupT1 (Lefebvre)	COL6A1	TRUE
SupT1 (Lefebvre)	N6AMT2	FALSE
SupT1 (Lefebvre)	UPP1	TRUE
SupT1 (Lefebvre)	DLL1	TRUE
SupT1 (Lefebvre)	GNG2	TRUE
SupT1 (Lefebvre)	HBEGF	TRUE
SupT1 (Lefebvre)	GID4	FALSE
SupT1 (Lefebvre)	FANCI	FALSE
SupT1 (Lefebvre)	RUFY3	TRUE
SupT1 (Lefebvre)	SCAMP3	FALSE
SupT1 (Lefebvre)	YDJC	FALSE
SupT1 (Lefebvre)	GSTA4	TRUE
SupT1 (Lefebvre)	VN1R2	TRUE
SupT1 (Lefebvre)	POGK	FALSE
SupT1 (Lefebvre)	ARMCX4	TRUE
SupT1 (Lefebvre)	CYCS	FALSE
SupT1 (Lefebvre)	VPS4A	FALSE
SupT1 (Lefebvre)	HNRNPA2B1	FALSE
SupT1 (Lefebvre)	MPHOSPH10	FALSE
SupT1 (Lefebvre)	CCNA2	FALSE
SupT1 (Lefebvre)	SLC9A9	TRUE
SupT1 (Lefebvre)	EIF6	FALSE
SupT1 (Lefebvre)	ETNK2	TRUE
SupT1 (Lefebvre)	NOLC1	FALSE
SupT1 (Lefebvre)	SET	FALSE
SupT1 (Lefebvre)	ARHGAP23	FALSE
SupT1 (Lefebvre)	SLC29A1	FALSE
SupT1 (Lefebvre)	DUSP2	FALSE
SupT1 (Lefebvre)	MRTO4	FALSE
SupT1 (Lefebvre)	TTTY14	TRUE
SupT1 (Lefebvre)	ROGDI	TRUE
SupT1 (Lefebvre)	ADAMTSL1	TRUE
SupT1 (Lefebvre)	CTCF	FALSE
SupT1 (Lefebvre)	CD96	TRUE
SupT1 (Lefebvre)	PPIA	FALSE
SupT1 (Lefebvre)	KRT1	FALSE
SupT1 (Lefebvre)	NOP14	FALSE
SupT1 (Lefebvre)	GPC4	TRUE
SupT1 (Lefebvre)	PLLP	TRUE
SupT1 (Lefebvre)	TFRC	FALSE
SupT1 (Lefebvre)	SERPINF1	TRUE
SupT1 (Lefebvre)	NOC2L	FALSE
SupT1 (Lefebvre)	DHX15	FALSE
SupT1 (Lefebvre)	XRCC6	FALSE
SupT1 (Lefebvre)	RANBP1	FALSE
SupT1 (Lefebvre)	ABAT	TRUE
SupT1 (Lefebvre)	SFPQ	FALSE
SupT1 (Lefebvre)	HOXB7	TRUE
SupT1 (Lefebvre)	TRIM36	FALSE
SupT1 (Lefebvre)	IPO4	FALSE
SupT1 (Lefebvre)	NPL	TRUE
SupT1 (Lefebvre)	ANGPTL4	TRUE
SupT1 (Lefebvre)	SMAD7	TRUE
SupT1 (Lefebvre)	BTBD2	FALSE
SupT1 (Lefebvre)	HIST1H4H	FALSE
SupT1 (Lefebvre)	SLIT1	FALSE
SupT1 (Lefebvre)	ING5	FALSE
SupT1 (Lefebvre)	PNN	FALSE
SupT1 (Lefebvre)	MYH15	TRUE
SupT1 (Lefebvre)	KCTD16	TRUE
SupT1 (Lefebvre)	SNORD19B	FALSE
SupT1 (Lefebvre)	C12orf65	FALSE
SupT1 (Lefebvre)	CCBE1	FALSE
SupT1 (Lefebvre)	STX4	TRUE
SupT1 (Lefebvre)	CD4	FALSE
SupT1 (Lefebvre)	SNAPC4	FALSE
SupT1 (Lefebvre)	HES5	FALSE
SupT1 (Lefebvre)	G3BP1	FALSE
SupT1 (Lefebvre)	PPM1M	FALSE
SupT1 (Lefebvre)	TMEM59L	TRUE
SupT1 (Lefebvre)	KCMF1	FALSE
SupT1 (Lefebvre)	PARN	FALSE
SupT1 (Lefebvre)	COL9A3	TRUE
SupT1 (Lefebvre)	FUS	FALSE
SupT1 (Lefebvre)	PVRIG	FALSE
SupT1 (Lefebvre)	NR2C2AP	FALSE
SupT1 (Lefebvre)	MSH6	FALSE
SupT1 (Lefebvre)	RPF2	FALSE
SupT1 (Lefebvre)	PREP	FALSE
SupT1 (Lefebvre)	ATP2B4	TRUE
SupT1 (Lefebvre)	STRA13	FALSE
SupT1 (Lefebvre)	RARS	FALSE
SupT1 (Lefebvre)	IFI27L1	TRUE
SupT1 (Lefebvre)	NME4	FALSE
SupT1 (Lefebvre)	SP5	TRUE
SupT1 (Lefebvre)	SLC25A30	TRUE
SupT1 (Lefebvre)	S100A11	FALSE
SupT1 (Lefebvre)	KIAA0226L	FALSE
SupT1 (Lefebvre)	SLA2	TRUE
SupT1 (Lefebvre)	MFSD4	TRUE
SupT1 (Lefebvre)	SYCE1L	TRUE
SupT1 (Lefebvre)	RCC2	FALSE
SupT1 (Lefebvre)	TMCC2	TRUE
SupT1 (Lefebvre)	CDK4	FALSE
SupT1 (Lefebvre)	H2AFX	FALSE
SupT1 (Lefebvre)	DGAT1	TRUE
SupT1 (Lefebvre)	TAGAP	TRUE
SupT1 (Lefebvre)	MEPCE	FALSE
SupT1 (Lefebvre)	LYAR	FALSE
SupT1 (Lefebvre)	OSTF1	TRUE
SupT1 (Lefebvre)	SENP7	TRUE
SupT1 (Lefebvre)	STAG2	FALSE
SupT1 (Lefebvre)	PPP2R5B	TRUE
SupT1 (Lefebvre)	S100A4	TRUE
SupT1 (Lefebvre)	H3F3C	FALSE
SupT1 (Lefebvre)	GSTM4	TRUE
SupT1 (Lefebvre)	CERCAM	TRUE
SupT1 (Lefebvre)	MRPL42	FALSE
SupT1 (Lefebvre)	PTPRD	TRUE
SupT1 (Lefebvre)	B3GALT6	FALSE
SupT1 (Lefebvre)	C22orf29	FALSE
SupT1 (Lefebvre)	AMD1	FALSE
SupT1 (Lefebvre)	CPSF4	FALSE
SupT1 (Lefebvre)	C21orf59	FALSE
SupT1 (Lefebvre)	ALG12	TRUE
SupT1 (Lefebvre)	SNRPG	FALSE
SupT1 (Lefebvre)	CHCHD1	FALSE
SupT1 (Lefebvre)	KPNB1	FALSE
SupT1 (Lefebvre)	EXD3	FALSE
SupT1 (Lefebvre)	SNORA80B	FALSE
SupT1 (Lefebvre)	ETF1	FALSE
SupT1 (Lefebvre)	DENND1A	FALSE
SupT1 (Lefebvre)	SNORA56	FALSE
SupT1 (Lefebvre)	SAT2	TRUE
SupT1 (Lefebvre)	TMEM45A	TRUE
SupT1 (Lefebvre)	WDR36	FALSE
SupT1 (Lefebvre)	ICMT	FALSE
SupT1 (Lefebvre)	ZMYND19	FALSE
SupT1 (Lefebvre)	TLN2	TRUE
SupT1 (Lefebvre)	NOP58	FALSE
SupT1 (Lefebvre)	NUBP2	FALSE
SupT1 (Lefebvre)	GPR146	TRUE
SupT1 (Lefebvre)	MTG1	FALSE
SupT1 (Lefebvre)	HSPA4	FALSE
SupT1 (Lefebvre)	AURKB	FALSE
SupT1 (Lefebvre)	C10orf55	TRUE
SupT1 (Lefebvre)	SF3A3	FALSE
SupT1 (Lefebvre)	IPO7	FALSE
SupT1 (Lefebvre)	TRIM36	TRUE
SupT1 (Lefebvre)	TRMT44	FALSE
SupT1 (Lefebvre)	EIF3M	FALSE
SupT1 (Lefebvre)	MVD	TRUE
SupT1 (Lefebvre)	WDR18	FALSE
SupT1 (Lefebvre)	COPS7B	FALSE
SupT1 (Lefebvre)	SLC44A5	TRUE
SupT1 (Lefebvre)	SLC37A1	TRUE
SupT1 (Lefebvre)	DHX37	FALSE
SupT1 (Lefebvre)	TRIB2	TRUE
SupT1 (Lefebvre)	C14orf64	TRUE
SupT1 (Lefebvre)	FBXL8	TRUE
SupT1 (Lefebvre)	DSP	TRUE
SupT1 (Lefebvre)	PNP	FALSE
SupT1 (Lefebvre)	COL4A4	FALSE
SupT1 (Lefebvre)	PA2G4	FALSE
SupT1 (Lefebvre)	IGFBP4	TRUE
SupT1 (Lefebvre)	SS18L2	FALSE
SupT1 (Lefebvre)	ABCF1	FALSE
SupT1 (Lefebvre)	SMPD3	FALSE
SupT1 (Lefebvre)	ALDH2	TRUE
SupT1 (Lefebvre)	CAD	FALSE
SupT1 (Lefebvre)	MAGOH	FALSE
SupT1 (Lefebvre)	KCTD7	TRUE
SupT1 (Lefebvre)	TFAM	FALSE
SupT1 (Lefebvre)	TM4SF19	TRUE
SupT1 (Lefebvre)	TAGLN2	FALSE
SupT1 (Lefebvre)	NOTUM	TRUE
SupT1 (Lefebvre)	GPNMB	TRUE
SupT1 (Lefebvre)	SLC4A5	FALSE
SupT1 (Lefebvre)	SEC16A	FALSE
SupT1 (Lefebvre)	ADAM11	TRUE
SupT1 (Lefebvre)	TPM2	TRUE
SupT1 (Lefebvre)	FA2H	FALSE
SupT1 (Lefebvre)	RHBDL2	TRUE
SupT1 (Lefebvre)	AAK1	TRUE
SupT1 (Lefebvre)	GPRC5B	TRUE
SupT1 (Lefebvre)	DDX21	FALSE
SupT1 (Lefebvre)	YWHAH	FALSE
SupT1 (Lefebvre)	SAMD9L	TRUE
SupT1 (Lefebvre)	CD27	TRUE
SupT1 (Lefebvre)	CDC25A	FALSE
SupT1 (Lefebvre)	TGFBR1	FALSE
SupT1 (Lefebvre)	CLSTN3	TRUE
SupT1 (Lefebvre)	TMEM158	TRUE
SupT1 (Lefebvre)	H2AFY2	TRUE
SupT1 (Lefebvre)	MNT	FALSE
SupT1 (Lefebvre)	CLPB	FALSE
SupT1 (Lefebvre)	ZBED4	FALSE
SupT1 (Lefebvre)	CDK2	FALSE
SupT1 (Lefebvre)	SGCZ	TRUE
SupT1 (Lefebvre)	C8orf33	FALSE
SupT1 (Lefebvre)	THEM6	FALSE
SupT1 (Lefebvre)	VAMP5	TRUE
SupT1 (Lefebvre)	FMNL3	TRUE
SupT1 (Lefebvre)	SMIM14	TRUE
SupT1 (Lefebvre)	MRC2	TRUE
SupT1 (Lefebvre)	UTRN	TRUE
SupT1 (Lefebvre)	TK1	FALSE
SupT1 (Lefebvre)	DPH6	FALSE
SupT1 (Lefebvre)	CD247	FALSE
SupT1 (Lefebvre)	C17orf89	FALSE
SupT1 (Lefebvre)	AGAP5	TRUE
SupT1 (Lefebvre)	ANKRD1	TRUE
SupT1 (Lefebvre)	ZDHHC20	FALSE
SupT1 (Lefebvre)	BMPR2	TRUE
SupT1 (Lefebvre)	MTHFD1L	FALSE
SupT1 (Lefebvre)	SUB1	FALSE
SupT1 (Lefebvre)	NAPSB	TRUE
SupT1 (Lefebvre)	GNG8	TRUE
SupT1 (Lefebvre)	S1PR3	TRUE
SupT1 (Lefebvre)	RANBP10	TRUE
SupT1 (Lefebvre)	SMARCE1	FALSE
SupT1 (Lefebvre)	SLC6A16	TRUE
SupT1 (Lefebvre)	C19orf47	FALSE
SupT1 (Lefebvre)	SPIB	FALSE
SupT1 (Lefebvre)	RNF219	FALSE
SupT1 (Lefebvre)	MMP11	TRUE
SupT1 (Lefebvre)	PSPC1	FALSE
SupT1 (Lefebvre)	BEX1	FALSE
SupT1 (Lefebvre)	ANO8	TRUE
SupT1 (Lefebvre)	ZDHHC23	FALSE
SupT1 (Lefebvre)	SAFB	FALSE
SupT1 (Lefebvre)	ZNF469	TRUE
SupT1 (Lefebvre)	PTCRA	FALSE
SupT1 (Lefebvre)	C9orf47	TRUE
SupT1 (Lefebvre)	LTV1	FALSE
SupT1 (Lefebvre)	KEAP1	FALSE
SupT1 (Lefebvre)	XPO4	FALSE
SupT1 (Lefebvre)	IRF2BP1	FALSE
SupT1 (Lefebvre)	BAHCC1	FALSE
SupT1 (Lefebvre)	EXOSC6	FALSE
SupT1 (Lefebvre)	DIEXF	FALSE
SupT1 (Lefebvre)	PGPEP1L	TRUE
SupT1 (Lefebvre)	H1FX	FALSE
SupT1 (Lefebvre)	COA4	FALSE
SupT1 (Lefebvre)	SHISA2	TRUE
SupT1 (Lefebvre)	HMGA2	FALSE
SupT1 (Lefebvre)	MYBBP1A	FALSE
SupT1 (Lefebvre)	ANAPC7	FALSE
SupT1 (Lefebvre)	CEL	FALSE
SupT1 (Lefebvre)	GLI3	TRUE
SupT1 (Lefebvre)	SPON1	TRUE
SupT1 (Lefebvre)	CST3	TRUE
SupT1 (Lefebvre)	GBP4	FALSE
SupT1 (Lefebvre)	GRM7	TRUE
SupT1 (Lefebvre)	SPON2	TRUE
SupT1 (Lefebvre)	PINX1	FALSE
SupT1 (Lefebvre)	PRPF19	FALSE
SupT1 (Lefebvre)	PUF60	FALSE
SupT1 (Lefebvre)	THBS2	TRUE
SupT1 (Lefebvre)	ZYG11A	FALSE
SupT1 (Lefebvre)	AQP3	FALSE
SupT1 (Lefebvre)	SNORA72	FALSE
SupT1 (Lefebvre)	SNRPD2	FALSE
SupT1 (Lefebvre)	ZNF775	TRUE
SupT1 (Lefebvre)	NASP	FALSE
SupT1 (Lefebvre)	ANKRD36B	FALSE
SupT1 (Lefebvre)	POP7	FALSE
SupT1 (Lefebvre)	ZNF768	FALSE
SupT1 (Lefebvre)	OAF	TRUE
SupT1 (Lefebvre)	NHP2	FALSE
SupT1 (Lefebvre)	ZNF467	TRUE
SupT1 (Lefebvre)	ISG20	TRUE
SupT1 (Lefebvre)	FBXO47	TRUE
SupT1 (Lefebvre)	PLXNC1	TRUE
SupT1 (Lefebvre)	GIMAP8	TRUE
SupT1 (Lefebvre)	PRMT7	FALSE
SupT1 (Lefebvre)	LAIR1	FALSE
SupT1 (Lefebvre)	NLE1	FALSE
SupT1 (Lefebvre)	ELK3	TRUE
SupT1 (Lefebvre)	LRMP	FALSE
SupT1 (Lefebvre)	DUSP9	TRUE
SupT1 (Lefebvre)	DNAJB6	FALSE
SupT1 (Lefebvre)	ZSCAN5A	FALSE
SupT1 (Lefebvre)	ENHO	TRUE
SupT1 (Lefebvre)	KCNU1	FALSE
SupT1 (Lefebvre)	MAPKAPK5-AS1	TRUE
SupT1 (Lefebvre)	HRAS	FALSE
SupT1 (Lefebvre)	FURIN	TRUE
SupT1 (Lefebvre)	GUCY1B2	TRUE
SupT1 (Lefebvre)	LRRC29	TRUE
SupT1 (Lefebvre)	EFNB1	TRUE
SupT1 (Lefebvre)	SPDEF	TRUE
SupT1 (Lefebvre)	RPL36	FALSE
SupT1 (Lefebvre)	PGD	FALSE
SupT1 (Lefebvre)	SNORA79	FALSE
SupT1 (Lefebvre)	GRPEL1	FALSE
SupT1 (Lefebvre)	SKP1	FALSE
SupT1 (Lefebvre)	SH3BP5	TRUE
SupT1 (Lefebvre)	MXRA8	FALSE
SupT1 (Lefebvre)	SLC16A6	TRUE
SupT1 (Lefebvre)	RAB15	TRUE
SupT1 (Lefebvre)	ZNF696	FALSE
SupT1 (Lefebvre)	RGMB	TRUE
SupT1 (Lefebvre)	SLC7A7	TRUE
SupT1 (Lefebvre)	HEXIM2	TRUE
SupT1 (Lefebvre)	RHOG	FALSE
SupT1 (Lefebvre)	ABHD4	TRUE
SupT1 (Lefebvre)	MCPH1	FALSE
SupT1 (Lefebvre)	FAM166A	FALSE
SupT1 (Lefebvre)	SRGAP3	TRUE
SupT1 (Lefebvre)	SLC6A18	FALSE
SupT1 (Lefebvre)	PPP1R36	TRUE
SupT1 (Lefebvre)	FBXO48	TRUE
SupT1 (Lefebvre)	CCDC137	FALSE
SupT1 (Lefebvre)	HSPH1	FALSE
Lymphatic tissue (Li)	APOL3	TRUE
Lymphatic tissue (Li)	BID	TRUE
Lymphatic tissue (Li)	CASP3	TRUE
Lymphatic tissue (Li)	CASP4	TRUE
Lymphatic tissue (Li)	MTCH2	TRUE
Lymphatic tissue (Li)	PPIF	TRUE
Lymphatic tissue (Li)	PPP2R5C	TRUE
Lymphatic tissue (Li)	BCL2A1	TRUE
Lymphatic tissue (Li)	BIRC5 (SURVIVIN)	TRUE
Lymphatic tissue (Li)	RFWD2 CARD16	TRUE
Lymphatic tissue (Li)	HSPE1(HSP10)	TRUE
Lymphatic tissue (Li)	PLAC8	TRUE
Lymphatic tissue (Li)	SLAMF8 (BLAME)	TRUE
Lymphatic tissue (Li)	TNFSF13B (BAFF)	TRUE
Lymphatic tissue (Li)	HELLS	TRUE
Lymphatic tissue (Li)	BOLA2	TRUE
Lymphatic tissue (Li)	LYAR	TRUE
Lymphatic tissue (Li)	MKI67 (KI-67)	TRUE
Lymphatic tissue (Li)	MOB1A	TRUE
Lymphatic tissue (Li)	PCNA	TRUE
Lymphatic tissue (Li)	SHCBP1	TRUE
Lymphatic tissue (Li)	SLC30A7(ZNT-7)	TRUE
Lymphatic tissue (Li)	TPX2 (p100)	TRUE
Lymphatic tissue (Li)	TTK	TRUE
Lymphatic tissue (Li)	TXN	TRUE
Lymphatic tissue (Li)	CLEC7A	TRUE
Lymphatic tissue (Li)	ANLN	TRUE
Lymphatic tissue (Li)	AURKB	TRUE
Lymphatic tissue (Li)	BUB1	TRUE
Lymphatic tissue (Li)	BUB1B	TRUE
Lymphatic tissue (Li)	CASC5	TRUE
Lymphatic tissue (Li)	CDC25A	TRUE
Lymphatic tissue (Li)	CDC45	TRUE
Lymphatic tissue (Li)	CDC6	TRUE
Lymphatic tissue (Li)	CDCA2	TRUE
Lymphatic tissue (Li)	CDCA3	TRUE
Lymphatic tissue (Li)	CDCA8	TRUE
Lymphatic tissue (Li)	CENPE	TRUE
Lymphatic tissue (Li)	CENPF	TRUE
Lymphatic tissue (Li)	CENPH	TRUE
Lymphatic tissue (Li)	CENPK	TRUE
Lymphatic tissue (Li)	CENPL	TRUE
Lymphatic tissue (Li)	CENPM	TRUE
Lymphatic tissue (Li)	CENPN	TRUE
Lymphatic tissue (Li)	CEP55	TRUE
Lymphatic tissue (Li)	CHEK1	TRUE
Lymphatic tissue (Li)	CKS1B	TRUE
Lymphatic tissue (Li)	DBF4	TRUE
Lymphatic tissue (Li)	DLEU2	TRUE
Lymphatic tissue (Li)	DTL	TRUE
Lymphatic tissue (Li)	ECT2	TRUE
Lymphatic tissue (Li)	ESCO2	TRUE
Lymphatic tissue (Li)	ESPL1	TRUE
Lymphatic tissue (Li)	FBXO5	TRUE
Lymphatic tissue (Li)	KIF14	TRUE
Lymphatic tissue (Li)	KIF15	TRUE
Lymphatic tissue (Li)	KIF18A	TRUE
Lymphatic tissue (Li)	KIF20A	TRUE
Lymphatic tissue (Li)	KIF22	TRUE
Lymphatic tissue (Li)	KIF23	TRUE
Lymphatic tissue (Li)	KIF2C	TRUE
Lymphatic tissue (Li)	KIFC1	TRUE
Lymphatic tissue (Li)	MELK	TRUE
Lymphatic tissue (Li)	NCAPH	TRUE
Lymphatic tissue (Li)	NPM1	TRUE
Lymphatic tissue (Li)	NUF2	TRUE
Lymphatic tissue (Li)	PLK4	TRUE
Lymphatic tissue (Li)	PRC1	TRUE
Lymphatic tissue (Li)	RAN	TRUE
Lymphatic tissue (Li)	RBBP8	TRUE
Lymphatic tissue (Li)	SGOL2	TRUE
Lymphatic tissue (Li)	SKA1	TRUE
Lymphatic tissue (Li)	SPAG5	TRUE
Lymphatic tissue (Li)	SPC24	TRUE
Lymphatic tissue (Li)	STIL	TRUE
Lymphatic tissue (Li)	TIPIN	TRUE
Lymphatic tissue (Li)	ZWINT	TRUE
Lymphatic tissue (Li)	CLEC12A /// CLEC12B	TRUE
Lymphatic tissue (Li)	IL1RN	TRUE
Lymphatic tissue (Li)	IL32	TRUE
Lymphatic tissue (Li)	LILRB2	TRUE
Lymphatic tissue (Li)	MICB	TRUE
Lymphatic tissue (Li)	MT1H	TRUE
Lymphatic tissue (Li)	MT1HL1	TRUE
Lymphatic tissue (Li)	MT1X	TRUE
Lymphatic tissue (Li)	LRR1	TRUE
Lymphatic tissue (Li)	SAMD9	TRUE
Lymphatic tissue (Li)	KNSTRN	TRUE
Lymphatic tissue (Li)	TXNDC17	TRUE
Lymphatic tissue (Li)	MRC1	FALSE
Lymphatic tissue (Li)	MSRB3	FALSE
Lymphatic tissue (Li)	NRP1	FALSE
Lymphatic tissue (Li)	ARHGAP6	FALSE
Lymphatic tissue (Li)	FZD7	FALSE
Lymphatic tissue (Li)	IGFBP5	FALSE
Lymphatic tissue (Li)	ITSN1	FALSE
Lymphatic tissue (Li)	MYH11	FALSE
Lymphatic tissue (Li)	MYL9	FALSE
Lymphatic tissue (Li)	MYLK	FALSE
Lymphatic tissue (Li)	PHLDB2	FALSE
Lymphatic tissue (Li)	SDPR	FALSE
Lymphatic tissue (Li)	ATAD2	TRUE
Lymphatic tissue (Li)	CHAC2	TRUE
Lymphatic tissue (Li)	EFHD2	TRUE
Lymphatic tissue (Li)	GPR171	TRUE
Lymphatic tissue (Li)	KPNA2	TRUE
Lymphatic tissue (Li)	LY6E	TRUE
Lymphatic tissue (Li)	MASTL	TRUE
Lymphatic tissue (Li)	OIP5	TRUE
Lymphatic tissue (Li)	PTTG3P	TRUE
Lymphatic tissue (Li)	RAB27A	TRUE
Lymphatic tissue (Li)	RACGAP1	TRUE
Lymphatic tissue (Li)	SAMD3	TRUE
Lymphatic tissue (Li)	SH2D1A	TRUE
Lymphatic tissue (Li)	STMN1	TRUE
Lymphatic tissue (Li)	TESC	TRUE
Lymphatic tissue (Li)	VRK1	TRUE
Lymphatic tissue (Li)	WDHD1	TRUE
Lymphatic tissue (Li)	NR2F2	FALSE
Lymphatic tissue (Li)	RUNX1T1	FALSE
Lymphatic tissue (Li)	EZH2	TRUE
Lymphatic tissue (Li)	BRCA1	TRUE
Lymphatic tissue (Li)	CENPW	TRUE
Lymphatic tissue (Li)	DEPDC1	TRUE
Lymphatic tissue (Li)	DEPDC1B	TRUE
Lymphatic tissue (Li)	E2F7	TRUE
Lymphatic tissue (Li)	E2F8	TRUE
Lymphatic tissue (Li)	H2AFV	TRUE
Lymphatic tissue (Li)	H2AFX	TRUE
Lymphatic tissue (Li)	HMGA1	TRUE
Lymphatic tissue (Li)	HMGB2	TRUE
Lymphatic tissue (Li)	MYBL2	TRUE
Lymphatic tissue (Li)	MYCBP	TRUE
Lymphatic tissue (Li)	PHF19	TRUE
Lymphatic tissue (Li)	HELZ2	TRUE
Lymphatic tissue (Li)	SLIRP	TRUE
Lymphatic tissue (Li)	SUB1 (PC4)	TRUE
Lymphatic tissue (Li)	TBX21	TRUE
Lymphatic tissue (Li)	TFDP1	TRUE
Lymphatic tissue (Li)	ALYREF	TRUE
Lymphatic tissue (Li)	TMPO	TRUE
Lymphatic tissue (Li)	TRIP13	TRUE
Lymphatic tissue (Li)	UHRF1	TRUE
Lymphatic tissue (Li)	ZNF367	TRUE
Lymphatic tissue (Li)	APOBEC3G	TRUE
Lymphatic tissue (Li)	DDX58 (RIG-I)	TRUE
Lymphatic tissue (Li)	EIF2AK2	TRUE
Lymphatic tissue (Li)	IFIH1(MDA-5)	TRUE
Lymphatic tissue (Li)	TLR7	TRUE
Lymphatic tissue (Li)	TLR8	TRUE
Lymphatic tissue (Li)	C1QB	TRUE
Lymphatic tissue (Li)	C1QBP	TRUE
Lymphatic tissue (Li)	HERC5	TRUE
Lymphatic tissue (Li)	IFITM1	TRUE
Lymphatic tissue (Li)	IDO1	TRUE
Lymphatic tissue (Li)	IRF7	TRUE
Lymphatic tissue (Li)	MX2	TRUE
Lymphatic tissue (Li)	NMI	TRUE
Lymphatic tissue (Li)	OAS2	TRUE
Lymphatic tissue (Li)	OAS3	TRUE
Lymphatic tissue (Li)	PNPT1	TRUE
Lymphatic tissue (Li)	USP18	TRUE
Lymphatic tissue (Li)	CLEC2B	TRUE
Lymphatic tissue (Li)	FGFBP2 (KSP37)	TRUE
Lymphatic tissue (Li)	GZMB	TRUE
Lymphatic tissue (Li)	GZMM	TRUE
Lymphatic tissue (Li)	CSGALNACT1	FALSE
Lymphatic tissue (Li)	GLT8D2	FALSE
Lymphatic tissue (Li)	SLC26A7	FALSE
Lymphatic tissue (Li)	PTRF	FALSE
Lymphatic tissue (Li)	CYBRD1	FALSE
Lymphatic tissue (Li)	PCYOX1	FALSE
Lymphatic tissue (Li)	ETNK1	TRUE
Lymphatic tissue (Li)	SLC31A1	TRUE
Lymphatic tissue (Li)	ADA	TRUE
Lymphatic tissue (Li)	PARPBP	TRUE
Lymphatic tissue (Li)	CDT1	TRUE
Lymphatic tissue (Li)	FEN1	TRUE
Lymphatic tissue (Li)	GINS1	TRUE
Lymphatic tissue (Li)	GINS2	TRUE
Lymphatic tissue (Li)	GINS4	TRUE
Lymphatic tissue (Li)	FANCI	TRUE
Lymphatic tissue (Li)	MCM10	TRUE
Lymphatic tissue (Li)	MCM2	TRUE
Lymphatic tissue (Li)	MCM4	TRUE
Lymphatic tissue (Li)	MCM6	TRUE
Lymphatic tissue (Li)	MTHFD2	TRUE
Lymphatic tissue (Li)	NT5C3A	TRUE
Lymphatic tissue (Li)	NUDT1	TRUE
Lymphatic tissue (Li)	NUDT21	TRUE
Lymphatic tissue (Li)	PAICS	TRUE
Lymphatic tissue (Li)	POLE2	TRUE
Lymphatic tissue (Li)	RAD51	TRUE
Lymphatic tissue (Li)	RFC3	TRUE
Lymphatic tissue (Li)	RPA3	TRUE
Lymphatic tissue (Li)	RRM1	TRUE
Lymphatic tissue (Li)	SNRPD1	TRUE
Lymphatic tissue (Li)	SNRPG	TRUE
Lymphatic tissue (Li)	SYNCRIP	TRUE
Lymphatic tissue (Li)	TK1	TRUE
Lymphatic tissue (Li)	XRCC4	TRUE
Lymphatic tissue (Li)	SNRNP25	TRUE
Lymphatic tissue (Li)	DHFR	TRUE
Lymphatic tissue (Li)	DHFR	TRUE
Lymphatic tissue (Li)	PSAT1	TRUE
Lymphatic tissue (Li)	UBE2S	TRUE
Lymphatic tissue (Li)	ACP1	TRUE
Lymphatic tissue (Li)	ATP5G3	TRUE
Lymphatic tissue (Li)	CACYBP	TRUE
Lymphatic tissue (Li)	COX5A	TRUE
Lymphatic tissue (Li)	EIF4E2	TRUE
Lymphatic tissue (Li)	EIF5A	TRUE
Lymphatic tissue (Li)	FBXO31	TRUE
Lymphatic tissue (Li)	FBXO6	TRUE
Lymphatic tissue (Li)	GCH1	TRUE
Lymphatic tissue (Li)	GGH	TRUE
Lymphatic tissue (Li)	GLRX	TRUE
Lymphatic tissue (Li)	HERC6	TRUE
Lymphatic tissue (Li)	IDH2	TRUE
Lymphatic tissue (Li)	IMMP1L	TRUE
Lymphatic tissue (Li)	MRPL13	TRUE
Lymphatic tissue (Li)	MRPL15	TRUE
Lymphatic tissue (Li)	MRPL19	TRUE
Lymphatic tissue (Li)	MRPS18C	TRUE
Lymphatic tissue (Li)	NDUFV2	TRUE
Lymphatic tissue (Li)	NUP37	TRUE
Lymphatic tissue (Li)	PSMA2	TRUE
Lymphatic tissue (Li)	PSMA4	TRUE
Lymphatic tissue (Li)	PSMA5	TRUE
Lymphatic tissue (Li)	PSMA6	TRUE
Lymphatic tissue (Li)	PSMB10	TRUE
Lymphatic tissue (Li)	PSMB2	TRUE
Lymphatic tissue (Li)	PSMB8	TRUE
Lymphatic tissue (Li)	PSME2	TRUE
Lymphatic tissue (Li)	RPL22L1	TRUE
Lymphatic tissue (Li)	SDHB	TRUE
Lymphatic tissue (Li)	TRIM59	TRUE
Lymphatic tissue (Li)	UBE2C	TRUE
Lymphatic tissue (Li)	UBE2L3	TRUE
Lymphatic tissue (Li)	UBE2T	TRUE
Lymphatic tissue (Li)	UCHL1	TRUE
Lymphatic tissue (Li)	UCHL5	TRUE
Lymphatic tissue (Li)	DHRS9	TRUE
Lymphatic tissue (Li)	ACTA2	FALSE
Lymphatic tissue (Li)	DCN	FALSE
Lymphatic tissue (Li)	EDNRA	FALSE
Lymphatic tissue (Li)	HMCN1	FALSE
Lymphatic tissue (Li)	PDZRN3	FALSE
Lymphatic tissue (Li)	SYNPO2	FALSE
Lymphatic tissue (Li)	TIMP3	FALSE
Lymphatic tissue (Li)	TMEM47	FALSE
Lymphatic tissue (Li)	TPM1	FALSE
Lymphatic tissue (Li)	ARPC5L	TRUE
Lymphatic tissue (Li)	CAPG	TRUE
Lymphatic tissue (Li)	CHI3L2 (YKL-39)	TRUE
Lymphatic tissue (Li)	CKAP2L	TRUE
Lymphatic tissue (Li)	TIMM10	TRUE
Lymphatic tissue (Li)	ANP32E	TRUE
Lymphatic tissue (Li)	SNAP29	TRUE
Lymphatic tissue (Li)	HN1	TRUE
Lymphatic tissue (Li)	VAMP5	TRUE
Lymphatic tissue (Li)	CNTN1	FALSE
Lymphatic tissue (Li)	PCDH7	FALSE
Lymphatic tissue (Li)	SNED1	FALSE
Lymphatic tissue (Li)	STAB1	FALSE
Lymphatic tissue (Li)	STAB2	FALSE
Lymphatic tissue (Li)	HMMR (CD168)	TRUE
Lymphatic tissue (Li)	C7orf41	FALSE
Lymphatic tissue (Li)	MICU3	FALSE
Lymphatic tissue (Li)	FAM13C	FALSE
Lymphatic tissue (Li)	C11orf48	TRUE
Lymphatic tissue (Li)	RMI2	TRUE
Lymphatic tissue (Li)	COA6	TRUE
Lymphatic tissue (Li)	HSPB11	TRUE
Lymphatic tissue (Li)	C3orf14	TRUE
Lymphatic tissue (Li)	MNF1	TRUE
Lymphatic tissue (Li)	CCDC167	TRUE
Lymphatic tissue (Li)	THEMIS	TRUE
Lymphatic tissue (Li)	GTF3C6	TRUE
Lymphatic tissue (Li)	DSCC1	TRUE
Lymphatic tissue (Li)	MTFR2	TRUE
Lymphatic tissue (Li)	FAM83D	TRUE
Lymphatic tissue (Li)	DDX60	TRUE
Lymphatic tissue (Li)	DDX60L	TRUE
Lymphatic tissue (Li)	LOC100288637	TRUE
Lymphatic tissue (Li)	LINC00487	TRUE
Lymphatic tissue (Li)	NOP16	TRUE
Lymphatic tissue (Li)	KIAA1524	TRUE
Lymphatic tissue (Li)	C12orf75 C12orf75	TRUE
Lymphatic tissue (Li)	TMEM167A	TRUE
Lymphatic tissue (Li)	STYK1	TRUE
Lymphatic tissue (Li)	PPFIBP1	FALSE
Lymphatic tissue (Li)	NUCB2	TRUE
Lymphatic tissue (Li)	APOL1	TRUE
Lymphatic tissue (Li)	PARP14	TRUE
Lymphatic tissue (Li)	ATOX1	TRUE
Lymphatic tissue (Li)	CLEC4E (MINCLE)	TRUE
Lymphatic tissue (Li)	GM2A	TRUE
Lymphatic tissue (Li)	LILRB5	FALSE
Lymphatic tissue (Li)	AXIN2	FALSE
Lymphatic tissue (Li)	GPRASP1	FALSE
Lymphatic tissue (Li)	MEGF6	FALSE
Lymphatic tissue (Li)	TFEC	TRUE
Lymphatic tissue (Li)	AK7	FALSE
Lymphatic tissue (Li)	APOC1	TRUE
Lymphatic tissue (Li)	SCN9A	FALSE
Lymphatic tissue (Li)	LOC283788	FALSE
Lymphatic tissue (Li)	APOL6	TRUE
Lymphatic tissue (Li)	ASPM	TRUE
Lymphatic tissue (Li)	AURKA	TRUE
Lymphatic tissue (Li)	CCNB1	TRUE
Lymphatic tissue (Li)	DLGAP5	TRUE
Lymphatic tissue (Li)	NCAPG	TRUE
Lymphatic tissue (Li)	NDC80	TRUE
Lymphatic tissue (Li)	SERPINA1	TRUE
Lymphatic tissue (Li)	CST7	TRUE
Lymphatic tissue (Li)	CD38	TRUE
Lymphatic tissue (Li)	CD38	TRUE
Lymphatic tissue (Li)	ANKRD22	TRUE
Lymphatic tissue (Li)	EOMES	TRUE
Lymphatic tissue (Li)	FCGR1A	TRUE
Lymphatic tissue (Li)	FCGR3B	TRUE
Lymphatic tissue (Li)	GBP1	TRUE
Lymphatic tissue (Li)	GBP5	TRUE
Lymphatic tissue (Li)	IFI27	TRUE
Lymphatic tissue (Li)	IFI44L	TRUE
Lymphatic tissue (Li)	IFI6	TRUE
Lymphatic tissue (Li)	IFIT3	TRUE
Lymphatic tissue (Li)	IFNG	TRUE
Lymphatic tissue (Li)	ISG15	TRUE
Lymphatic tissue (Li)	OAS1	TRUE
Lymphatic tissue (Li)	CD8A	TRUE
Lymphatic tissue (Li)	CD8B	TRUE
Lymphatic tissue (Li)	GZMA	TRUE
Lymphatic tissue (Li)	GZMH	TRUE
Lymphatic tissue (Li)	GZMK	TRUE
Lymphatic tissue (Li)	NKG7	TRUE
Lymphatic tissue (Li)	SLAMF7	TRUE
Lymphatic tissue (Li)	STAT1	TRUE
Lymphatic tissue (Li)	LEPR	FALSE
Lymphatic tissue (Li)	SPCS3	TRUE
Lymphatic tissue (Li)	CCL4 (MIP-1-b)	TRUE
Lymphatic tissue (Li)	CCL5 (RANTES)	TRUE
Lymphatic tissue (Li)	CCR5	TRUE
Lymphatic tissue (Li)	CXCL11 (IP-9)	TRUE
Lymphatic tissue (Li)	CXCL9 (MIG)	TRUE
Lymphatic tissue (Li)	PTTG1	TRUE
Lymphatic tissue (Li)	KIAA0101	TRUE
Lymphatic tissue (Li)	CCNB2 (cyclin B2)	TRUE
Lymphatic tissue (Li)	CCNE2 (cyclin E2)	TRUE
Lymphatic tissue (Li)	CDK1 POLD1	TRUE
Lymphatic tissue (Li)	GTSE1	TRUE
Lymphatic tissue (Li)	CDC20	TRUE
Lymphatic tissue (Li)	CDKN3	TRUE
Lymphatic tissue (Li)	CENPA	TRUE
Lymphatic tissue (Li)	CKS2	TRUE
Lymphatic tissue (Li)	KIF11	TRUE
Lymphatic tissue (Li)	MAD2L1	TRUE
Lymphatic tissue (Li)	MLF1IP	TRUE
Lymphatic tissue (Li)	MND1	TRUE
Lymphatic tissue (Li)	NEK2	TRUE
Lymphatic tissue (Li)	NUSAP1	TRUE
Lymphatic tissue (Li)	SPC25	TRUE
Lymphatic tissue (Li)	TRGC2	TRUE
Lymphatic tissue (Li)	TFPI	FALSE
Lymphatic tissue (Li)	MAPK8IP1	TRUE
Lymphatic tissue (Li)	PBK	TRUE
Lymphatic tissue (Li)	RHOB	FALSE
Lymphatic tissue (Li)	EAF2	TRUE
Lymphatic tissue (Li)	CXCL10 (IP-10)	TRUE
Lymphatic tissue (Li)	RSAD2 (CIG5/VIPERIN)	TRUE
Lymphatic tissue (Li)	IFI44 (p44)	TRUE
Lymphatic tissue (Li)	IFIT1	TRUE
Lymphatic tissue (Li)	MX1	TRUE
Lymphatic tissue (Li)	KLRD1(CD94)	TRUE
Lymphatic tissue (Li)	KLRK1	TRUE
Lymphatic tissue (Li)	RRM2	TRUE
Lymphatic tissue (Li)	TOP2A	TRUE
Lymphatic tissue (Li)	TYMS	TRUE
Lymphatic tissue (Li)	BCAT1	TRUE
Lymphatic tissue (Li)	THBS1	FALSE
Lymphatic tissue (Li)	CTGF	FALSE
Lymphatic tissue (Li)	CHI3L1 (YKL-40/HC-gp39)	TRUE
Lymphatic tissue (Li)	XCL2 (LYMPHOTACTIN-b	TRUE
Lymphatic tissue (Li)	FAM72A	TRUE
Lymphatic tissue (Li)	EBF3	FALSE
Lymphatic tissue (Li)	TNFRSF21	FALSE
Lymphatic tissue (Li)	BIRC4BP (XAF1)	TRUE
Lymphatic tissue (Li)	FASLG	TRUE
Lymphatic tissue (Li)	BST2	TRUE
Lymphatic tissue (Li)	CD72	TRUE
Lymphatic tissue (Li)	CCNA2	TRUE
Lymphatic tissue (Li)	SKA2	TRUE
Lymphatic tissue (Li)	CLEC4G	FALSE
Lymphatic tissue (Li)	LAG3	TRUE
Lymphatic tissue (Li)	MT2A	TRUE
Lymphatic tissue (Li)	RARRES3 (Rig-1)	TRUE
Lymphatic tissue (Li)	SAMD9L	TRUE
Lymphatic tissue (Li)	GPR56	TRUE
Lymphatic tissue (Li)	JAKMIP1	TRUE
Lymphatic tissue (Li)	RTP4	TRUE
Lymphatic tissue (Li)	IGFBP3	FALSE
Lymphatic tissue (Li)	ANKRD23	TRUE
Lymphatic tissue (Li)	ZNF385B	FALSE
Lymphatic tissue (Li)	ID4	FALSE
Lymphatic tissue (Li)	MAF	FALSE
Lymphatic tissue (Li)	APOBEC3A	TRUE
Lymphatic tissue (Li)	FCN1	TRUE
Lymphatic tissue (Li)	CD209 (DC SIGN)	FALSE
Lymphatic tissue (Li)	GBP2	TRUE
Lymphatic tissue (Li)	GBP4	TRUE
Lymphatic tissue (Li)	IFI30	TRUE
Lymphatic tissue (Li)	IFI35	TRUE
Lymphatic tissue (Li)	IFIT2	TRUE
Lymphatic tissue (Li)	ISG20	TRUE
Lymphatic tissue (Li)	OASL	TRUE
Lymphatic tissue (Li)	PARP9	TRUE
Lymphatic tissue (Li)	PRF1 (Perforin 1)	TRUE
Lymphatic tissue (Li)	ACOT7	TRUE
Lymphatic tissue (Li)	FABP5	TRUE
Lymphatic tissue (Li)	SLC27A2	TRUE
Lymphatic tissue (Li)	SLC31A2	TRUE
Lymphatic tissue (Li)	GMNN	TRUE
Lymphatic tissue (Li)	NME1	TRUE
Lymphatic tissue (Li)	ORC6	TRUE
Lymphatic tissue (Li)	RAD51AP1	TRUE
Lymphatic tissue (Li)	LAP3	TRUE
Lymphatic tissue (Li)	PSMB9	TRUE
Lymphatic tissue (Li)	SCO2	TRUE
Lymphatic tissue (Li)	TAP1	TRUE
Lymphatic tissue (Li)	UBE2L6	TRUE
Lymphatic tissue (Li)	WARS	TRUE
Lymphatic tissue (Li)	F13A1	FALSE
Lymphatic tissue (Li)	TYMP S1PR1	TRUE
Lymphatic tissue (Li)	EPSTI1	TRUE
Lymphatic tissue (Li)	KCNJ10	TRUE
Lymphatic tissue (Li)	SMCO4 SMCO4	TRUE
Lymphatic tissue (Li)	COCH	FALSE
Lymphatic tissue (Li)	SLC44A5	FALSE
Lymphatic tissue (Li)	CCL14 /// CCL15	FALSE
Lymphatic tissue (Li)	CCR1	TRUE
Lymphatic tissue (Li)	CXCR6	TRUE
Lymphatic tissue (Li)	TIGIT	TRUE
Lymphatic tissue (Li)	PLEKHH2	FALSE
Lymphatic tissue (Li)	C15orf48	TRUE
Lymphatic tissue (Li)	MIAT	TRUE
Lymphatic tissue (Li)	TXNIP	FALSE
Lymphatic tissue (Li)	SLC16A10	FALSE
SupT1 (Chang)	A1BG	TRUE
SupT1 (Chang)	AACS	TRUE
SupT1 (Chang)	AAGAB	FALSE
SupT1 (Chang)	AAMP	FALSE
SupT1 (Chang)	AASDHPPT	FALSE
SupT1 (Chang)	AATF	FALSE
SupT1 (Chang)	ABAT	TRUE
SupT1 (Chang)	ABCA7	TRUE
SupT1 (Chang)	ABCC10	TRUE
SupT1 (Chang)	ABCC5	TRUE
SupT1 (Chang)	ABCD4	TRUE
SupT1 (Chang)	ABCE1	FALSE
SupT1 (Chang)	ABCF1	FALSE
SupT1 (Chang)	ABHD15	TRUE
SupT1 (Chang)	ABHD4	TRUE
SupT1 (Chang)	ABHD6	TRUE
SupT1 (Chang)	ABT1	FALSE
SupT1 (Chang)	ABTB1	TRUE
SupT1 (Chang)	ACAD10	TRUE
SupT1 (Chang)	ACAD11	TRUE
SupT1 (Chang)	ACADS	TRUE
SupT1 (Chang)	ACADVL	TRUE
SupT1 (Chang)	ACAT2	TRUE
SupT1 (Chang)	ACBD7	FALSE
SupT1 (Chang)	ASIC1	TRUE
SupT1 (Chang)	ASIC3	TRUE
SupT1 (Chang)	ACER1	TRUE
SupT1 (Chang)	ACLY	FALSE
SupT1 (Chang)	ACO1	TRUE
SupT1 (Chang)	ACOT7	FALSE
SupT1 (Chang)	ACP6	TRUE
SupT1 (Chang)	ACRBP	TRUE
SupT1 (Chang)	ACSL1	TRUE
SupT1 (Chang)	ACTB	FALSE
SupT1 (Chang)	ACTG1	FALSE
SupT1 (Chang)	ACTL6A	FALSE
SupT1 (Chang)	ACTR3	FALSE
SupT1 (Chang)	ACVR1	TRUE
SupT1 (Chang)	ADA	FALSE
SupT1 (Chang)	ADAM15	TRUE
SupT1 (Chang)	ADAM22	TRUE
SupT1 (Chang)	ADAMTS6	TRUE
SupT1 (Chang)	ADARB1	TRUE
SupT1 (Chang)	ADAR	FALSE
SupT1 (Chang)	ADH5	FALSE
SupT1 (Chang)	ADI1	FALSE
SupT1 (Chang)	ADM	TRUE
SupT1 (Chang)	ADNP	FALSE
SupT1 (Chang)	ADORA2B	TRUE
SupT1 (Chang)	ADRBK2	FALSE
SupT1 (Chang)	ADSL	FALSE
SupT1 (Chang)	ADSS	FALSE
SupT1 (Chang)	AEBP1	FALSE
SupT1 (Chang)	AEBP2	FALSE
SupT1 (Chang)	AEN	FALSE
SupT1 (Chang)	AFG3L2	FALSE
SupT1 (Chang)	AFTPH	TRUE
SupT1 (Chang)	AGA	TRUE
SupT1 (Chang)	AGAP3	TRUE
SupT1 (Chang)	AGFG1	FALSE
SupT1 (Chang)	AGPAT4	TRUE
SupT1 (Chang)	AGPAT5	FALSE
SupT1 (Chang)	AGPHD1	TRUE
SupT1 (Chang)	AGPS	FALSE
SupT1 (Chang)	AGXT2L2	TRUE
SupT1 (Chang)	AHCY	FALSE
SupT1 (Chang)	AHCYL2	TRUE
SupT1 (Chang)	AHI1	TRUE
SupT1 (Chang)	AHSA1	FALSE
SupT1 (Chang)	AHSA2	TRUE
SupT1 (Chang)	AIMP2	FALSE
SupT1 (Chang)	AK2	FALSE
SupT1 (Chang)	AKAP1	FALSE
SupT1 (Chang)	AKAP5	TRUE
SupT1 (Chang)	AKAP8L	TRUE
SupT1 (Chang)	AKAP9	TRUE
SupT1 (Chang)	AKNA	FALSE
SupT1 (Chang)	AKT3	TRUE
SupT1 (Chang)	ALCAM	TRUE
SupT1 (Chang)	ALDH18A1	FALSE
SupT1 (Chang)	ALDH1B1	FALSE
SupT1 (Chang)	ALDH5A1	FALSE
SupT1 (Chang)	ALG12	TRUE
SupT1 (Chang)	ALG14	TRUE
SupT1 (Chang)	ALG1	FALSE
SupT1 (Chang)	ALG8	FALSE
SupT1 (Chang)	ALKBH2	FALSE
SupT1 (Chang)	ALPK1	TRUE
SupT1 (Chang)	ALS2CR8	TRUE
SupT1 (Chang)	AMD1	FALSE
SupT1 (Chang)	AMDHD1	TRUE
SupT1 (Chang)	AMIGO1	TRUE
SupT1 (Chang)	ANAPC1	FALSE
SupT1 (Chang)	ANAPC7	FALSE
SupT1 (Chang)	ANKDD1A	TRUE
SupT1 (Chang)	ANKRA2	TRUE
SupT1 (Chang)	ANKRD13C	TRUE
SupT1 (Chang)	ANKRD13D	TRUE
SupT1 (Chang)	ANKRD17	FALSE
SupT1 (Chang)	ANKRD23	TRUE
SupT1 (Chang)	ANKRD26	TRUE
SupT1 (Chang)	ANKRD44	TRUE
SupT1 (Chang)	ANKEF1	FALSE
SupT1 (Chang)	ANKS6	FALSE
SupT1 (Chang)	ANO10	TRUE
SupT1 (Chang)	ANO8	TRUE
SupT1 (Chang)	ANO9	TRUE
SupT1 (Chang)	ANP32A	FALSE
SupT1 (Chang)	ANP32B	FALSE
SupT1 (Chang)	ANP32E	FALSE
SupT1 (Chang)	AOC2	TRUE
SupT1 (Chang)	AOC3	TRUE
SupT1 (Chang)	AP2A2	TRUE
SupT1 (Chang)	AP4B1	TRUE
SupT1 (Chang)	APBA1	TRUE
SupT1 (Chang)	APBB1IP	FALSE
SupT1 (Chang)	APBB3	TRUE
SupT1 (Chang)	APEX1	FALSE
SupT1 (Chang)	APEX2	FALSE
SupT1 (Chang)	API5	FALSE
SupT1 (Chang)	APOBEC3C	FALSE
SupT1 (Chang)	APOBEC3G	FALSE
SupT1 (Chang)	APOM	TRUE
SupT1 (Chang)	APP	FALSE
SupT1 (Chang)	APPL2	TRUE
SupT1 (Chang)	AQP3	FALSE
SupT1 (Chang)	ARAP2	TRUE
SupT1 (Chang)	ARF3	FALSE
SupT1 (Chang)	ARF6	FALSE
SupT1 (Chang)	ARG2	TRUE
SupT1 (Chang)	ARGLU1	TRUE
SupT1 (Chang)	ARHGAP11A	FALSE
SupT1 (Chang)	ARHGAP19	FALSE
SupT1 (Chang)	ARHGAP21	TRUE
SupT1 (Chang)	ARHGAP23	FALSE
SupT1 (Chang)	ARHGAP26	TRUE
SupT1 (Chang)	ARHGAP32	TRUE
SupT1 (Chang)	ARHGAP33	TRUE
SupT1 (Chang)	ARHGDIB	FALSE
SupT1 (Chang)	ARHGEF11	TRUE
SupT1 (Chang)	ARHGEF18	FALSE
SupT1 (Chang)	ARHGEF2	FALSE
SupT1 (Chang)	ARHGEF40	TRUE
SupT1 (Chang)	ARHGEF6	FALSE
SupT1 (Chang)	ARID5A	TRUE
SupT1 (Chang)	ARID5B	TRUE
SupT1 (Chang)	ARIH1	FALSE
SupT1 (Chang)	ARIH2	FALSE
SupT1 (Chang)	ARL10	TRUE
SupT1 (Chang)	ARL2	FALSE
SupT1 (Chang)	ARL4C	FALSE
SupT1 (Chang)	ARL4D	TRUE
SupT1 (Chang)	ARL8A	TRUE
SupT1 (Chang)	ARMC6	FALSE
SupT1 (Chang)	ARMCX3	TRUE
SupT1 (Chang)	ARMCX6	TRUE
SupT1 (Chang)	ARNT	TRUE
SupT1 (Chang)	ARPC5	FALSE
SupT1 (Chang)	ARPP21	FALSE
SupT1 (Chang)	ARRDC3	TRUE
SupT1 (Chang)	ARSA	TRUE
SupT1 (Chang)	ARSK	TRUE
SupT1 (Chang)	ARVCF	TRUE
SupT1 (Chang)	AS3MT	TRUE
SupT1 (Chang)	ASAP3	TRUE
SupT1 (Chang)	ASB13	FALSE
SupT1 (Chang)	ASB8	TRUE
SupT1 (Chang)	ASF1B	FALSE
SupT1 (Chang)	ASGR1	TRUE
SupT1 (Chang)	ASH1L	TRUE
SupT1 (Chang)	ASL	TRUE
SupT1 (Chang)	ASPHD2	TRUE
SupT1 (Chang)	ASRGL1	FALSE
SupT1 (Chang)	ATF1	FALSE
SupT1 (Chang)	ATF3	TRUE
SupT1 (Chang)	ATF4	FALSE
SupT1 (Chang)	ATF5	FALSE
SupT1 (Chang)	ATF7IP	FALSE
SupT1 (Chang)	ATG16L2	TRUE
SupT1 (Chang)	ATG2B	TRUE
SupT1 (Chang)	ATG4D	TRUE
SupT1 (Chang)	ATG9A	TRUE
SupT1 (Chang)	ATIC	FALSE
SupT1 (Chang)	ATN1	TRUE
SupT1 (Chang)	ATP1A1	FALSE
SupT1 (Chang)	ATP1B3	FALSE
SupT1 (Chang)	ATP2A2	FALSE
SupT1 (Chang)	ATP2A3	FALSE
SupT1 (Chang)	ATP2B4	TRUE
SupT1 (Chang)	ATP5B	FALSE
SupT1 (Chang)	ATP5G3	FALSE
SupT1 (Chang)	ATP5J	FALSE
SupT1 (Chang)	ATP6V0A1	TRUE
SupT1 (Chang)	ATP7A	TRUE
SupT1 (Chang)	ATP7B	TRUE
SupT1 (Chang)	ATP8A1	TRUE
SupT1 (Chang)	ATP8B2	TRUE
SupT1 (Chang)	DPH6	FALSE
SupT1 (Chang)	ATXN10	FALSE
SupT1 (Chang)	ATXN1	TRUE
SupT1 (Chang)	ATXN2	TRUE
SupT1 (Chang)	ATXN7	TRUE
SupT1 (Chang)	ATXN7L1	TRUE
SupT1 (Chang)	AURKA	FALSE
SupT1 (Chang)	AURKB	FALSE
SupT1 (Chang)	AUTS2	TRUE
SupT1 (Chang)	AVEN	FALSE
SupT1 (Chang)	AVPI1	TRUE
SupT1 (Chang)	AZIN1	FALSE
SupT1 (Chang)	B4GALNT1	TRUE
SupT1 (Chang)	B4GALT3	TRUE
SupT1 (Chang)	B4GALT5	TRUE
SupT1 (Chang)	BACH2	TRUE
SupT1 (Chang)	BAG2	FALSE
SupT1 (Chang)	BAG5	FALSE
SupT1 (Chang)	BAHCC1	FALSE
SupT1 (Chang)	BAIAP2L2	TRUE
SupT1 (Chang)	BAMBI	TRUE
SupT1 (Chang)	BANF1	FALSE
SupT1 (Chang)	BAP1	FALSE
SupT1 (Chang)	ABHD16A	TRUE
SupT1 (Chang)	BAZ1A	FALSE
SupT1 (Chang)	BAZ1B	FALSE
SupT1 (Chang)	BAZ2B	TRUE
SupT1 (Chang)	BBC3	TRUE
SupT1 (Chang)	BBS10	TRUE
SupT1 (Chang)	BBS4	TRUE
SupT1 (Chang)	BBS7	TRUE
SupT1 (Chang)	BBS9	TRUE
SupT1 (Chang)	BBX	TRUE
SupT1 (Chang)	BCAS3	TRUE
SupT1 (Chang)	BCAT1	FALSE
SupT1 (Chang)	BCCIP	FALSE
SupT1 (Chang)	BCL11A	FALSE
SupT1 (Chang)	BCL11B	FALSE
SupT1 (Chang)	BCL2L1	FALSE
SupT1 (Chang)	BCL7C	TRUE
SupT1 (Chang)	BCLAF1	FALSE
SupT1 (Chang)	BEND3	FALSE
SupT1 (Chang)	BEND6	FALSE
SupT1 (Chang)	BEST1	TRUE
SupT1 (Chang)	BET1L	FALSE
SupT1 (Chang)	BFAR	FALSE
SupT1 (Chang)	BID	FALSE
SupT1 (Chang)	BIK	TRUE
SupT1 (Chang)	BIRC5	FALSE
SupT1 (Chang)	BLMH	FALSE
SupT1 (Chang)	BMP1	TRUE
SupT1 (Chang)	BMP4	FALSE
SupT1 (Chang)	BMP8A	TRUE
SupT1 (Chang)	BMPR2	TRUE
SupT1 (Chang)	BMS1	FALSE
SupT1 (Chang)	BOD1	FALSE
SupT1 (Chang)	BPHL	TRUE
SupT1 (Chang)	BRD3	FALSE
SupT1 (Chang)	BRI3BP	FALSE
SupT1 (Chang)	BRIX1	FALSE
SupT1 (Chang)	MPC2	TRUE
SupT1 (Chang)	MPC1	FALSE
SupT1 (Chang)	BRSK1	TRUE
SupT1 (Chang)	BRWD1	TRUE
SupT1 (Chang)	BSDC1	TRUE
SupT1 (Chang)	BSN	TRUE
SupT1 (Chang)	BTAF1	TRUE
SupT1 (Chang)	BTBD7	TRUE
SupT1 (Chang)	BTBD9	TRUE
SupT1 (Chang)	BTF3	FALSE
SupT1 (Chang)	BTG2	TRUE
SupT1 (Chang)	BTN2A1	TRUE
SupT1 (Chang)	BTN2A2	TRUE
SupT1 (Chang)	BTN3A1	TRUE
SupT1 (Chang)	BTN3A3	TRUE
SupT1 (Chang)	BUB1	FALSE
SupT1 (Chang)	BUB3	FALSE
SupT1 (Chang)	BUD13	FALSE
SupT1 (Chang)	BYSL	FALSE
SupT1 (Chang)	BZW1	FALSE
SupT1 (Chang)	BZW2	FALSE
SupT1 (Chang)	MCMBP	FALSE
SupT1 (Chang)	C10orf25	TRUE
SupT1 (Chang)	C10orf2	FALSE
SupT1 (Chang)	C10orf91	FALSE
SupT1 (Chang)	C11orf24	TRUE
SupT1 (Chang)	C11orf35	TRUE
SupT1 (Chang)	C11orf57	FALSE
SupT1 (Chang)	C11orf63	TRUE
SupT1 (Chang)	SMCO4	FALSE
SupT1 (Chang)	ASUN	FALSE
SupT1 (Chang)	FAM216A	FALSE
SupT1 (Chang)	C12orf43	FALSE
SupT1 (Chang)	C12orf44	FALSE
SupT1 (Chang)	HECTD4	TRUE
SupT1 (Chang)	PIANP	TRUE
SupT1 (Chang)	TMEM52B	TRUE
SupT1 (Chang)	C12orf65	FALSE
SupT1 (Chang)	C12orf66	FALSE
SupT1 (Chang)	METTL20	TRUE
SupT1 (Chang)	C12orf76	TRUE
SupT1 (Chang)	KIAA0226L	FALSE
SupT1 (Chang)	SPRYD7	TRUE
SupT1 (Chang)	BORA	FALSE
SupT1 (Chang)	TMEM260	TRUE
SupT1 (Chang)	DNAAF2	FALSE
SupT1 (Chang)	TMEM251	TRUE
SupT1 (Chang)	C14orf142	FALSE
SupT1 (Chang)	NOXRED1	TRUE
SupT1 (Chang)	SLIRP	FALSE
SupT1 (Chang)	C14orf166	FALSE
SupT1 (Chang)	C14orf1	TRUE
SupT1 (Chang)	FAM219B	TRUE
SupT1 (Chang)	KNSTRN	FALSE
SupT1 (Chang)	C15orf39	FALSE
SupT1 (Chang)	GDPGP1	TRUE
SupT1 (Chang)	C16orf3	TRUE
SupT1 (Chang)	METTL22	TRUE
SupT1 (Chang)	VPS9D1	TRUE
SupT1 (Chang)	KNOP1	FALSE
SupT1 (Chang)	C17orf100	TRUE
SupT1 (Chang)	OGFOD3	FALSE
SupT1 (Chang)	C17orf103	TRUE
SupT1 (Chang)	LYRM9	TRUE
SupT1 (Chang)	HID1	TRUE
SupT1 (Chang)	GID4	FALSE
SupT1 (Chang)	ADPRM	TRUE
SupT1 (Chang)	C17orf51	TRUE
SupT1 (Chang)	ENTHD2	TRUE
SupT1 (Chang)	C17orf58	TRUE
SupT1 (Chang)	C17orf64	TRUE
SupT1 (Chang)	C17orf65	TRUE
SupT1 (Chang)	C17orf67	FALSE
SupT1 (Chang)	CTC1	TRUE
SupT1 (Chang)	FAM211A	TRUE
SupT1 (Chang)	COPRS	FALSE
SupT1 (Chang)	C17orf89	FALSE
SupT1 (Chang)	C17orf96	FALSE
SupT1 (Chang)	TPGS2	FALSE
SupT1 (Chang)	FAM210A	FALSE
SupT1 (Chang)	LDLRAD4	FALSE
SupT1 (Chang)	C18orf25	TRUE
SupT1 (Chang)	TIMM21	FALSE
SupT1 (Chang)	URI1	FALSE
SupT1 (Chang)	C19orf38	TRUE
SupT1 (Chang)	C19orf57	FALSE
SupT1 (Chang)	LRIF1	TRUE
SupT1 (Chang)	DIEXF	FALSE
SupT1 (Chang)	C1orf109	FALSE
SupT1 (Chang)	SPRTN	TRUE
SupT1 (Chang)	SZRD1	FALSE
SupT1 (Chang)	SELRC1	FALSE
SupT1 (Chang)	C1orf174	TRUE
SupT1 (Chang)	C1orf198	TRUE
SupT1 (Chang)	C1orf21	TRUE
SupT1 (Chang)	SWT1	TRUE
SupT1 (Chang)	C1orf43	FALSE
SupT1 (Chang)	C1orf50	TRUE
SupT1 (Chang)	HENMT1	FALSE
SupT1 (Chang)	C1orf63	TRUE
SupT1 (Chang)	TMEM234	TRUE
SupT1 (Chang)	C1QBP	FALSE
SupT1 (Chang)	C1RL	TRUE
SupT1 (Chang)	OSER1	TRUE
SupT1 (Chang)	GID8	FALSE
SupT1 (Chang)	MROH8	TRUE
SupT1 (Chang)	C20orf203	TRUE
SupT1 (Chang)	APMAP	TRUE
SupT1 (Chang)	NDUFAF5	FALSE
SupT1 (Chang)	MIS18A	FALSE
SupT1 (Chang)	C21orf59	FALSE
SupT1 (Chang)	C22orf23	TRUE
SupT1 (Chang)	RTCB	FALSE
SupT1 (Chang)	C22orf46	TRUE
SupT1 (Chang)	C2CD2L	TRUE
SupT1 (Chang)	CNOT11	FALSE
SupT1 (Chang)	CAMKMT	TRUE
SupT1 (Chang)	C2orf42	TRUE
SupT1 (Chang)	C2orf43	FALSE
SupT1 (Chang)	C2orf47	FALSE
SupT1 (Chang)	C2orf48	TRUE
SupT1 (Chang)	NDUFAF7	TRUE
SupT1 (Chang)	XXYLT1	FALSE
SupT1 (Chang)	CMSS1	FALSE
SupT1 (Chang)	C3orf62	TRUE
SupT1 (Chang)	EOGT	TRUE
SupT1 (Chang)	ARIH2OS	TRUE
SupT1 (Chang)	C4orf21	TRUE
SupT1 (Chang)	C4orf32	TRUE
SupT1 (Chang)	C4orf33	TRUE
SupT1 (Chang)	SMIM14	TRUE
SupT1 (Chang)	TMA16	FALSE
SupT1 (Chang)	C4orf46	FALSE
SupT1 (Chang)	C5orf30	FALSE
SupT1 (Chang)	CYSTM1	TRUE
SupT1 (Chang)	ANXA2R	TRUE
SupT1 (Chang)	CREBRF	TRUE
SupT1 (Chang)	C5orf42	TRUE
SupT1 (Chang)	C5orf54	TRUE
SupT1 (Chang)	CCDC167	TRUE
SupT1 (Chang)	SLC18B1	TRUE
SupT1 (Chang)	C6orf1	TRUE
SupT1 (Chang)	C6orf223	TRUE
SupT1 (Chang)	C6orf52	TRUE
SupT1 (Chang)	C6orf70	TRUE
SupT1 (Chang)	ARMC12	TRUE
SupT1 (Chang)	C6orf89	TRUE
SupT1 (Chang)	TMEM243	TRUE
SupT1 (Chang)	C7orf25	TRUE
SupT1 (Chang)	MALSU1	FALSE
SupT1 (Chang)	C7orf41	TRUE
SupT1 (Chang)	TMEM248	FALSE
SupT1 (Chang)	C7orf49	FALSE
SupT1 (Chang)	LSMEM1	TRUE
SupT1 (Chang)	C7orf61	TRUE
SupT1 (Chang)	RBM48	TRUE
SupT1 (Chang)	C8orf33	FALSE
SupT1 (Chang)	C8orf44	TRUE
SupT1 (Chang)	ARHGEF39	FALSE
SupT1 (Chang)	C9orf102	TRUE
SupT1 (Chang)	IDNK	TRUE
SupT1 (Chang)	C9orf129	FALSE
SupT1 (Chang)	SAPCD2	FALSE
SupT1 (Chang)	C9orf163	FALSE
SupT1 (Chang)	AAED1	TRUE
SupT1 (Chang)	FAM219A	TRUE
SupT1 (Chang)	PLGRKT	TRUE
SupT1 (Chang)	C9orf78	FALSE
SupT1 (Chang)	CACFD1	TRUE
SupT1 (Chang)	CAB39L	TRUE
SupT1 (Chang)	CABC1	FALSE
SupT1 (Chang)	CABP5	TRUE
SupT1 (Chang)	CACHD1	TRUE
SupT1 (Chang)	CACNA2D4	TRUE
SupT1 (Chang)	CACNB1	TRUE
SupT1 (Chang)	CACNB3	TRUE
SupT1 (Chang)	CACYBP	FALSE
SupT1 (Chang)	CAD	FALSE
SupT1 (Chang)	CADM4	TRUE
SupT1 (Chang)	CALCOCO1	TRUE
SupT1 (Chang)	CALCOCO2	TRUE
SupT1 (Chang)	CALM2	FALSE
SupT1 (Chang)	CALM3	FALSE
SupT1 (Chang)	CALU	FALSE
SupT1 (Chang)	CAMK1D	TRUE
SupT1 (Chang)	CAMK2D	TRUE
SupT1 (Chang)	CAMK2G	TRUE
SupT1 (Chang)	CAMKV	TRUE
SupT1 (Chang)	CAMSAP2	TRUE
SupT1 (Chang)	CAMTA2	TRUE
SupT1 (Chang)	CAND1	FALSE
SupT1 (Chang)	CANT1	TRUE
SupT1 (Chang)	CANX	FALSE
SupT1 (Chang)	CAP1	FALSE
SupT1 (Chang)	CAPG	TRUE
SupT1 (Chang)	CAPN7	TRUE
SupT1 (Chang)	CAPRIN1	FALSE
SupT1 (Chang)	CAPRIN2	TRUE
SupT1 (Chang)	CAPS	TRUE
SupT1 (Chang)	CAPZB	FALSE
SupT1 (Chang)	CARD6	TRUE
SupT1 (Chang)	CARHSP1	FALSE
SupT1 (Chang)	CARKD	TRUE
SupT1 (Chang)	CARS	TRUE
SupT1 (Chang)	CASK	TRUE
SupT1 (Chang)	CASP2	FALSE
SupT1 (Chang)	CASP8	TRUE
SupT1 (Chang)	CASP9	TRUE
SupT1 (Chang)	CAST	TRUE
SupT1 (Chang)	CASZ1	TRUE
SupT1 (Chang)	CBFA2T3	FALSE
SupT1 (Chang)	CBLB	TRUE
SupT1 (Chang)	CBX1	FALSE
SupT1 (Chang)	CBX2	FALSE
SupT1 (Chang)	CBX3	FALSE
SupT1 (Chang)	CBX5	FALSE
SupT1 (Chang)	CBX7	TRUE
SupT1 (Chang)	CBY1	TRUE
SupT1 (Chang)	CC2D1A	TRUE
SupT1 (Chang)	CCBL1	TRUE
SupT1 (Chang)	CCDC109B	TRUE
SupT1 (Chang)	CCDC126	TRUE
SupT1 (Chang)	CCDC130	TRUE
SupT1 (Chang)	CCDC136	TRUE
SupT1 (Chang)	CCDC142	TRUE
SupT1 (Chang)	CCDC14	TRUE
SupT1 (Chang)	CCDC150	TRUE
SupT1 (Chang)	CCDC151	TRUE
SupT1 (Chang)	CCDC159	TRUE
SupT1 (Chang)	CCDC15	TRUE
SupT1 (Chang)	CCDC17	TRUE
SupT1 (Chang)	CCDC25	FALSE
SupT1 (Chang)	CCDC41	TRUE
SupT1 (Chang)	CCDC47	FALSE
SupT1 (Chang)	CCDC51	FALSE
SupT1 (Chang)	COA3	FALSE
SupT1 (Chang)	CCDC85C	FALSE
SupT1 (Chang)	CCDC86	FALSE
SupT1 (Chang)	CCDC93	TRUE
SupT1 (Chang)	CCDC97	TRUE
SupT1 (Chang)	CCL5	TRUE
SupT1 (Chang)	CCNA2	FALSE
SupT1 (Chang)	CCNB1	FALSE
SupT1 (Chang)	CCNB2	FALSE
SupT1 (Chang)	CCNE2	FALSE
SupT1 (Chang)	CCNF	FALSE
SupT1 (Chang)	CCNI2	FALSE
SupT1 (Chang)	CCNI	FALSE
SupT1 (Chang)	CCNL1	TRUE
SupT1 (Chang)	CCNL2	TRUE
SupT1 (Chang)	CCR9	FALSE
SupT1 (Chang)	CCRN4L	FALSE
SupT1 (Chang)	CCT2	FALSE
SupT1 (Chang)	CCT3	FALSE
SupT1 (Chang)	CCT4	FALSE
SupT1 (Chang)	CCT5	FALSE
SupT1 (Chang)	CCT6A	FALSE
SupT1 (Chang)	CCT7	FALSE
SupT1 (Chang)	CCT8	FALSE
SupT1 (Chang)	CD109	TRUE
SupT1 (Chang)	CD151	TRUE
SupT1 (Chang)	CD1A	FALSE
SupT1 (Chang)	CD1B	FALSE
SupT1 (Chang)	CD1C	FALSE
SupT1 (Chang)	CD1D	FALSE
SupT1 (Chang)	CD1E	FALSE
SupT1 (Chang)	CD247	FALSE
SupT1 (Chang)	CD248	FALSE
SupT1 (Chang)	CD28	FALSE
SupT1 (Chang)	CD2	FALSE
SupT1 (Chang)	CD300A	FALSE
SupT1 (Chang)	CD3D	FALSE
SupT1 (Chang)	CD3EAP	FALSE
SupT1 (Chang)	CD3E	FALSE
SupT1 (Chang)	CD3G	FALSE
SupT1 (Chang)	CD4	FALSE
SupT1 (Chang)	CD53	TRUE
SupT1 (Chang)	CD55	TRUE
SupT1 (Chang)	CD58	TRUE
SupT1 (Chang)	CD5	FALSE
SupT1 (Chang)	CD63	TRUE
SupT1 (Chang)	CD70	TRUE
SupT1 (Chang)	CD82	FALSE
SupT1 (Chang)	CD83	FALSE
SupT1 (Chang)	CD8B	FALSE
SupT1 (Chang)	CD96	TRUE
SupT1 (Chang)	CD9	TRUE
SupT1 (Chang)	CDA	TRUE
SupT1 (Chang)	CDC123	FALSE
SupT1 (Chang)	CDC14A	TRUE
SupT1 (Chang)	CDC20	FALSE
SupT1 (Chang)	CDC23	FALSE
SupT1 (Chang)	CDC25A	FALSE
SupT1 (Chang)	CDC25B	FALSE
SupT1 (Chang)	CDC42BPA	TRUE
SupT1 (Chang)	CDC42EP2	TRUE
SupT1 (Chang)	CDC42SE1	TRUE
SupT1 (Chang)	CDCA2	FALSE
SupT1 (Chang)	CDCA3	FALSE
SupT1 (Chang)	CDCA4	FALSE
SupT1 (Chang)	CDCA5	FALSE
SupT1 (Chang)	CDCA7L	FALSE
SupT1 (Chang)	CDCA8	FALSE
SupT1 (Chang)	CDH24	TRUE
SupT1 (Chang)	CDK12	FALSE
SupT1 (Chang)	CDK18	TRUE
SupT1 (Chang)	CDK1	FALSE
SupT1 (Chang)	CDK20	TRUE
SupT1 (Chang)	CDK2AP1	FALSE
SupT1 (Chang)	CDK2	FALSE
SupT1 (Chang)	CDK4	FALSE
SupT1 (Chang)	CDK5R1	TRUE
SupT1 (Chang)	CDK6	FALSE
SupT1 (Chang)	CDKN2AIPNL	FALSE
SupT1 (Chang)	CDNF	TRUE
SupT1 (Chang)	CDR2	FALSE
SupT1 (Chang)	CDRT4	TRUE
SupT1 (Chang)	CDV3	FALSE
SupT1 (Chang)	CEBPZ	FALSE
SupT1 (Chang)	CECR2	TRUE
SupT1 (Chang)	CECR5	FALSE
SupT1 (Chang)	CELF4	TRUE
SupT1 (Chang)	CELSR2	TRUE
SupT1 (Chang)	CENPBD1	TRUE
SupT1 (Chang)	CENPF	FALSE
SupT1 (Chang)	CENPN	FALSE
SupT1 (Chang)	CENPT	TRUE
SupT1 (Chang)	CENPV	FALSE
SupT1 (Chang)	CEP152	TRUE
SupT1 (Chang)	CERKL	FALSE
SupT1 (Chang)	CES3	TRUE
SupT1 (Chang)	CFL1	FALSE
SupT1 (Chang)	CFTR	FALSE
SupT1 (Chang)	CGN	TRUE
SupT1 (Chang)	CGRRF1	TRUE
SupT1 (Chang)	CHAD	TRUE
SupT1 (Chang)	CHCHD1	FALSE
SupT1 (Chang)	CHCHD4	FALSE
SupT1 (Chang)	CHCHD7	FALSE
SupT1 (Chang)	COA4	FALSE
SupT1 (Chang)	CHD2	TRUE
SupT1 (Chang)	CHD4	FALSE
SupT1 (Chang)	CHEK2	FALSE
SupT1 (Chang)	CHKB	TRUE
SupT1 (Chang)	CHN2	TRUE
SupT1 (Chang)	CHRNA2	FALSE
SupT1 (Chang)	CHRNB1	TRUE
SupT1 (Chang)	CHST11	FALSE
SupT1 (Chang)	CHST2	FALSE
SupT1 (Chang)	CHTF18	TRUE
SupT1 (Chang)	CIAO1	FALSE
SupT1 (Chang)	CIAPIN1	FALSE
SupT1 (Chang)	CIC	TRUE
SupT1 (Chang)	CIRH1A	FALSE
SupT1 (Chang)	CKAP2	FALSE
SupT1 (Chang)	CKAP2L	FALSE
SupT1 (Chang)	CKAP5	FALSE
SupT1 (Chang)	CKM	TRUE
SupT1 (Chang)	CKS2	FALSE
SupT1 (Chang)	CLASP1	TRUE
SupT1 (Chang)	CLCC1	TRUE
SupT1 (Chang)	CLCF1	TRUE
SupT1 (Chang)	CLCN3	TRUE
SupT1 (Chang)	CLCN5	TRUE
SupT1 (Chang)	CLCN6	TRUE
SupT1 (Chang)	CLDN15	TRUE
SupT1 (Chang)	CLEC2B	TRUE
SupT1 (Chang)	CLIP1	TRUE
SupT1 (Chang)	CLIP2	TRUE
SupT1 (Chang)	CLIP3	TRUE
SupT1 (Chang)	CLIP4	TRUE
SupT1 (Chang)	CLK1	TRUE
SupT1 (Chang)	CLK4	TRUE
SupT1 (Chang)	CLMN	TRUE
SupT1 (Chang)	CLN3	TRUE
SupT1 (Chang)	CLN8	TRUE
SupT1 (Chang)	CLNS1A	FALSE
SupT1 (Chang)	CLOCK	TRUE
SupT1 (Chang)	CLP1	FALSE
SupT1 (Chang)	CLPTM1L	FALSE
SupT1 (Chang)	CLSPN	FALSE
SupT1 (Chang)	CLSTN3	TRUE
SupT1 (Chang)	CLTA	FALSE
SupT1 (Chang)	CLTC	FALSE
SupT1 (Chang)	CLU	TRUE
SupT1 (Chang)	CMTM3	TRUE
SupT1 (Chang)	CMTM4	TRUE
SupT1 (Chang)	CMTM8	TRUE
SupT1 (Chang)	CNBP	FALSE
SupT1 (Chang)	CNIH	FALSE
SupT1 (Chang)	CNN1	TRUE
SupT1 (Chang)	CNN2	FALSE
SupT1 (Chang)	CNNM2	TRUE
SupT1 (Chang)	CNNM4	TRUE
SupT1 (Chang)	CNOT1	FALSE
SupT1 (Chang)	CNOT4	TRUE
SupT1 (Chang)	CNOT7	FALSE
SupT1 (Chang)	CNPY3	FALSE
SupT1 (Chang)	CNPY4	TRUE
SupT1 (Chang)	CNTNAP1	TRUE
SupT1 (Chang)	COG1	TRUE
SupT1 (Chang)	COG4	TRUE
SupT1 (Chang)	COG6	TRUE
SupT1 (Chang)	COG7	TRUE
SupT1 (Chang)	COL1A1	TRUE
SupT1 (Chang)	COL4A3BP	TRUE
SupT1 (Chang)	COL4A5	TRUE
SupT1 (Chang)	COL6A1	TRUE
SupT1 (Chang)	COMMD7	TRUE
SupT1 (Chang)	COPS3	FALSE
SupT1 (Chang)	COPS7B	FALSE
SupT1 (Chang)	COQ2	TRUE
SupT1 (Chang)	CORO1A	FALSE
SupT1 (Chang)	CORO1C	FALSE
SupT1 (Chang)	CORO6	TRUE
SupT1 (Chang)	COX10	FALSE
SupT1 (Chang)	COX19	TRUE
SupT1 (Chang)	COX4I2	TRUE
SupT1 (Chang)	EMC8	FALSE
SupT1 (Chang)	CPEB4	TRUE
SupT1 (Chang)	CPNE2	TRUE
SupT1 (Chang)	CPSF6	FALSE
SupT1 (Chang)	CPT1B	TRUE
SupT1 (Chang)	CR2	FALSE
SupT1 (Chang)	CRABP2	TRUE
SupT1 (Chang)	CRADD	TRUE
SupT1 (Chang)	CRAMP1L	TRUE
SupT1 (Chang)	CRCP	FALSE
SupT1 (Chang)	CREB3L2	TRUE
SupT1 (Chang)	CREBBP	TRUE
SupT1 (Chang)	CREBZF	TRUE
SupT1 (Chang)	CREG1	FALSE
SupT1 (Chang)	CRELD1	TRUE
SupT1 (Chang)	CRELD2	TRUE
SupT1 (Chang)	CRIPAK	TRUE
SupT1 (Chang)	CRLS1	FALSE
SupT1 (Chang)	CRTC3	TRUE
SupT1 (Chang)	CRY1	TRUE
SupT1 (Chang)	CRYL1	TRUE
SupT1 (Chang)	CSAD	TRUE
SupT1 (Chang)	CS	FALSE
SupT1 (Chang)	YBX3	FALSE
SupT1 (Chang)	CSDE1	FALSE
SupT1 (Chang)	CSE1L	FALSE
SupT1 (Chang)	CSGALNACT2	TRUE
SupT1 (Chang)	CSK	FALSE
SupT1 (Chang)	CSNK1A1	FALSE
SupT1 (Chang)	CSNK2A1	FALSE
SupT1 (Chang)	CSRNP1	TRUE
SupT1 (Chang)	CSRNP2	TRUE
SupT1 (Chang)	CSTF1	FALSE
SupT1 (Chang)	CSTF2	FALSE
SupT1 (Chang)	CTBS	TRUE
SupT1 (Chang)	CTCF	FALSE
SupT1 (Chang)	CTDSPL	TRUE
SupT1 (Chang)	CTH	TRUE
SupT1 (Chang)	CTNNA1	TRUE
SupT1 (Chang)	CTNS	TRUE
SupT1 (Chang)	CTPS1	FALSE
SupT1 (Chang)	CTSC	FALSE
SupT1 (Chang)	CTSF	TRUE
SupT1 (Chang)	CTSK	TRUE
SupT1 (Chang)	CTSL2	TRUE
SupT1 (Chang)	CTTNBP2NL	TRUE
SupT1 (Chang)	CTTN	TRUE
SupT1 (Chang)	CUEDC1	TRUE
SupT1 (Chang)	CUL1	FALSE
SupT1 (Chang)	CUL3	FALSE
SupT1 (Chang)	CWC27	FALSE
SupT1 (Chang)	CWF19L1	FALSE
SupT1 (Chang)	CXCR4	FALSE
SupT1 (Chang)	CXorf23	TRUE
SupT1 (Chang)	CXorf57	TRUE
SupT1 (Chang)	CXXC5	FALSE
SupT1 (Chang)	CYB5D2	TRUE
SupT1 (Chang)	CYB5R1	TRUE
SupT1 (Chang)	CYCS	FALSE
SupT1 (Chang)	CYFIP1	FALSE
SupT1 (Chang)	CYP26B1	TRUE
SupT1 (Chang)	CYP27B1	FALSE
SupT1 (Chang)	CYP2U1	FALSE
SupT1 (Chang)	CYTH1	TRUE
SupT1 (Chang)	CYTH2	TRUE
SupT1 (Chang)	CYTH3	TRUE
SupT1 (Chang)	SPECC1L	FALSE
SupT1 (Chang)	DAND5	TRUE
SupT1 (Chang)	DAP	FALSE
[truncated: 6,125 more rows]
